# Supplementary material for: Lactate and histone H3K18 lactylation are associated with metabolic control of gene expression in the retina
Source: PLoS Genet. 2026 Apr 8;22(4):e1012100. doi: 10.1371/journal.pgen.1012100 (PMC13095125; doi:10.1371/journal.pgen.1012100)
Supplement: S2-S4 Tables — Results from functional gene enrichment (FGE) analysis of Gene Ontology Biological Process for genes with H3K18La peaks located in the promoter (S2 Table), enhancer (S3 Table), and gene body (S4 Table) for each age investigated. GeneRatio indicates the number of genes identified in the pathway divided by the total number of genes at the age and peak location interrogated. BgRatio represents the number of genes in the ontology term divided by the total number of genes in the dataset. The ‘p.adjust’ column indicates the Benjamini-Hochberg false discovery rate. (ZIP) [file pgen.1012100.s008.zip]

Archive with 4 entries (3 files):
- S2-S3 Tables/
- S2-S3 Tables/S2_Table.xlsx
- S2-S3 Tables/S3_Table.xlsx
- S2-S3 Tables/S4_Table.xlsx
