# Supplementary material for: Lactate and histone H3K18 lactylation are associated with metabolic control of gene expression in the retina
Source: PLoS Genet. 2026 Apr 8;22(4):e1012100. doi: 10.1371/journal.pgen.1012100 (PMC13095125; doi:10.1371/journal.pgen.1012100)
Supplement: S11-S13 Tables — Results from differential binding of 2-DG versus control for H3K18La (S11 Table) and H3K27Ac (S12 Table) CUT&Tag. Results fit a quasi-likelihood (QL) negative binomial generalized log-linear model (GLM) from the normalized count data. Log2 fold-change results are indicated in logFC column. False discovery rate (FDR) indicates the Benjamini-Hochberg false discovery rate of the GLM QL fit. Columns H3K18LA_CNTRL_FPKM_mean and H3K18LA_2DG_FPKM_mean are the mean peak quantitation values in fragments per kilobase of peak per million (FPKM) mapped reads. Results from functional gene enrichment (FGE) analysis of Gene Ontology Biological Process for the differential binding results (S13 Table). GeneRatio indicates the number of genes identified in the pathway divided by the total number of differentially bound genes interrogated. BgRatio represents the number of genes in the ontology term divided by the total number of genes in the dataset. The ‘p.adjust’ column indicates the Benjamini-Hochberg false discovery rate. (ZIP) [file pgen.1012100.s015.zip]

Archive with 4 entries (3 files):
- S11-S13 Table/
- S11-S13 Table/S11_Table.xlsx
- S11-S13 Table/S12_Table.xlsx
- S11-S13 Table/S13_Table.xlsx
