# Supplementary material for: Lactate and histone H3K18 lactylation are associated with metabolic control of gene expression in the retina
Source: PLoS Genet. 2026 Apr 8;22(4):e1012100. doi: 10.1371/journal.pgen.1012100 (PMC13095125; doi:10.1371/journal.pgen.1012100)
Supplement: S11-S13 Tables — Results from differential binding of 2-DG versus control for H3K18La (S11 Table) and H3K27Ac (S12 Table) CUT&Tag. Results fit a quasi-likelihood (QL) negative binomial generalized log-linear model (GLM) from the normalized count data. Log2 fold-change results are indicated in logFC column. False discovery rate (FDR) indicates the Benjamini-Hochberg false discovery rate of the GLM QL fit. Columns H3K18LA_CNTRL_FPKM_mean and H3K18LA_2DG_FPKM_mean are the mean peak quantitation values in fragments per kilobase of peak per million (FPKM) mapped reads. Results from functional gene enrichment (FGE) analysis of Gene Ontology Biological Process for the differential binding results (S13 Table). GeneRatio indicates the number of genes identified in the pathway divided by the total number of differentially bound genes interrogated. BgRatio represents the number of genes in the ontology term divided by the total number of genes in the dataset. The ‘p.adjust’ column indicates the Benjamini-Hochberg false discovery rate. (ZIP) [file pgen.1012100.s015.zip › S11-S13 Table/S12_Table.xlsx]

## Sheet: 03b_H3k18la.db.AC_2DG
seqnames	start	end	width	strand	annotation	geneId	transcriptId	transcriptBiotype	distanceToTSS	flank_txIds	flank_geneIds	flank_gene_distances	SYMBOL	logFC	logCPM	F	PValue	qvalue	FDR	H3K27AC_CNTRL_FPKM_mean	H3K27AC_2DG_FPKM_mean
1	3324997	3325630	634	*	Intron (ENSMUST00000070533/ENSMUSG00000051951, intron 2 of 2)	ENSMUSG00000051951	ENSMUST00000070533	protein_coding	345868	ENSMUST00000070533	ENSMUSG00000051951	0	Xkr4	-1.52115	0.280896	5.61898	0.0177674	0.0592335	0.114735	2.04317	0.551229
1	3360818	3361824	1007	*	Intron (ENSMUST00000070533/ENSMUSG00000051951, intron 2 of 2)	ENSMUSG00000051951	ENSMUST00000070533	protein_coding	309674	ENSMUST00000070533;ENSMUST00000195335	ENSMUSG00000051951;ENSMUSG00000103377	0;6725	Xkr4	-1.03678	0.795567	4.70588	0.0300601	0.0777422	0.150586	2.57361	1.3412
1	3449360	3450169	810	*	Intron (ENSMUST00000070533/ENSMUSG00000051951, intron 1 of 2)	ENSMUSG00000051951	ENSMUST00000070533	protein_coding	221329	ENSMUST00000070533	ENSMUSG00000051951	0	Xkr4	-1.05402	0.496754	3.71869	0.053807	0.104738	0.202876	2.03387	1.16961
1	3451580	3451967	388	*	Intron (ENSMUST00000070533/ENSMUSG00000051951, intron 1 of 2)	ENSMUSG00000051951	ENSMUST00000070533	protein_coding	219531	ENSMUST00000070533	ENSMUSG00000051951	0	Xkr4	-2.16168	-0.365206	6.04042	0.0139823	0.0526659	0.102013	2.34024	0.424314
1	3466558	3467092	535	*	Promoter	ENSMUSG00000089699	ENSMUST00000161581	antisense	0	ENSMUST00000070533;ENSMUST00000161581;ENSMUST00000194099	ENSMUSG00000051951;ENSMUSG00000089699;ENSMUSG00000103025	0;0;0	Gm1992	-2.19827	-0.778586	2.68489	0.101305	0.147308	0.285333	0.460154	0.169525
1	3507935	3508723	789	*	Intron (ENSMUST00000070533/ENSMUSG00000051951, intron 1 of 2)	ENSMUSG00000051951	ENSMUST00000070533	protein_coding	162775	ENSMUST00000070533;ENSMUST00000161581;ENSMUST00000192973	ENSMUSG00000051951;ENSMUSG00000089699;ENSMUSG00000103201	0;0;5784	Xkr4	-0.971967	0.255716	2.17978	0.139835	0.176526	0.341929	1.41702	0.625984
1	3514567	3515259	693	*	Intron (ENSMUST00000070533/ENSMUSG00000051951, intron 1 of 2)	ENSMUSG00000051951	ENSMUST00000070533	protein_coding	156239	ENSMUST00000070533;ENSMUST00000161581;ENSMUST00000192973	ENSMUSG00000051951;ENSMUSG00000089699;ENSMUSG00000103201	0;0;-60	Xkr4	-0.357284	0.70042	0.435397	0.509353	0.36502	0.707039	1.92142	1.73551
1	3670474	3672579	2106	*	Promoter	ENSMUSG00000051951	ENSMUST00000070533	protein_coding	0	ENSMUST00000070533	ENSMUSG00000051951	0	Xkr4	-0.942662	2.51251	6.23296	0.0125397	0.0501241	0.0970898	5.08482	2.7424
1	3915413	3915954	542	*	Intron (ENSMUST00000194643/ENSMUSG00000102343, intron 2 of 2)	ENSMUSG00000102343	ENSMUST00000194643	lincRNA	70261	ENSMUST00000194643	ENSMUSG00000102343	0	Gm37381	-1.46118	-0.0419529	4.10043	0.0428728	0.0928424	0.179835	1.61826	0.607505
1	3933924	3934978	1055	*	Intron (ENSMUST00000194643/ENSMUSG00000102343, intron 2 of 2)	ENSMUSG00000102343	ENSMUST00000194643	lincRNA	51237	ENSMUST00000194643	ENSMUSG00000102343	0	Gm37381	-1.41103	2.03655	12.0335	0.000522572	0.0107861	0.0208926	6.61503	2.46505
1	3939763	3940646	884	*	Intron (ENSMUST00000194643/ENSMUSG00000102343, intron 2 of 2)	ENSMUSG00000102343	ENSMUST00000194643	lincRNA	45569	ENSMUST00000194643	ENSMUSG00000102343	0	Gm37381	-1.31682	1.64009	8.48499	0.00358106	0.0268164	0.0519431	4.08755	1.5964
1	4352080	4352696	617	*	Exon (ENSMUST00000027032/ENSMUSG00000025900, exon 2 of 4)	ENSMUSG00000025900	ENSMUST00000208660	protein_coding	56545	ENSMUST00000208660;ENSMUST00000208793;ENSMUST00000027032	ENSMUSG00000025900;ENSMUSG00000025900;ENSMUSG00000025900	0;0;0	Rp1	-1.31438	1.5821	10.1629	0.00143307	0.0173873	0.0336789	9.09992	3.93693
1	4354530	4355110	581	*	Intron (ENSMUST00000027032/ENSMUSG00000025900, intron 1 of 3)	ENSMUSG00000025900	ENSMUST00000208660	protein_coding	54131	ENSMUST00000208660;ENSMUST00000208793;ENSMUST00000027032	ENSMUSG00000025900;ENSMUSG00000025900;ENSMUSG00000025900	0;0;0	Rp1	-1.07774	2.06378	7.68911	0.00555572	0.0333125	0.0645259	13.3969	6.1534
1	4357573	4357930	358	*	Intron (ENSMUST00000027032/ENSMUSG00000025900, intron 1 of 3)	ENSMUSG00000025900	ENSMUST00000208660	protein_coding	51311	ENSMUST00000208660;ENSMUST00000208793;ENSMUST00000027032	ENSMUSG00000025900;ENSMUSG00000025900;ENSMUSG00000025900	0;0;0	Rp1	-1.77778	1.74724	19.0365	1.28266e-05	0.00209988	0.00406744	21.9367	6.58827
1	4358595	4359038	444	*	Intron (ENSMUST00000027032/ENSMUSG00000025900, intron 1 of 3)	ENSMUSG00000025900	ENSMUST00000208660	protein_coding	50203	ENSMUST00000208660;ENSMUST00000208793;ENSMUST00000027032;ENSMUST00000194382	ENSMUSG00000025900;ENSMUSG00000025900;ENSMUSG00000025900;ENSMUSG00000104123	0;0;0;0	Rp1	-1.6652	2.07486	17.4046	3.02144e-05	0.00313986	0.00608187	19.9673	5.91057
1	4362104	4363722	1619	*	Exon (ENSMUST00000194382/ENSMUSG00000104123, exon 1 of 1)	ENSMUSG00000025900	ENSMUST00000208660	protein_coding	45519	ENSMUST00000208660;ENSMUST00000208793;ENSMUST00000027032;ENSMUST00000194382	ENSMUSG00000025900;ENSMUSG00000025900;ENSMUSG00000025900;ENSMUSG00000104123	0;0;0;0	Rp1	-1.4685	3.68998	12.7674	0.000352747	0.00902432	0.01748	11.6206	4.2563
1	4368759	4369603	845	*	Intron (ENSMUST00000208660/ENSMUSG00000025900, intron 1 of 29)	ENSMUSG00000025900	ENSMUST00000208660	protein_coding	39638	ENSMUST00000208660;ENSMUST00000208793;ENSMUST00000194382	ENSMUSG00000025900;ENSMUSG00000025900;ENSMUSG00000104123	0;0;0	Rp1	-1.42773	2.01708	9.23266	0.00237749	0.0219456	0.0425083	4.0684	1.41167
1	4370762	4371238	477	*	Intron (ENSMUST00000208660/ENSMUSG00000025900, intron 1 of 29)	ENSMUSG00000025900	ENSMUST00000208660	protein_coding	38003	ENSMUST00000208660;ENSMUST00000208793	ENSMUSG00000025900;ENSMUSG00000025900	0;0	Rp1	-1.87364	1.15167	8.40939	0.00373306	0.0274342	0.0531398	2.86915	0.880427
1	4378631	4379117	487	*	Intron (ENSMUST00000208660/ENSMUSG00000025900, intron 1 of 29)	ENSMUSG00000025900	ENSMUST00000208660	protein_coding	30124	ENSMUST00000208660;ENSMUST00000208793	ENSMUSG00000025900;ENSMUSG00000025900	0;0	Rp1	-1.73737	1.56767	12.3948	0.000430575	0.00983463	0.0190496	6.47577	1.69738
1	4383338	4385518	2181	*	Intron (ENSMUST00000208660/ENSMUSG00000025900, intron 1 of 29)	ENSMUSG00000025900	ENSMUST00000208660	protein_coding	23723	ENSMUST00000208660;ENSMUST00000208793	ENSMUSG00000025900;ENSMUSG00000025900	0;0	Rp1	-1.62902	4.30653	14.9436	0.00011079	0.00549599	0.0106457	16.0353	5.16398
1	4390337	4391388	1052	*	Intron (ENSMUST00000208660/ENSMUSG00000025900, intron 1 of 29)	ENSMUSG00000025900	ENSMUST00000208660	protein_coding	17853	ENSMUST00000208660;ENSMUST00000208793	ENSMUSG00000025900;ENSMUSG00000025900	0;0	Rp1	-0.895536	2.81551	4.3108	0.0378716	0.087261	0.169023	4.47315	2.50394
1	4392705	4393925	1221	*	Intron (ENSMUST00000208660/ENSMUSG00000025900, intron 1 of 29)	ENSMUSG00000025900	ENSMUST00000208660	protein_coding	15316	ENSMUST00000208660;ENSMUST00000208793	ENSMUSG00000025900;ENSMUSG00000025900	0;0	Rp1	-1.27308	2.61782	8.89315	0.00286258	0.024203	0.0468809	4.65263	1.89052
1	4394324	4395462	1139	*	Intron (ENSMUST00000208660/ENSMUSG00000025900, intron 1 of 29)	ENSMUSG00000025900	ENSMUST00000208660	protein_coding	13779	ENSMUST00000208660;ENSMUST00000208793	ENSMUSG00000025900;ENSMUSG00000025900	0;0	Rp1	-0.781767	2.61569	3.77535	0.0520137	0.102825	0.199172	5.45008	3.04449
1	4405290	4406999	1710	*	Intron (ENSMUST00000208660/ENSMUSG00000025900, intron 1 of 29)	ENSMUSG00000025900	ENSMUST00000208660	protein_coding	2242	ENSMUST00000208660;ENSMUST00000208793	ENSMUSG00000025900;ENSMUSG00000025900	0;0	Rp1	-0.64597	3.136	2.4533	0.117279	0.159687	0.309313	3.71378	2.31671
1	4415544	4417554	2011	*	Distal Intergenic	ENSMUSG00000025900	ENSMUST00000208793	retained_intron	-6303	NA	NA	NA	Rp1	-1.11441	3.66785	7.69525	0.00553686	0.033287	0.0644765	8.99814	4.13525
1	4706110	4706934	825	*	Distal Intergenic	ENSMUSG00000102175	ENSMUST00000193443	processed_pseudogene	-12686	NA	NA	NA	Gm6119	-2.1778	-0.150021	4.58128	0.0323236	0.0806548	0.156227	0.595745	0.154745
1	4766490	4767695	1206	*	Distal Intergenic	ENSMUSG00000103922	ENSMUST00000193658	processed_pseudogene	-3436	ENSMUST00000193658	ENSMUSG00000103922	-3436	Gm6123	-1.17152	1.26903	6.88397	0.00869747	0.0416786	0.0807309	2.82059	1.20082
1	4800567	4801916	1350	*	Distal Intergenic	ENSMUSG00000025903	ENSMUST00000134384	nonsense_mediated_decay	-5872	NA	NA	NA	Lypla1	-0.949028	2.27399	6.14575	0.0131732	0.05125	0.0992707	6.36889	3.32262
1	4802246	4803518	1273	*	Distal Intergenic	ENSMUSG00000025903	ENSMUST00000134384	nonsense_mediated_decay	-4270	ENSMUST00000134384;ENSMUST00000027036;ENSMUST00000150971;ENSMUST00000119612;ENSMUST00000137887;ENSMUST00000115529;ENSMUST00000131119;ENSMUST00000155020	ENSMUSG00000025903;ENSMUSG00000025903;ENSMUSG00000025903;ENSMUSG00000025903;ENSMUSG00000025903;ENSMUSG00000025903;ENSMUSG00000025903;ENSMUSG00000104217	0;0;0;0;0;0;0;0	Lypla1	-1.09012	2.78591	8.37624	0.00380176	0.0276651	0.053587	10.7177	4.99383
1	4807369	4808198	830	*	Promoter	ENSMUSG00000025903	ENSMUST00000134384	nonsense_mediated_decay	0	ENSMUST00000134384;ENSMUST00000027036;ENSMUST00000150971;ENSMUST00000119612;ENSMUST00000137887;ENSMUST00000115529;ENSMUST00000131119;ENSMUST00000155020	ENSMUSG00000025903;ENSMUSG00000025903;ENSMUSG00000025903;ENSMUSG00000025903;ENSMUSG00000025903;ENSMUSG00000025903;ENSMUSG00000025903;ENSMUSG00000104217	0;0;0;0;0;0;0;0	Lypla1	-1.402	2.51163	14.2009	0.000164314	0.00638562	0.0123689	19.635	7.49291
1	4818668	4819915	1248	*	Intron (ENSMUST00000027036/ENSMUSG00000025903, intron 2 of 8)	ENSMUSG00000025903	ENSMUST00000134384	nonsense_mediated_decay	10880	ENSMUST00000134384;ENSMUST00000027036;ENSMUST00000150971;ENSMUST00000119612;ENSMUST00000137887;ENSMUST00000115529;ENSMUST00000131119;ENSMUST00000155020	ENSMUSG00000025903;ENSMUSG00000025903;ENSMUSG00000025903;ENSMUSG00000025903;ENSMUSG00000025903;ENSMUSG00000025903;ENSMUSG00000025903;ENSMUSG00000104217	0;0;0;0;0;0;0;0	Lypla1	-0.743277	1.78368	3.96616	0.0464242	0.0968103	0.18752	6.29343	3.68582
1	4820317	4821307	991	*	Intron (ENSMUST00000027036/ENSMUSG00000025903, intron 2 of 8)	ENSMUSG00000025903	ENSMUST00000134384	nonsense_mediated_decay	12529	ENSMUST00000134384;ENSMUST00000027036;ENSMUST00000150971;ENSMUST00000119612;ENSMUST00000137887;ENSMUST00000115529;ENSMUST00000131119;ENSMUST00000155020	ENSMUSG00000025903;ENSMUSG00000025903;ENSMUSG00000025903;ENSMUSG00000025903;ENSMUSG00000025903;ENSMUSG00000025903;ENSMUSG00000025903;ENSMUSG00000104217	0;0;0;0;0;0;0;0	Lypla1	-0.411727	1.38325	1.08001	0.298695	0.27082	0.524576	4.322	3.43101
1	4857438	4858795	1358	*	Promoter	ENSMUSG00000033813	ENSMUST00000081551	protein_coding	0	ENSMUST00000081551;ENSMUST00000165720;ENSMUST00000155020	ENSMUSG00000033813;ENSMUSG00000033813;ENSMUSG00000104217	0;0;0	Tcea1	-1.04348	3.31197	7.68646	0.0055639	0.0333318	0.0645632	20.5296	9.93891
1	4907121	4909042	1922	*	Promoter	ENSMUSG00000103280	ENSMUST00000194052	TEC	-260	ENSMUST00000118000;ENSMUST00000147158;ENSMUST00000002533;ENSMUST00000170566;ENSMUST00000119256;ENSMUST00000194052	ENSMUSG00000002459;ENSMUSG00000002459;ENSMUSG00000002459;ENSMUSG00000002459;ENSMUSG00000002459;ENSMUSG00000103280	0;0;0;0;0;-260	Gm37277	-0.641856	2.94138	2.86052	0.0907789	0.139023	0.269286	5.80578	3.69047
1	4914369	4916180	1812	*	Intron (ENSMUST00000002533/ENSMUSG00000002459, intron 3 of 4)	ENSMUSG00000002459	ENSMUST00000118000	protein_coding	154105	ENSMUST00000118000;ENSMUST00000147158;ENSMUST00000002533;ENSMUST00000170566;ENSMUST00000119256	ENSMUSG00000002459;ENSMUSG00000002459;ENSMUSG00000002459;ENSMUSG00000002459;ENSMUSG00000002459	0;0;0;0;0	Rgs20	-1.1304	3.35036	8.50404	0.00354375	0.026674	0.0516672	10.5712	4.82117
1	4924204	4924614	411	*	Intron (ENSMUST00000002533/ENSMUSG00000002459, intron 1 of 4)	ENSMUSG00000002459	ENSMUST00000118000	protein_coding	145671	ENSMUST00000118000;ENSMUST00000147158;ENSMUST00000002533;ENSMUST00000170566;ENSMUST00000156289;ENSMUST00000119256;ENSMUST00000168963	ENSMUSG00000002459;ENSMUSG00000002459;ENSMUSG00000002459;ENSMUSG00000002459;ENSMUSG00000002459;ENSMUSG00000002459;ENSMUSG00000091305	0;0;0;0;0;0;0	Rgs20	-1.26238	1.28643	7.65752	0.00565384	0.0336507	0.0651811	8.27222	3.51517
1	4925071	4927618	2548	*	Promoter	ENSMUSG00000091305	ENSMUST00000168963	processed_pseudogene	0	ENSMUST00000118000;ENSMUST00000147158;ENSMUST00000002533;ENSMUST00000170566;ENSMUST00000156289;ENSMUST00000119256;ENSMUST00000168963	ENSMUSG00000002459;ENSMUSG00000002459;ENSMUSG00000002459;ENSMUSG00000002459;ENSMUSG00000002459;ENSMUSG00000002459;ENSMUSG00000091305	0;0;0;0;0;0;0	Gm17100	-0.897534	3.41947	5.16164	0.0230916	0.0677803	0.13129	5.35221	2.78785
1	4933172	4934208	1037	*	Intron (ENSMUST00000002533/ENSMUSG00000002459, intron 1 of 4)	ENSMUSG00000002459	ENSMUST00000118000	protein_coding	136077	ENSMUST00000118000;ENSMUST00000147158;ENSMUST00000002533;ENSMUST00000170566;ENSMUST00000156289;ENSMUST00000119256;ENSMUST00000194114	ENSMUSG00000002459;ENSMUSG00000002459;ENSMUSG00000002459;ENSMUSG00000002459;ENSMUSG00000002459;ENSMUSG00000002459;ENSMUSG00000102653	0;0;0;0;0;0;0	Rgs20	-0.854969	1.90623	4.31113	0.0378644	0.0872541	0.16901	4.56514	2.3719
1	4937077	4938028	952	*	Intron (ENSMUST00000002533/ENSMUSG00000002459, intron 1 of 4)	ENSMUSG00000002459	ENSMUST00000118000	protein_coding	132257	ENSMUST00000118000;ENSMUST00000147158;ENSMUST00000002533;ENSMUST00000170566;ENSMUST00000156289;ENSMUST00000119256;ENSMUST00000194114	ENSMUSG00000002459;ENSMUSG00000002459;ENSMUSG00000002459;ENSMUSG00000002459;ENSMUSG00000002459;ENSMUSG00000002459;ENSMUSG00000102653	0;0;0;0;0;0;0	Rgs20	-0.934044	2.27839	5.47297	0.0193132	0.0619009	0.119901	7.10645	3.76573
1	4938756	4939393	638	*	Exon (ENSMUST00000194114/ENSMUSG00000102653, exon 1 of 1)	ENSMUSG00000002459	ENSMUST00000118000	protein_coding	130892	ENSMUST00000118000;ENSMUST00000147158;ENSMUST00000002533;ENSMUST00000170566;ENSMUST00000156289;ENSMUST00000119256;ENSMUST00000194114	ENSMUSG00000002459;ENSMUSG00000002459;ENSMUSG00000002459;ENSMUSG00000002459;ENSMUSG00000002459;ENSMUSG00000002459;ENSMUSG00000102653	0;0;0;0;0;0;0	Rgs20	-1.10853	1.45065	6.63587	0.00999485	0.0445429	0.0862791	6.16013	2.8702
1	4944330	4945566	1237	*	Intron (ENSMUST00000002533/ENSMUSG00000002459, intron 1 of 4)	ENSMUSG00000002459	ENSMUST00000118000	protein_coding	124719	ENSMUST00000118000;ENSMUST00000147158;ENSMUST00000002533;ENSMUST00000170566;ENSMUST00000156289;ENSMUST00000119256;ENSMUST00000194114	ENSMUSG00000002459;ENSMUSG00000002459;ENSMUSG00000002459;ENSMUSG00000002459;ENSMUSG00000002459;ENSMUSG00000002459;ENSMUSG00000102653	0;0;0;0;0;0;0	Rgs20	-0.797222	2.04514	3.85245	0.049674	0.100404	0.194482	4.00177	2.21116
1	4947233	4947627	395	*	Intron (ENSMUST00000002533/ENSMUSG00000002459, intron 1 of 4)	ENSMUSG00000002459	ENSMUST00000118000	protein_coding	122658	ENSMUST00000118000;ENSMUST00000147158;ENSMUST00000002533;ENSMUST00000170566;ENSMUST00000156289;ENSMUST00000119256	ENSMUSG00000002459;ENSMUSG00000002459;ENSMUSG00000002459;ENSMUSG00000002459;ENSMUSG00000002459;ENSMUSG00000002459	0;0;0;0;0;0	Rgs20	-0.772225	0.556052	2.36299	0.124244	0.164718	0.319057	4.26673	2.2799
1	4954456	4955403	948	*	Intron (ENSMUST00000002533/ENSMUSG00000002459, intron 1 of 4)	ENSMUSG00000002459	ENSMUST00000118000	protein_coding	114882	ENSMUST00000118000;ENSMUST00000147158;ENSMUST00000002533;ENSMUST00000170566;ENSMUST00000156289;ENSMUST00000119256	ENSMUSG00000002459;ENSMUSG00000002459;ENSMUSG00000002459;ENSMUSG00000002459;ENSMUSG00000002459;ENSMUSG00000002459	0;0;0;0;0;0	Rgs20	-0.788639	1.71482	3.75754	0.0525704	0.1035	0.200478	4.92388	2.87795
1	4956916	4957783	868	*	Intron (ENSMUST00000002533/ENSMUSG00000002459, intron 1 of 4)	ENSMUSG00000002459	ENSMUST00000118000	protein_coding	112502	ENSMUST00000118000;ENSMUST00000147158;ENSMUST00000002533;ENSMUST00000170566;ENSMUST00000156289;ENSMUST00000119256	ENSMUSG00000002459;ENSMUSG00000002459;ENSMUSG00000002459;ENSMUSG00000002459;ENSMUSG00000002459;ENSMUSG00000002459	0;0;0;0;0;0	Rgs20	-0.574085	1.70923	1.84035	0.17491	0.199749	0.386911	4.12224	2.76385
1	4968678	4969176	499	*	Intron (ENSMUST00000002533/ENSMUSG00000002459, intron 1 of 4)	ENSMUSG00000002459	ENSMUST00000118000	protein_coding	101109	ENSMUST00000118000;ENSMUST00000147158;ENSMUST00000002533;ENSMUST00000170566;ENSMUST00000156289;ENSMUST00000119256;ENSMUST00000144339	ENSMUSG00000002459;ENSMUSG00000002459;ENSMUSG00000002459;ENSMUSG00000002459;ENSMUSG00000002459;ENSMUSG00000002459;ENSMUSG00000085623	0;0;0;0;0;0;0	Rgs20	-1.47945	2.56864	14.0254	0.000180379	0.00662853	0.0128394	21.3474	7.80367
1	4969674	4971475	1802	*	Promoter	ENSMUSG00000085623	ENSMUST00000144339	antisense	0	ENSMUST00000118000;ENSMUST00000147158;ENSMUST00000002533;ENSMUST00000170566;ENSMUST00000156289;ENSMUST00000119256;ENSMUST00000144339	ENSMUSG00000002459;ENSMUSG00000002459;ENSMUSG00000002459;ENSMUSG00000002459;ENSMUSG00000002459;ENSMUSG00000002459;ENSMUSG00000085623	0;0;0;0;0;0;0	Gm16041	-1.575	4.42049	13.9282	0.000189953	0.00678925	0.0131507	22.89	7.69682
1	4974234	4975813	1580	*	Exon (ENSMUST00000144339/ENSMUSG00000085623, exon 3 of 3)	ENSMUSG00000002459	ENSMUST00000118000	protein_coding	94472	ENSMUST00000118000;ENSMUST00000147158;ENSMUST00000002533;ENSMUST00000170566;ENSMUST00000156289;ENSMUST00000119256;ENSMUST00000144339	ENSMUSG00000002459;ENSMUSG00000002459;ENSMUSG00000002459;ENSMUSG00000002459;ENSMUSG00000002459;ENSMUSG00000002459;ENSMUSG00000085623	0;0;0;0;0;0;0	Rgs20	-0.955751	3.7857	5.52534	0.0187434	0.0609262	0.118013	10.7591	5.56933
1	4976346	4977375	1030	*	Exon (ENSMUST00000144339/ENSMUSG00000085623, exon 3 of 3)	ENSMUSG00000002459	ENSMUST00000118000	protein_coding	92910	ENSMUST00000118000;ENSMUST00000147158;ENSMUST00000002533;ENSMUST00000170566;ENSMUST00000156289;ENSMUST00000119256;ENSMUST00000144339	ENSMUSG00000002459;ENSMUSG00000002459;ENSMUSG00000002459;ENSMUSG00000002459;ENSMUSG00000002459;ENSMUSG00000002459;ENSMUSG00000085623	0;0;0;0;0;0;0	Rgs20	-0.8951	2.87789	5.31299	0.0211674	0.0648796	0.125671	9.50327	5.05312
1	5024193	5024731	539	*	Intron (ENSMUST00000118000/ENSMUSG00000002459, intron 1 of 5)	ENSMUSG00000002459	ENSMUST00000118000	protein_coding	45554	ENSMUST00000118000;ENSMUST00000147158;ENSMUST00000002533;ENSMUST00000170566;ENSMUST00000156289	ENSMUSG00000002459;ENSMUSG00000002459;ENSMUSG00000002459;ENSMUSG00000002459;ENSMUSG00000002459	0;0;0;0;0	Rgs20	-1.28788	0.620873	6.02708	0.0140884	0.0527983	0.10227	3.38712	1.22818
1	5031504	5032353	850	*	Intron (ENSMUST00000118000/ENSMUSG00000002459, intron 1 of 5)	ENSMUSG00000002459	ENSMUST00000118000	protein_coding	37932	ENSMUST00000118000;ENSMUST00000147158	ENSMUSG00000002459;ENSMUSG00000002459	0;0	Rgs20	-1.04559	1.04389	5.2735	0.0216529	0.065592	0.127051	3.50571	1.67997
1	5068665	5069328	664	*	Intron (ENSMUST00000118000/ENSMUSG00000002459, intron 1 of 5)	ENSMUSG00000002459	ENSMUST00000118000	protein_coding	957	ENSMUST00000118000;ENSMUST00000147158;ENSMUST00000133521;ENSMUST00000192847;ENSMUST00000169520	ENSMUSG00000002459;ENSMUSG00000002459;ENSMUSG00000002459;ENSMUSG00000033793;ENSMUSG00000091665	0;0;0;0;5605	Rgs20	-1.61776	1.90032	16.0287	6.23976e-05	0.00427432	0.0082793	12.0346	3.96708
1	5069681	5070896	1216	*	Promoter	ENSMUSG00000002459	ENSMUST00000118000	protein_coding	0	ENSMUST00000118000;ENSMUST00000147158;ENSMUST00000133521;ENSMUST00000192847	ENSMUSG00000002459;ENSMUSG00000002459;ENSMUSG00000002459;ENSMUSG00000033793	0;0;0;0	Rgs20	-1.4539	3.0093	14.4767	0.000141919	0.00605116	0.011721	14.9093	5.39371
1	5082800	5083799	1000	*	Promoter	ENSMUSG00000033793	ENSMUST00000044369	protein_coding	0	ENSMUST00000192847;ENSMUST00000044369;ENSMUST00000194676;ENSMUST00000194301;ENSMUST00000194978;ENSMUST00000192029;ENSMUST00000192698;ENSMUST00000192142	ENSMUSG00000033793;ENSMUSG00000033793;ENSMUSG00000033793;ENSMUSG00000033793;ENSMUSG00000033793;ENSMUSG00000033793;ENSMUSG00000033793;ENSMUSG00000033793	0;0;0;0;0;0;0;0	Atp6v1h	-1.05445	1.85539	7.747	0.0053804	0.0328321	0.0635953	8.73743	4.35097
1	6213924	6215707	1784	*	Promoter	ENSMUSG00000025907	ENSMUST00000027040	protein_coding	0	ENSMUST00000159906;ENSMUST00000160871;ENSMUST00000027040;ENSMUST00000162210;ENSMUST00000160062;ENSMUST00000191825;ENSMUST00000097832;ENSMUST00000159618	ENSMUSG00000025907;ENSMUSG00000025907;ENSMUSG00000025907;ENSMUSG00000025907;ENSMUSG00000025907;ENSMUSG00000090031;ENSMUSG00000090031;ENSMUSG00000090031	0;0;0;0;0;0;0;0	Rb1cc1	-0.996631	3.49174	6.81534	0.00903811	0.042472	0.0822678	17.225	8.69344
1	7087801	7089923	2123	*	Promoter	ENSMUSG00000051285	ENSMUST00000061280	protein_coding	0	ENSMUST00000061280;ENSMUST00000182114;ENSMUST00000182306;ENSMUST00000182823	ENSMUSG00000051285;ENSMUSG00000051285;ENSMUSG00000051285;ENSMUSG00000051285	0;0;0;0	Pcmtd1	-0.660082	3.48553	3.03736	0.0813686	0.130752	0.253265	12.9487	8.17758
1	7111480	7112518	1039	*	Intron (ENSMUST00000061280/ENSMUSG00000051285, intron 1 of 5)	ENSMUSG00000051285	ENSMUST00000061280	protein_coding	22560	ENSMUST00000061280;ENSMUST00000182114;ENSMUST00000182306;ENSMUST00000182823	ENSMUSG00000051285;ENSMUSG00000051285;ENSMUSG00000051285;ENSMUSG00000051285	0;0;0;0	Pcmtd1	-0.440731	1.37614	1.25853	0.26193	0.251222	0.486615	4.25905	3.29196
1	7112762	7113648	887	*	Intron (ENSMUST00000061280/ENSMUSG00000051285, intron 1 of 5)	ENSMUSG00000051285	ENSMUST00000061280	protein_coding	23842	ENSMUST00000061280;ENSMUST00000182114;ENSMUST00000182306;ENSMUST00000182823	ENSMUSG00000051285;ENSMUSG00000051285;ENSMUSG00000051285;ENSMUSG00000051285	0;0;0;0	Pcmtd1	0.32839	1.78434	0.764845	0.381817	0.311213	0.602816	5.46047	6.91695
1	7138439	7138736	298	*	Intron (ENSMUST00000061280/ENSMUSG00000051285, intron 2 of 5)	ENSMUSG00000051285	ENSMUST00000061280	protein_coding	49519	ENSMUST00000061280;ENSMUST00000182114;ENSMUST00000182306;ENSMUST00000182823;ENSMUST00000182051	ENSMUSG00000051285;ENSMUSG00000051285;ENSMUSG00000051285;ENSMUSG00000051285;ENSMUSG00000098201	0;0;0;0;-1853	Pcmtd1	0.755493	-0.449114	1.5689	0.210368	0.222152	0.430306	2.0046	4.28405
1	9296520	9297023	504	*	Intron (ENSMUST00000126083/ENSMUSG00000025909, intron 1 of 4)	ENSMUSG00000025909	ENSMUST00000140302	nonsense_mediated_decay	2855	ENSMUST00000140302;ENSMUST00000134075;ENSMUST00000144593;ENSMUST00000140295;ENSMUST00000191683;ENSMUST00000132064;ENSMUST00000126083	ENSMUSG00000025909;ENSMUSG00000025909;ENSMUSG00000025909;ENSMUSG00000025909;ENSMUSG00000025909;ENSMUSG00000025909;ENSMUSG00000025909	0;0;0;0;0;0;0	Sntg1	-1.72622	0.43522	12.4667	0.000414312	0.00965293	0.0186976	6.32563	2.55943
1	9621399	9622202	804	*	Intron (ENSMUST00000088666/ENSMUSG00000067879, intron 4 of 5)	ENSMUSG00000067879	ENSMUST00000088666	protein_coding	20200	ENSMUST00000088666;ENSMUST00000153239;ENSMUST00000148310;ENSMUST00000148585;ENSMUST00000145176;ENSMUST00000115480	ENSMUSG00000067879;ENSMUSG00000079671;ENSMUSG00000079671;ENSMUSG00000079671;ENSMUSG00000079671;ENSMUSG00000079671	0;0;0;0;0;0	Vxn	-2.20214	0.51449	12.669	0.000371805	0.0092502	0.0179175	2.05232	0.388694
1	9630110	9630682	573	*	Promoter	ENSMUSG00000079671	ENSMUST00000153239	antisense	493	ENSMUST00000088666;ENSMUST00000153239;ENSMUST00000148310;ENSMUST00000148585;ENSMUST00000145176;ENSMUST00000115480	ENSMUSG00000067879;ENSMUSG00000079671;ENSMUSG00000079671;ENSMUSG00000079671;ENSMUSG00000079671;ENSMUSG00000079671	0;0;0;0;0;0	2610203C22Rik	-0.655511	-0.116263	0.916285	0.338453	0.290889	0.563448	1.34593	0.861958
1	9648605	9649712	1108	*	Distal Intergenic	ENSMUSG00000099827	ENSMUST00000191209	lincRNA	-8023	NA	NA	NA	Gm29520	-0.972899	0.456035	2.96542	0.0850632	0.133939	0.259438	1.11093	0.627712
1	9658948	9659671	724	*	Distal Intergenic	ENSMUSG00000099827	ENSMUST00000191209	lincRNA	-18366	NA	NA	NA	Gm29520	-0.299847	-0.148273	0.220935	0.638329	0.411938	0.797918	1.06642	0.983787
1	9880500	9881049	550	*	Intron (ENSMUST00000097826/ENSMUSG00000025915, intron 8 of 16)	ENSMUSG00000025915	ENSMUST00000166384	protein_coding	82393	ENSMUST00000166384;ENSMUST00000188782;ENSMUST00000168907;ENSMUST00000188738;ENSMUST00000188298;ENSMUST00000171265;ENSMUST00000097826;ENSMUST00000191338	ENSMUSG00000025915;ENSMUSG00000025915;ENSMUSG00000025915;ENSMUSG00000025915;ENSMUSG00000025915;ENSMUSG00000025915;ENSMUSG00000025915;ENSMUSG00000025915	0;0;0;0;0;0;0;-2418	Sgk3	-0.897459	0.981339	3.68666	0.0548499	0.105717	0.204773	4.27876	2.36421
1	9916865	9918290	1426	*	Intron (ENSMUST00000052843/ENSMUSG00000046101, intron 7 of 9)	ENSMUSG00000046101	ENSMUST00000052843	protein_coding	8227	ENSMUST00000052843;ENSMUST00000171802;ENSMUST00000125294;ENSMUST00000140948;ENSMUST00000118098	ENSMUSG00000046101;ENSMUSG00000046101;ENSMUSG00000046101;ENSMUSG00000046101;ENSMUSG00000046101	0;0;0;0;0	Mcmdc2	-0.228245	2.40733	0.362521	0.54711	0.379129	0.734367	4.6551	3.97272
1	9981327	9984010	2684	*	Promoter	ENSMUSG00000087199	ENSMUST00000134692	antisense	0	ENSMUST00000027049;ENSMUST00000130102;ENSMUST00000176398;ENSMUST00000124874;ENSMUST00000147000;ENSMUST00000134692	ENSMUSG00000025916;ENSMUSG00000025916;ENSMUSG00000025916;ENSMUSG00000025916;ENSMUSG00000025916;ENSMUSG00000087199	0;0;0;0;0;0	Gm15818	-0.690571	3.75643	3.12451	0.0771238	0.127007	0.246012	10.1219	6.27917
1	10008670	10009660	991	*	Promoter	ENSMUSG00000025916	ENSMUST00000027049	protein_coding	0	ENSMUST00000027049;ENSMUST00000130102;ENSMUST00000176398;ENSMUST00000155163;ENSMUST00000179194	ENSMUSG00000025916;ENSMUSG00000025916;ENSMUSG00000025916;ENSMUSG00000025916;ENSMUSG00000095780	0;0;0;0;257	Ppp1r42	-1.20339	3.595	9.56528	0.00198304	0.0202656	0.0392543	29.1617	12.5756
1	10015780	10016578	799	*	Distal Intergenic	ENSMUSG00000095780	ENSMUST00000179194	snRNA	-5863	NA	NA	NA	Gm24674	-0.505114	1.66005	1.56118	0.211494	0.222932	0.431816	5.78478	4.00749
1	10022655	10025180	2526	*	3' UTR	ENSMUSG00000025917	ENSMUST00000027050	protein_coding	12947	ENSMUST00000027050;ENSMUST00000186528;ENSMUST00000190155	ENSMUSG00000025917;ENSMUSG00000025917;ENSMUSG00000025917	0;0;0	Cops5	-1.05166	4.22006	6.64498	0.00994388	0.044445	0.0860894	14.8136	7.12563
1	10037527	10038421	895	*	Promoter	ENSMUSG00000025917	ENSMUST00000150509	retained_intron	0	ENSMUST00000150509;ENSMUST00000188619;ENSMUST00000027050;ENSMUST00000191296;ENSMUST00000186528;ENSMUST00000139578;ENSMUST00000190155;ENSMUST00000190610;ENSMUST00000191012;ENSMUST00000071087;ENSMUST00000143606;ENSMUST00000191360;ENSMUST00000117415;ENSMUST00000191521;ENSMUST00000118263;ENSMUST00000122156;ENSMUST00000190063;ENSMUST00000119714;ENSMUST00000134716;ENSMUST00000155974	ENSMUSG00000025917;ENSMUSG00000025917;ENSMUSG00000025917;ENSMUSG00000025917;ENSMUSG00000025917;ENSMUSG00000025917;ENSMUSG00000025917;ENSMUSG00000056763;ENSMUSG00000056763;ENSMUSG00000056763;ENSMUSG00000056763;ENSMUSG00000056763;ENSMUSG00000056763;ENSMUSG00000056763;ENSMUSG00000056763;ENSMUSG00000056763;ENSMUSG00000056763;ENSMUSG00000056763;ENSMUSG00000056763;ENSMUSG00000056763	0;0;0;0;0;0;0;0;0;0;0;0;0;-1346;-1352;-1352;-1356;-1364;-1402;-1734	Cops5	-0.779593	3.28212	4.36002	0.0367924	0.0861255	0.166824	29.5006	17.2873
1	10154899	10156149	1251	*	Intron (ENSMUST00000088615/ENSMUSG00000067851, intron 28 of 37)	ENSMUSG00000067851	ENSMUST00000088615	protein_coding	76521	ENSMUST00000088615;ENSMUST00000128834;ENSMUST00000156563;ENSMUST00000142497	ENSMUSG00000067851;ENSMUSG00000067851;ENSMUSG00000067851;ENSMUSG00000067851	0;5157;0;-369	Arfgef1	-0.577694	2.14631	2.24064	0.134426	0.172368	0.333874	5.32821	3.58556
1	10156974	10157774	801	*	Exon (ENSMUST00000088615/ENSMUSG00000067851, exon 28 of 38)	ENSMUSG00000067851	ENSMUST00000088615	protein_coding	74896	ENSMUST00000088615;ENSMUST00000128834;ENSMUST00000156563;ENSMUST00000142497	ENSMUSG00000067851;ENSMUSG00000067851;ENSMUSG00000067851;ENSMUSG00000067851	0;3532;0;-2444	Arfgef1	-0.072215	1.68731	0.0324338	0.857079	0.478586	0.927014	4.98814	4.79439
1	10226998	10227796	799	*	Intron (ENSMUST00000088615/ENSMUSG00000067851, intron 1 of 37)	ENSMUSG00000067851	ENSMUST00000088615	protein_coding	4874	ENSMUST00000088615;ENSMUST00000131556	ENSMUSG00000067851;ENSMUSG00000067851	0;0	Arfgef1	-0.880831	3.07632	5.46449	0.0194071	0.0620364	0.120164	20.1018	10.7825
1	10228262	10229242	981	*	Intron (ENSMUST00000088615/ENSMUSG00000067851, intron 1 of 37)	ENSMUSG00000067851	ENSMUST00000088615	protein_coding	3428	ENSMUST00000088615;ENSMUST00000131556	ENSMUSG00000067851;ENSMUSG00000067851	0;0	Arfgef1	-0.858074	3.58005	4.94731	0.0261317	0.0721971	0.139845	26.5546	14.584
1	10231411	10232430	1020	*	Promoter	ENSMUSG00000067851	ENSMUST00000088615	protein_coding	240	ENSMUST00000088615;ENSMUST00000131556	ENSMUSG00000067851;ENSMUSG00000067851	0;0	Arfgef1	-0.817664	2.87009	4.94426	0.0261779	0.0722476	0.139943	16.9169	9.63506
1	10592628	10593136	509	*	Intron (ENSMUST00000035577/ENSMUSG00000042501, intron 2 of 10)	ENSMUSG00000042501	ENSMUST00000153695	nonsense_mediated_decay	126809	ENSMUST00000153695;ENSMUST00000035577;ENSMUST00000140938	ENSMUSG00000042501;ENSMUSG00000042501;ENSMUSG00000042501	0;0;0	Cpa6	-0.915377	0.161854	1.40431	0.236003	0.236946	0.458962	1.23952	0.752445
1	10872207	10873110	904	*	Distal Intergenic	ENSMUSG00000100648	ENSMUST00000188013	processed_pseudogene	3519	ENSMUST00000188013	ENSMUSG00000100648	3519	Gm28659	-0.977569	0.671343	2.63404	0.104596	0.149855	0.290268	1.12835	0.568709
1	10877297	10878223	927	*	Distal Intergenic	ENSMUSG00000100648	ENSMUST00000188013	processed_pseudogene	8609	NA	NA	NA	Gm28659	-1.14747	0.344276	3.53709	0.0600112	0.110883	0.214779	1.32407	0.746549
1	10919672	10920538	867	*	Distal Intergenic	ENSMUSG00000088585	ENSMUST00000157960	snoRNA	-1132	ENSMUST00000157960	ENSMUSG00000088585	-1132	Gm22963	-2.30226	0.422041	5.42716	0.0198264	0.062754	0.121554	0.567895	0.0852805
1	11002871	11003436	566	*	Intron (ENSMUST00000027056/ENSMUSG00000048960, intron 1 of 39)	ENSMUSG00000048960	ENSMUST00000027056	protein_coding	9406	ENSMUST00000027056	ENSMUSG00000048960	0	Prex2	-1.77114	-0.504003	3.67767	0.0551466	0.106017	0.205354	0.991523	0.290873
1	11006356	11006844	489	*	Intron (ENSMUST00000027056/ENSMUSG00000048960, intron 1 of 39)	ENSMUSG00000048960	ENSMUST00000027056	protein_coding	12891	ENSMUST00000027056	ENSMUSG00000048960	0	Prex2	-1.09456	-0.293042	1.4918	0.221938	0.229184	0.443926	0.792144	0.412276
1	11011483	11012420	938	*	Intron (ENSMUST00000027056/ENSMUSG00000048960, intron 1 of 39)	ENSMUSG00000048960	ENSMUST00000027056	protein_coding	18018	ENSMUST00000027056	ENSMUSG00000048960	0	Prex2	-1.99656	0.471606	8.81973	0.00298005	0.0246138	0.0476767	1.38286	0.293754
1	11027114	11027823	710	*	Intron (ENSMUST00000027056/ENSMUSG00000048960, intron 1 of 39)	ENSMUSG00000048960	ENSMUST00000027056	protein_coding	33649	ENSMUST00000027056	ENSMUSG00000048960	0	Prex2	-0.929805	0.718109	3.42913	0.0640566	0.114738	0.222246	2.76649	1.59468
1	11033200	11033814	615	*	Intron (ENSMUST00000027056/ENSMUSG00000048960, intron 1 of 39)	ENSMUSG00000048960	ENSMUST00000027056	protein_coding	39735	ENSMUST00000027056	ENSMUSG00000048960	0	Prex2	-1.73343	0.691815	11.4091	0.000730927	0.0126311	0.0244662	3.8825	1.19101
1	11043856	11044707	852	*	Intron (ENSMUST00000027056/ENSMUSG00000048960, intron 1 of 39)	ENSMUSG00000048960	ENSMUST00000027056	protein_coding	50391	ENSMUST00000027056	ENSMUSG00000048960	0	Prex2	-1.96774	0.270239	10.5828	0.00114151	0.0155346	0.0300903	1.97606	0.536306
1	11079038	11079418	381	*	Intron (ENSMUST00000027056/ENSMUSG00000048960, intron 4 of 39)	ENSMUSG00000048960	ENSMUST00000027056	protein_coding	85573	ENSMUST00000027056	ENSMUSG00000048960	0	Prex2	-1.70241	-0.619873	2.4126	0.120363	0.161883	0.313565	0.741081	0.335078
1	12692230	12692590	361	*	Promoter	ENSMUSG00000016918	ENSMUST00000177608	protein_coding	0	ENSMUST00000177608;ENSMUST00000180062;ENSMUST00000186051	ENSMUSG00000016918;ENSMUSG00000016918;ENSMUSG00000016918	0;0;0	Sulf1	-1.20045	0.82419	5.34232	0.0208142	0.0642942	0.124537	5.34568	2.38266
1	12692930	12694205	1276	*	Intron (ENSMUST00000177608/ENSMUSG00000016918, intron 1 of 21)	ENSMUSG00000016918	ENSMUST00000177608	protein_coding	653	ENSMUST00000177608;ENSMUST00000180062;ENSMUST00000186051	ENSMUSG00000016918;ENSMUSG00000016918;ENSMUSG00000016918	0;0;0	Sulf1	-0.675395	1.49714	2.83365	0.0923091	0.140261	0.271685	3.84288	2.38037
1	12706435	12706857	423	*	Intron (ENSMUST00000177608/ENSMUSG00000016918, intron 1 of 21)	ENSMUSG00000016918	ENSMUST00000177608	protein_coding	14158	ENSMUST00000177608;ENSMUST00000180062;ENSMUST00000186051	ENSMUSG00000016918;ENSMUSG00000016918;ENSMUSG00000016918	0;0;0	Sulf1	-0.191582	-0.00484841	0.0761036	0.782649	0.457465	0.886105	1.32879	1.25501
1	12711434	12712662	1229	*	Intron (ENSMUST00000177608/ENSMUSG00000016918, intron 1 of 21)	ENSMUSG00000016918	ENSMUST00000177608	protein_coding	19157	ENSMUST00000177608;ENSMUST00000180062;ENSMUST00000186051	ENSMUSG00000016918;ENSMUSG00000016918;ENSMUSG00000016918	0;0;0	Sulf1	-0.132494	1.06392	0.0831849	0.773027	0.454461	0.880286	1.68152	1.3452
1	12712965	12713341	377	*	Intron (ENSMUST00000177608/ENSMUSG00000016918, intron 1 of 21)	ENSMUSG00000016918	ENSMUST00000177608	protein_coding	20688	ENSMUST00000177608;ENSMUST00000180062;ENSMUST00000186051	ENSMUSG00000016918;ENSMUSG00000016918;ENSMUSG00000016918	0;0;0	Sulf1	-1.31151	0.704919	6.05049	0.0139028	0.0525806	0.101848	4.84259	2.22792
1	12718054	12718901	848	*	Promoter	ENSMUSG00000016918	ENSMUST00000187376	retained_intron	0	ENSMUST00000177608;ENSMUST00000180062;ENSMUST00000186051;ENSMUST00000187376;ENSMUST00000088585;ENSMUST00000189541	ENSMUSG00000016918;ENSMUSG00000016918;ENSMUSG00000016918;ENSMUSG00000016918;ENSMUSG00000016918;ENSMUSG00000016918	0;0;0;0;0;0	Sulf1	-1.02189	1.21303	5.71038	0.0168653	0.0577988	0.111956	4.6274	2.20301
1	12719481	12719836	356	*	5' UTR	ENSMUSG00000016918	ENSMUST00000177608	protein_coding	27204	ENSMUST00000177608;ENSMUST00000180062;ENSMUST00000186051;ENSMUST00000187376;ENSMUST00000088585;ENSMUST00000189541	ENSMUSG00000016918;ENSMUSG00000016918;ENSMUSG00000016918;ENSMUSG00000016918;ENSMUSG00000016918;ENSMUSG00000016918	0;0;0;0;0;0	Sulf1	-0.711336	0.221283	1.77789	0.182409	0.204637	0.39638	4.23353	2.51997
1	12744837	12745354	518	*	Intron (ENSMUST00000088585/ENSMUSG00000016918, intron 2 of 21)	ENSMUSG00000016918	ENSMUST00000177608	protein_coding	52560	ENSMUST00000177608;ENSMUST00000180062;ENSMUST00000186051;ENSMUST00000187376;ENSMUST00000088585;ENSMUST00000189541;ENSMUST00000186405	ENSMUSG00000016918;ENSMUSG00000016918;ENSMUSG00000016918;ENSMUSG00000016918;ENSMUSG00000016918;ENSMUSG00000016918;ENSMUSG00000016918	0;0;0;0;0;0;0	Sulf1	-1.39518	-0.243511	3.13835	0.0764719	0.126524	0.245075	1.35425	0.460564
1	12771398	12771887	490	*	Intron (ENSMUST00000088585/ENSMUSG00000016918, intron 2 of 21)	ENSMUSG00000016918	ENSMUST00000177608	protein_coding	79121	ENSMUST00000177608;ENSMUST00000180062;ENSMUST00000186051;ENSMUST00000187376;ENSMUST00000088585;ENSMUST00000189541;ENSMUST00000186405	ENSMUSG00000016918;ENSMUSG00000016918;ENSMUSG00000016918;ENSMUSG00000016918;ENSMUSG00000016918;ENSMUSG00000016918;ENSMUSG00000016918	0;0;0;0;0;0;0	Sulf1	-0.654292	0.243713	1.07206	0.300481	0.271818	0.526508	1.93048	1.04921
1	12776859	12777221	363	*	Intron (ENSMUST00000088585/ENSMUSG00000016918, intron 2 of 21)	ENSMUSG00000016918	ENSMUST00000177608	protein_coding	84582	ENSMUST00000177608;ENSMUST00000180062;ENSMUST00000186051;ENSMUST00000187376;ENSMUST00000088585;ENSMUST00000189541;ENSMUST00000186405	ENSMUSG00000016918;ENSMUSG00000016918;ENSMUSG00000016918;ENSMUSG00000016918;ENSMUSG00000016918;ENSMUSG00000016918;ENSMUSG00000016918	0;0;0;0;0;0;0	Sulf1	-0.0855008	0.503916	0.0248955	0.874628	0.483296	0.936138	2.99721	3.41509
1	12781318	12782039	722	*	Intron (ENSMUST00000088585/ENSMUSG00000016918, intron 2 of 21)	ENSMUSG00000016918	ENSMUST00000177608	protein_coding	89041	ENSMUST00000177608;ENSMUST00000180062;ENSMUST00000186051;ENSMUST00000187376;ENSMUST00000088585;ENSMUST00000189541;ENSMUST00000186405;ENSMUST00000186674	ENSMUSG00000016918;ENSMUSG00000016918;ENSMUSG00000016918;ENSMUSG00000016918;ENSMUSG00000016918;ENSMUSG00000016918;ENSMUSG00000016918;ENSMUSG00000016918	0;0;0;0;0;0;0;0	Sulf1	-0.701448	1.39778	2.76217	0.0965181	0.143731	0.278406	5.29194	3.41559
1	12783488	12784679	1192	*	Intron (ENSMUST00000088585/ENSMUSG00000016918, intron 2 of 21)	ENSMUSG00000016918	ENSMUST00000177608	protein_coding	91211	ENSMUST00000177608;ENSMUST00000180062;ENSMUST00000186051;ENSMUST00000187376;ENSMUST00000088585;ENSMUST00000189541;ENSMUST00000186405;ENSMUST00000186674	ENSMUSG00000016918;ENSMUSG00000016918;ENSMUSG00000016918;ENSMUSG00000016918;ENSMUSG00000016918;ENSMUSG00000016918;ENSMUSG00000016918;ENSMUSG00000016918	0;0;0;0;0;0;0;0	Sulf1	-0.927844	2.25631	5.26848	0.0217154	0.0656466	0.127157	5.52097	2.92855
1	12784952	12785938	987	*	Promoter	ENSMUSG00000016918	ENSMUST00000186674	retained_intron	0	ENSMUST00000177608;ENSMUST00000180062;ENSMUST00000186051;ENSMUST00000187376;ENSMUST00000088585;ENSMUST00000189541;ENSMUST00000186405;ENSMUST00000186674	ENSMUSG00000016918;ENSMUSG00000016918;ENSMUSG00000016918;ENSMUSG00000016918;ENSMUSG00000016918;ENSMUSG00000016918;ENSMUSG00000016918;ENSMUSG00000016918	0;0;0;0;0;0;0;0	Sulf1	-0.811345	1.86648	3.84892	0.0497786	0.100494	0.194657	4.65248	2.50903
1	12863998	12864513	516	*	Distal Intergenic	ENSMUSG00000016918	ENSMUST00000185780	protein_coding	21207	ENSMUST00000177608;ENSMUST00000180062;ENSMUST00000088585;ENSMUST00000185780;ENSMUST00000188454;ENSMUST00000115403	ENSMUSG00000016918;ENSMUSG00000016918;ENSMUSG00000016918;ENSMUSG00000016918;ENSMUSG00000025938;ENSMUSG00000025938	0;0;0;21207;0;0	Sulf1	2.38033	0.355411	18.7594	1.48321e-05	0.00221821	0.00429665	1.01751	5.03328
1	12877522	12877981	460	*	Intron (ENSMUST00000115402/ENSMUSG00000025938, intron 7 of 7)	ENSMUSG00000025938	ENSMUST00000188454	protein_coding	114669	ENSMUST00000188454;ENSMUST00000115402;ENSMUST00000136197;ENSMUST00000115403;ENSMUST00000146763;ENSMUST00000147606;ENSMUST00000133201	ENSMUSG00000025938;ENSMUSG00000025938;ENSMUSG00000025938;ENSMUSG00000025938;ENSMUSG00000025938;ENSMUSG00000025938;ENSMUSG00000025938	0;0;0;0;0;0;47062	Slco5a1	-1.75948	-0.430058	2.60104	0.106794	0.151623	0.293692	0.838277	0.160735
1	12978695	12980128	1434	*	Intron (ENSMUST00000115402/ENSMUSG00000025938, intron 1 of 7)	ENSMUSG00000025938	ENSMUST00000188454	protein_coding	12522	ENSMUST00000188454;ENSMUST00000115402;ENSMUST00000191566;ENSMUST00000136197;ENSMUST00000115403;ENSMUST00000146763;ENSMUST00000147606	ENSMUSG00000025938;ENSMUSG00000025938;ENSMUSG00000025938;ENSMUSG00000025938;ENSMUSG00000025938;ENSMUSG00000025938;ENSMUSG00000025938	0;0;0;0;0;0;0	Slco5a1	-0.540698	1.13762	1.55953	0.211734	0.223065	0.432074	2.1494	1.41756
1	12991469	12993239	1771	*	Promoter	ENSMUSG00000025938	ENSMUST00000188454	protein_coding	0	ENSMUST00000188454;ENSMUST00000115402;ENSMUST00000191566;ENSMUST00000136197;ENSMUST00000115403;ENSMUST00000146763;ENSMUST00000147606	ENSMUSG00000025938;ENSMUSG00000025938;ENSMUSG00000025938;ENSMUSG00000025938;ENSMUSG00000025938;ENSMUSG00000025938;ENSMUSG00000025938	0;0;0;0;0;0;0	Slco5a1	-0.087072	2.77918	0.0559851	0.812958	0.466532	0.903667	6.41542	6.15796
1	13004945	13005840	896	*	Distal Intergenic	ENSMUSG00000025938	ENSMUST00000188454	protein_coding	-12295	NA	NA	NA	Slco5a1	0.292304	1.1625	0.460998	0.497158	0.360189	0.697682	2.81268	3.54337
1	13021247	13021998	752	*	Distal Intergenic	ENSMUSG00000025938	ENSMUST00000188454	protein_coding	-28597	NA	NA	NA	Slco5a1	0.87664	1.34297	4.73391	0.029574	0.0771214	0.149383	3.90865	7.22854
1	13022401	13024141	1741	*	Distal Intergenic	ENSMUSG00000025938	ENSMUST00000188454	protein_coding	-29751	NA	NA	NA	Slco5a1	0.79097	2.45726	4.54084	0.0330959	0.0815924	0.158044	3.76627	6.67884
1	13188613	13189731	1119	*	Intron (ENSMUST00000006037/ENSMUSG00000005886, intron 5 of 22)	ENSMUSG00000005886	ENSMUST00000006037	protein_coding	184352	ENSMUST00000006037;ENSMUST00000147927;ENSMUST00000068304;ENSMUST00000143603;ENSMUST00000124088;ENSMUST00000081713;ENSMUST00000139970;ENSMUST00000145280	ENSMUSG00000005886;ENSMUSG00000005886;ENSMUSG00000005886;ENSMUSG00000005886;ENSMUSG00000005886;ENSMUSG00000005886;ENSMUSG00000005886;ENSMUSG00000005886	0;0;0;0;0;0;0;0	Ncoa2	-0.372643	2.81777	1.02499	0.311339	0.277325	0.537175	11.4711	8.91169
1	13191504	13192841	1338	*	Intron (ENSMUST00000006037/ENSMUSG00000005886, intron 4 of 22)	ENSMUSG00000005886	ENSMUST00000006037	protein_coding	181242	ENSMUST00000006037;ENSMUST00000147927;ENSMUST00000068304;ENSMUST00000143603;ENSMUST00000124088;ENSMUST00000081713;ENSMUST00000139970;ENSMUST00000145280	ENSMUSG00000005886;ENSMUSG00000005886;ENSMUSG00000005886;ENSMUSG00000005886;ENSMUSG00000005886;ENSMUSG00000005886;ENSMUSG00000005886;ENSMUSG00000005886	0;0;0;0;0;0;0;0	Ncoa2	-0.427184	3.46097	1.24644	0.264234	0.252417	0.488929	13.3268	9.88928
1	13196358	13198072	1715	*	Intron (ENSMUST00000006037/ENSMUSG00000005886, intron 4 of 22)	ENSMUSG00000005886	ENSMUST00000006037	protein_coding	176011	ENSMUST00000006037;ENSMUST00000147927;ENSMUST00000068304;ENSMUST00000143603;ENSMUST00000124088;ENSMUST00000081713;ENSMUST00000139970;ENSMUST00000145280	ENSMUSG00000005886;ENSMUSG00000005886;ENSMUSG00000005886;ENSMUSG00000005886;ENSMUSG00000005886;ENSMUSG00000005886;ENSMUSG00000005886;ENSMUSG00000005886	0;0;0;0;0;0;0;0	Ncoa2	-0.741519	4.09719	3.38332	0.0658597	0.116555	0.225765	16.6034	9.8569
1	13201206	13202776	1571	*	Intron (ENSMUST00000006037/ENSMUSG00000005886, intron 4 of 22)	ENSMUSG00000005886	ENSMUST00000006037	protein_coding	171307	ENSMUST00000006037;ENSMUST00000147927;ENSMUST00000068304;ENSMUST00000143603;ENSMUST00000124088;ENSMUST00000081713;ENSMUST00000139970;ENSMUST00000145280	ENSMUSG00000005886;ENSMUSG00000005886;ENSMUSG00000005886;ENSMUSG00000005886;ENSMUSG00000005886;ENSMUSG00000005886;ENSMUSG00000005886;ENSMUSG00000005886	0;0;0;0;0;0;0;0	Ncoa2	-0.718321	3.94165	3.17277	0.0748762	0.125153	0.242419	13.3887	8.12292
1	13203148	13204959	1812	*	Intron (ENSMUST00000006037/ENSMUSG00000005886, intron 4 of 22)	ENSMUSG00000005886	ENSMUST00000006037	protein_coding	169124	ENSMUST00000006037;ENSMUST00000147927;ENSMUST00000068304;ENSMUST00000143603;ENSMUST00000124088;ENSMUST00000081713;ENSMUST00000139970;ENSMUST00000145280	ENSMUSG00000005886;ENSMUSG00000005886;ENSMUSG00000005886;ENSMUSG00000005886;ENSMUSG00000005886;ENSMUSG00000005886;ENSMUSG00000005886;ENSMUSG00000005886	0;0;0;0;0;0;0;0	Ncoa2	-0.928567	4.24726	5.11465	0.0237251	0.0686235	0.132923	16.6594	8.75769
1	13206721	13207684	964	*	Intron (ENSMUST00000006037/ENSMUSG00000005886, intron 4 of 22)	ENSMUSG00000005886	ENSMUST00000006037	protein_coding	166399	ENSMUST00000006037;ENSMUST00000147927;ENSMUST00000068304;ENSMUST00000143603;ENSMUST00000124088;ENSMUST00000081713;ENSMUST00000139970;ENSMUST00000145280	ENSMUSG00000005886;ENSMUSG00000005886;ENSMUSG00000005886;ENSMUSG00000005886;ENSMUSG00000005886;ENSMUSG00000005886;ENSMUSG00000005886;ENSMUSG00000005886	0;0;0;0;0;0;0;0	Ncoa2	-0.591859	3.0401	2.44329	0.118029	0.160171	0.310249	12.9897	8.5882
1	13213932	13215426	1495	*	Intron (ENSMUST00000006037/ENSMUSG00000005886, intron 4 of 22)	ENSMUSG00000005886	ENSMUST00000006037	protein_coding	158657	ENSMUST00000006037;ENSMUST00000147927;ENSMUST00000068304;ENSMUST00000143603;ENSMUST00000124088;ENSMUST00000081713;ENSMUST00000139970;ENSMUST00000145280	ENSMUSG00000005886;ENSMUSG00000005886;ENSMUSG00000005886;ENSMUSG00000005886;ENSMUSG00000005886;ENSMUSG00000005886;ENSMUSG00000005886;ENSMUSG00000005886	0;0;0;0;0;0;0;0	Ncoa2	-0.308144	2.32048	0.667679	0.413862	0.325393	0.630282	4.69467	3.70628
1	13215625	13216950	1326	*	Intron (ENSMUST00000006037/ENSMUSG00000005886, intron 4 of 22)	ENSMUSG00000005886	ENSMUST00000006037	protein_coding	157133	ENSMUST00000006037;ENSMUST00000147927;ENSMUST00000068304;ENSMUST00000143603;ENSMUST00000124088;ENSMUST00000081713;ENSMUST00000139970;ENSMUST00000145280	ENSMUSG00000005886;ENSMUSG00000005886;ENSMUSG00000005886;ENSMUSG00000005886;ENSMUSG00000005886;ENSMUSG00000005886;ENSMUSG00000005886;ENSMUSG00000005886	0;0;0;0;0;0;0;0	Ncoa2	-0.464101	2.75358	1.5675	0.21057	0.222286	0.430565	8.20304	5.82579
1	13225437	13227002	1566	*	Intron (ENSMUST00000006037/ENSMUSG00000005886, intron 2 of 22)	ENSMUSG00000005886	ENSMUST00000006037	protein_coding	147081	ENSMUST00000006037;ENSMUST00000147927;ENSMUST00000068304;ENSMUST00000143603;ENSMUST00000124088;ENSMUST00000081713;ENSMUST00000139970;ENSMUST00000145280	ENSMUSG00000005886;ENSMUSG00000005886;ENSMUSG00000005886;ENSMUSG00000005886;ENSMUSG00000005886;ENSMUSG00000005886;ENSMUSG00000005886;ENSMUSG00000005886	0;0;0;0;0;0;0;0	Ncoa2	-0.412422	2.35048	1.22142	0.269083	0.255199	0.494317	5.33154	3.97796
1	13228833	13229091	259	*	Intron (ENSMUST00000006037/ENSMUSG00000005886, intron 2 of 22)	ENSMUSG00000005886	ENSMUST00000006037	protein_coding	144992	ENSMUST00000006037;ENSMUST00000147927;ENSMUST00000068304;ENSMUST00000143603;ENSMUST00000124088;ENSMUST00000081713;ENSMUST00000139970;ENSMUST00000145280	ENSMUSG00000005886;ENSMUSG00000005886;ENSMUSG00000005886;ENSMUSG00000005886;ENSMUSG00000005886;ENSMUSG00000005886;ENSMUSG00000005886;ENSMUSG00000005886	0;0;0;0;0;0;0;0	Ncoa2	-0.229876	0.863751	0.288092	0.591446	0.395545	0.766166	9.22244	7.6545
1	13231462	13231924	463	*	Intron (ENSMUST00000006037/ENSMUSG00000005886, intron 2 of 22)	ENSMUSG00000005886	ENSMUST00000006037	protein_coding	142159	ENSMUST00000006037;ENSMUST00000147927;ENSMUST00000068304;ENSMUST00000143603;ENSMUST00000124088;ENSMUST00000081713;ENSMUST00000139970;ENSMUST00000145280;ENSMUST00000195811	ENSMUSG00000005886;ENSMUSG00000005886;ENSMUSG00000005886;ENSMUSG00000005886;ENSMUSG00000005886;ENSMUSG00000005886;ENSMUSG00000005886;ENSMUSG00000005886;ENSMUSG00000103495	0;0;0;0;0;0;0;0;4510	Ncoa2	-0.276803	1.27675	0.483515	0.486835	0.356027	0.689619	8.70771	7.3075
1	13232430	13233469	1040	*	Intron (ENSMUST00000006037/ENSMUSG00000005886, intron 2 of 22)	ENSMUSG00000005886	ENSMUST00000006037	protein_coding	140614	ENSMUST00000006037;ENSMUST00000147927;ENSMUST00000068304;ENSMUST00000143603;ENSMUST00000124088;ENSMUST00000081713;ENSMUST00000139970;ENSMUST00000145280;ENSMUST00000195811	ENSMUSG00000005886;ENSMUSG00000005886;ENSMUSG00000005886;ENSMUSG00000005886;ENSMUSG00000005886;ENSMUSG00000005886;ENSMUSG00000005886;ENSMUSG00000005886;ENSMUSG00000103495	0;0;0;0;0;0;0;0;2965	Ncoa2	-0.36764	2.14715	0.955705	0.328272	0.286155	0.554278	7.3112	5.61498
1	13244596	13245407	812	*	Intron (ENSMUST00000006037/ENSMUSG00000005886, intron 2 of 22)	ENSMUSG00000005886	ENSMUST00000006037	protein_coding	128676	ENSMUST00000006037;ENSMUST00000147927;ENSMUST00000068304;ENSMUST00000143603;ENSMUST00000124088;ENSMUST00000081713;ENSMUST00000139970;ENSMUST00000145280	ENSMUSG00000005886;ENSMUSG00000005886;ENSMUSG00000005886;ENSMUSG00000005886;ENSMUSG00000005886;ENSMUSG00000005886;ENSMUSG00000005886;ENSMUSG00000005886	0;0;0;0;0;0;0;0	Ncoa2	-0.361873	1.44604	0.870046	0.350943	0.297	0.575285	5.45186	4.24564
1	13253464	13256884	3421	*	Intron (ENSMUST00000006037/ENSMUSG00000005886, intron 2 of 22)	ENSMUSG00000005886	ENSMUST00000006037	protein_coding	117199	ENSMUST00000006037;ENSMUST00000147927;ENSMUST00000068304;ENSMUST00000143603;ENSMUST00000124088;ENSMUST00000081713;ENSMUST00000139970;ENSMUST00000145280	ENSMUSG00000005886;ENSMUSG00000005886;ENSMUSG00000005886;ENSMUSG00000005886;ENSMUSG00000005886;ENSMUSG00000005886;ENSMUSG00000005886;ENSMUSG00000005886	0;0;0;0;0;0;0;0	Ncoa2	-0.131824	3.60506	0.118331	0.730852	0.441348	0.854886	5.83754	5.31071
1	13275936	13276374	439	*	Intron (ENSMUST00000006037/ENSMUSG00000005886, intron 2 of 22)	ENSMUSG00000005886	ENSMUST00000006037	protein_coding	97709	ENSMUST00000006037;ENSMUST00000147927;ENSMUST00000068304;ENSMUST00000143603;ENSMUST00000124088;ENSMUST00000081713;ENSMUST00000139970;ENSMUST00000145280	ENSMUSG00000005886;ENSMUSG00000005886;ENSMUSG00000005886;ENSMUSG00000005886;ENSMUSG00000005886;ENSMUSG00000005886;ENSMUSG00000005886;ENSMUSG00000005886	0;0;0;0;0;0;0;0	Ncoa2	-0.0211583	0.544619	0.00224359	0.962221	0.506771	0.981609	4.47428	4.62263
1	13287313	13288334	1022	*	Intron (ENSMUST00000006037/ENSMUSG00000005886, intron 1 of 22)	ENSMUSG00000005886	ENSMUST00000006037	protein_coding	85749	ENSMUST00000006037;ENSMUST00000147927;ENSMUST00000068304;ENSMUST00000143603;ENSMUST00000124088;ENSMUST00000081713;ENSMUST00000139970;ENSMUST00000145280;ENSMUST00000194484	ENSMUSG00000005886;ENSMUSG00000005886;ENSMUSG00000005886;ENSMUSG00000005886;ENSMUSG00000005886;ENSMUSG00000005886;ENSMUSG00000005886;ENSMUSG00000005886;ENSMUSG00000102639	0;0;0;0;0;0;0;0;0	Ncoa2	-0.481843	1.81763	1.5827	0.208373	0.220964	0.428004	5.32882	3.70219
1	13288733	13289347	615	*	Intron (ENSMUST00000006037/ENSMUSG00000005886, intron 1 of 22)	ENSMUSG00000005886	ENSMUST00000006037	protein_coding	84736	ENSMUST00000006037;ENSMUST00000147927;ENSMUST00000068304;ENSMUST00000143603;ENSMUST00000124088;ENSMUST00000081713;ENSMUST00000139970;ENSMUST00000145280;ENSMUST00000194484	ENSMUSG00000005886;ENSMUSG00000005886;ENSMUSG00000005886;ENSMUSG00000005886;ENSMUSG00000005886;ENSMUSG00000005886;ENSMUSG00000005886;ENSMUSG00000005886;ENSMUSG00000102639	0;0;0;0;0;0;0;0;0	Ncoa2	-0.214641	1.55452	0.300007	0.583878	0.392703	0.760661	6.96155	5.98794
1	13289660	13290435	776	*	Exon (ENSMUST00000194484/ENSMUSG00000102639, exon 1 of 1)	ENSMUSG00000005886	ENSMUST00000006037	protein_coding	83648	ENSMUST00000006037;ENSMUST00000147927;ENSMUST00000068304;ENSMUST00000143603;ENSMUST00000124088;ENSMUST00000081713;ENSMUST00000139970;ENSMUST00000145280;ENSMUST00000194484	ENSMUSG00000005886;ENSMUSG00000005886;ENSMUSG00000005886;ENSMUSG00000005886;ENSMUSG00000005886;ENSMUSG00000005886;ENSMUSG00000005886;ENSMUSG00000005886;ENSMUSG00000102639	0;0;0;0;0;0;0;0;0	Ncoa2	-0.348855	1.53805	0.824226	0.363948	0.303122	0.587144	6.3746	4.82373
1	13300701	13302538	1838	*	Intron (ENSMUST00000006037/ENSMUSG00000005886, intron 1 of 22)	ENSMUSG00000005886	ENSMUST00000006037	protein_coding	71545	ENSMUST00000006037;ENSMUST00000147927;ENSMUST00000068304;ENSMUST00000143603;ENSMUST00000124088;ENSMUST00000081713;ENSMUST00000139970;ENSMUST00000145280;ENSMUST00000194357	ENSMUSG00000005886;ENSMUSG00000005886;ENSMUSG00000005886;ENSMUSG00000005886;ENSMUSG00000005886;ENSMUSG00000005886;ENSMUSG00000005886;ENSMUSG00000005886;ENSMUSG00000104170	0;0;0;0;0;0;0;0;-1794	Ncoa2	-0.213243	2.43307	0.334516	0.563012	0.384935	0.745614	4.69759	4.03827
1	13314143	13315491	1349	*	Intron (ENSMUST00000006037/ENSMUSG00000005886, intron 1 of 22)	ENSMUSG00000005886	ENSMUST00000006037	protein_coding	58592	ENSMUST00000006037;ENSMUST00000147927;ENSMUST00000068304;ENSMUST00000143603;ENSMUST00000124088;ENSMUST00000081713;ENSMUST00000139970	ENSMUSG00000005886;ENSMUSG00000005886;ENSMUSG00000005886;ENSMUSG00000005886;ENSMUSG00000005886;ENSMUSG00000005886;ENSMUSG00000005886	0;0;0;0;0;0;0	Ncoa2	-0.491742	2.8225	1.749	0.186003	0.207032	0.401018	8.58904	6.14958
1	13321656	13323624	1969	*	Intron (ENSMUST00000006037/ENSMUSG00000005886, intron 1 of 22)	ENSMUSG00000005886	ENSMUST00000006037	protein_coding	50459	ENSMUST00000006037;ENSMUST00000147927;ENSMUST00000068304;ENSMUST00000143603;ENSMUST00000124088;ENSMUST00000081713;ENSMUST00000139970	ENSMUSG00000005886;ENSMUSG00000005886;ENSMUSG00000005886;ENSMUSG00000005886;ENSMUSG00000005886;ENSMUSG00000005886;ENSMUSG00000005886	0;0;0;0;0;0;0	Ncoa2	0.0114607	2.46253	0.000966444	0.9752	0.510126	0.988108	3.90464	3.88576
1	13331318	13333134	1817	*	Intron (ENSMUST00000006037/ENSMUSG00000005886, intron 1 of 22)	ENSMUSG00000005886	ENSMUST00000006037	protein_coding	40949	ENSMUST00000006037;ENSMUST00000147927;ENSMUST00000068304;ENSMUST00000143603;ENSMUST00000124088;ENSMUST00000081713;ENSMUST00000139970;ENSMUST00000157157	ENSMUSG00000005886;ENSMUSG00000005886;ENSMUSG00000005886;ENSMUSG00000005886;ENSMUSG00000005886;ENSMUSG00000005886;ENSMUSG00000005886;ENSMUSG00000087782	0;0;0;0;0;0;0;1475	Ncoa2	-0.186186	3.37796	0.239725	0.624405	0.407059	0.788468	8.9395	7.93087
1	13341389	13343207	1819	*	Intron (ENSMUST00000006037/ENSMUSG00000005886, intron 1 of 22)	ENSMUSG00000005886	ENSMUST00000006037	protein_coding	30876	ENSMUST00000006037;ENSMUST00000147927;ENSMUST00000068304;ENSMUST00000143603;ENSMUST00000124088;ENSMUST00000081713;ENSMUST00000139970;ENSMUST00000195506	ENSMUSG00000005886;ENSMUSG00000005886;ENSMUSG00000005886;ENSMUSG00000005886;ENSMUSG00000005886;ENSMUSG00000005886;ENSMUSG00000005886;ENSMUSG00000103085	0;0;0;0;0;0;0;0	Ncoa2	0.439952	2.45439	1.41507	0.234218	0.235927	0.456988	3.80073	5.22182
1	13344986	13345619	634	*	Exon (ENSMUST00000195506/ENSMUSG00000103085, exon 1 of 1)	ENSMUSG00000005886	ENSMUST00000006037	protein_coding	28464	ENSMUST00000006037;ENSMUST00000147927;ENSMUST00000068304;ENSMUST00000143603;ENSMUST00000124088;ENSMUST00000081713;ENSMUST00000139970;ENSMUST00000195506	ENSMUSG00000005886;ENSMUSG00000005886;ENSMUSG00000005886;ENSMUSG00000005886;ENSMUSG00000005886;ENSMUSG00000005886;ENSMUSG00000005886;ENSMUSG00000103085	0;0;0;0;0;0;0;0	Ncoa2	0.168971	1.41974	0.192776	0.660616	0.418932	0.811466	6.30896	7.10686
1	13353869	13354627	759	*	Exon (ENSMUST00000195718/ENSMUSG00000102664, exon 1 of 1)	ENSMUSG00000005886	ENSMUST00000006037	protein_coding	19456	ENSMUST00000006037;ENSMUST00000147927;ENSMUST00000068304;ENSMUST00000143603;ENSMUST00000124088;ENSMUST00000081713;ENSMUST00000139970;ENSMUST00000195718	ENSMUSG00000005886;ENSMUSG00000005886;ENSMUSG00000005886;ENSMUSG00000005886;ENSMUSG00000005886;ENSMUSG00000005886;ENSMUSG00000005886;ENSMUSG00000102664	0;0;0;0;0;0;0;0	Ncoa2	-0.713152	1.87357	3.46357	0.0627353	0.113487	0.219822	8.46464	5.05127
1	13356333	13356879	547	*	Promoter	ENSMUSG00000102664	ENSMUST00000195718	TEC	0	ENSMUST00000006037;ENSMUST00000147927;ENSMUST00000068304;ENSMUST00000143603;ENSMUST00000124088;ENSMUST00000081713;ENSMUST00000139970;ENSMUST00000195718	ENSMUSG00000005886;ENSMUSG00000005886;ENSMUSG00000005886;ENSMUSG00000005886;ENSMUSG00000005886;ENSMUSG00000005886;ENSMUSG00000005886;ENSMUSG00000102664	0;0;0;0;0;0;0;0	Gm38380	-0.190363	1.59189	0.245212	0.620467	0.405833	0.786093	8.59485	7.27932
1	13366575	13367214	640	*	Intron (ENSMUST00000006037/ENSMUSG00000005886, intron 1 of 22)	ENSMUSG00000005886	ENSMUST00000006037	protein_coding	6869	ENSMUST00000006037;ENSMUST00000147927;ENSMUST00000068304;ENSMUST00000143603;ENSMUST00000124088;ENSMUST00000081713;ENSMUST00000139970	ENSMUSG00000005886;ENSMUSG00000005886;ENSMUSG00000005886;ENSMUSG00000005886;ENSMUSG00000005886;ENSMUSG00000005886;ENSMUSG00000005886	0;0;0;0;0;0;0	Ncoa2	-0.747503	1.05492	3.44055	0.0636152	0.114361	0.221516	7.17089	4.45164
1	13367517	13368356	840	*	Intron (ENSMUST00000006037/ENSMUSG00000005886, intron 1 of 22)	ENSMUSG00000005886	ENSMUST00000006037	protein_coding	5727	ENSMUST00000006037;ENSMUST00000147927;ENSMUST00000068304;ENSMUST00000143603;ENSMUST00000124088;ENSMUST00000081713;ENSMUST00000139970	ENSMUSG00000005886;ENSMUSG00000005886;ENSMUSG00000005886;ENSMUSG00000005886;ENSMUSG00000005886;ENSMUSG00000005886;ENSMUSG00000005886	0;0;0;0;0;0;0	Ncoa2	-0.343772	1.82081	0.865069	0.352325	0.297645	0.576534	7.7439	6.13623
1	13372097	13374722	2626	*	Promoter	ENSMUSG00000005886	ENSMUST00000006037	protein_coding	0	ENSMUST00000006037;ENSMUST00000147927;ENSMUST00000068304;ENSMUST00000143603;ENSMUST00000124088;ENSMUST00000081713;ENSMUST00000139970;ENSMUST00000185813	ENSMUSG00000005886;ENSMUSG00000005886;ENSMUSG00000005886;ENSMUSG00000005886;ENSMUSG00000005886;ENSMUSG00000005886;ENSMUSG00000005886;ENSMUSG00000101476	0;0;0;0;0;0;0;-1348	Ncoa2	-1.2288	3.60463	9.95866	0.00160105	0.0183715	0.0355853	11.2567	4.79946
1	13589143	13590110	968	*	Promoter	ENSMUSG00000025935	ENSMUST00000027068	protein_coding	0	ENSMUST00000027068;ENSMUST00000188377	ENSMUSG00000025935;ENSMUSG00000025935	0;0	Tram1	-0.913798	1.44359	5.53898	0.0185978	0.0606654	0.117508	6.02535	3.36334
1	13606871	13609142	2272	*	Distal Intergenic	ENSMUSG00000025935	ENSMUST00000027068	protein_coding	-16961	NA	NA	NA	Tram1	-0.311529	2.93873	0.648626	0.420605	0.328383	0.636073	3.56762	2.87788
1	13615343	13616346	1004	*	Distal Intergenic	ENSMUSG00000025937	ENSMUST00000156222	retained_intron	22065	NA	NA	NA	Lactb2	-0.624184	1.46746	1.97081	0.160362	0.190283	0.368576	2.79396	1.64666
1	13621364	13623042	1679	*	Distal Intergenic	ENSMUSG00000025937	ENSMUST00000156222	retained_intron	15369	ENSMUST00000027071	ENSMUSG00000025937	0	Lactb2	-0.655639	1.44858	2.58075	0.108171	0.152676	0.295731	2.33974	1.30496
1	13659501	13661454	1954	*	Promoter	ENSMUSG00000025937	ENSMUST00000027071	protein_coding	0	ENSMUST00000027071	ENSMUSG00000025937	0	Lactb2	-0.624291	2.91564	2.86341	0.0906157	0.138913	0.269073	7.45693	4.80455
1	13873573	13874427	855	*	Distal Intergenic	ENSMUSG00000102166	ENSMUST00000194709	TEC	-24454	NA	NA	NA	Gm36947	0.555039	-0.115449	0.423471	0.51521	0.367342	0.711538	0.287933	0.408748
1	14257254	14258025	772	*	Intron (ENSMUST00000027066/ENSMUSG00000025932, intron 7 of 17)	ENSMUSG00000025932	ENSMUST00000168081	protein_coding	52210	ENSMUST00000168081;ENSMUST00000027066;ENSMUST00000080664;ENSMUST00000188857;ENSMUST00000190337;ENSMUST00000193605	ENSMUSG00000025932;ENSMUSG00000025932;ENSMUSG00000025932;ENSMUSG00000025932;ENSMUSG00000025932;ENSMUSG00000102588	0;0;0;0;0;-1264	Eya1	0.750464	0.0796177	0.818472	0.365628	0.30394	0.588728	0.318889	0.639769
1	14304279	14305176	898	*	Promoter	ENSMUSG00000025932	ENSMUST00000185453	protein_coding	0	ENSMUST00000168081;ENSMUST00000027066;ENSMUST00000080664;ENSMUST00000185329;ENSMUST00000187790;ENSMUST00000185453;ENSMUST00000188857;ENSMUST00000190337	ENSMUSG00000025932;ENSMUSG00000025932;ENSMUSG00000025932;ENSMUSG00000025932;ENSMUSG00000025932;ENSMUSG00000025932;ENSMUSG00000025932;ENSMUSG00000025932	0;0;0;0;0;0;0;0	Eya1	1.29416	0.668635	6.46471	0.0110041	0.0467553	0.0905644	0.93742	2.38334
1	14484299	14485209	911	*	Distal Intergenic	ENSMUSG00000025932	ENSMUST00000168081	protein_coding	-174064	NA	NA	NA	Eya1	-2.18488	1.62437	15.9177	6.61666e-05	0.00436748	0.00845975	2.81279	0.56434
1	14775271	14775784	514	*	Exon (ENSMUST00000187401/ENSMUSG00000054493, exon 4 of 5)	ENSMUSG00000054493	ENSMUST00000187401	antisense	22334	ENSMUST00000187401	ENSMUSG00000054493	0	Gm9947	1.38111	-0.387863	1.35054	0.245185	0.242008	0.468767	0.137331	0.359622
1	14781344	14781877	534	*	Distal Intergenic	ENSMUSG00000103492	ENSMUST00000194866	TEC	-6768	ENSMUST00000187401	ENSMUSG00000054493	0	Gm37412	-1.64583	-0.228209	1.3103	0.25234	0.246	0.4765	0.328829	0.169842
1	14858241	14859160	920	*	Distal Intergenic	ENSMUSG00000082193	ENSMUST00000121367	processed_pseudogene	-5912	NA	NA	NA	Rpl5-ps1	-0.823973	0.126504	1.10126	0.293991	0.268457	0.519997	0.647414	0.3579
1	15069929	15070708	780	*	Distal Intergenic	ENSMUSG00000088159	ENSMUST00000157534	snoRNA	-50770	NA	NA	NA	Gm26345	-1.74641	-0.167257	2.58918	0.107597	0.152191	0.294792	0.450242	0.0947926
1	15118482	15118922	441	*	Distal Intergenic	ENSMUSG00000088159	ENSMUST00000157534	snoRNA	-99323	NA	NA	NA	Gm26345	-0.800914	-0.184731	0.733161	0.391861	0.315937	0.611966	0.796347	0.45715
1	15286059	15288097	2039	*	Promoter	ENSMUSG00000092083	ENSMUST00000175681	protein_coding	0	ENSMUST00000175681	ENSMUSG00000092083	0	Kcnb2	-0.53466	2.37556	2.08348	0.148901	0.18281	0.354101	5.20656	3.69746
1	15288779	15289467	689	*	Intron (ENSMUST00000175681/ENSMUSG00000092083, intron 1 of 2)	ENSMUSG00000092083	ENSMUST00000175681	protein_coding	1525	ENSMUST00000175681	ENSMUSG00000092083	0	Kcnb2	-0.506868	1.05772	1.60974	0.204529	0.218633	0.42349	6.60588	4.94917
1	15315843	15317180	1338	*	Intron (ENSMUST00000170146/ENSMUSG00000092083, intron 1 of 1)	ENSMUSG00000092083	ENSMUST00000175681	protein_coding	28589	ENSMUST00000175681;ENSMUST00000170146	ENSMUSG00000092083;ENSMUSG00000092083	0;0	Kcnb2	0.0663631	1.48623	0.0269552	0.869589	0.482045	0.933715	2.69732	2.90776
1	15365813	15366717	905	*	Exon (ENSMUST00000193873/ENSMUSG00000102937, exon 1 of 1)	ENSMUSG00000092083	ENSMUST00000175681	protein_coding	78559	ENSMUST00000175681;ENSMUST00000170146;ENSMUST00000193873	ENSMUSG00000092083;ENSMUSG00000092083;ENSMUSG00000102937	0;0;0	Kcnb2	-0.263634	0.159623	0.199782	0.654897	0.417191	0.808094	1.12226	0.90958
1	15482732	15483903	1172	*	Intron (ENSMUST00000170146/ENSMUSG00000092083, intron 1 of 1)	ENSMUSG00000092083	ENSMUST00000175681	protein_coding	195478	ENSMUST00000175681;ENSMUST00000170146	ENSMUSG00000092083;ENSMUSG00000092083	0;0	Kcnb2	0.202352	1.18243	0.202115	0.65302	0.416649	0.807045	1.70606	2.16428
1	15608183	15608972	790	*	Intron (ENSMUST00000170146/ENSMUSG00000092083, intron 1 of 1)	ENSMUSG00000092083	ENSMUST00000175681	protein_coding	320929	ENSMUST00000175681;ENSMUST00000170146	ENSMUSG00000092083;ENSMUSG00000092083	0;0	Kcnb2	-0.146508	1.03225	0.114134	0.735486	0.442825	0.857747	3.15205	2.91756
1	15609593	15610964	1372	*	Intron (ENSMUST00000170146/ENSMUSG00000092083, intron 1 of 1)	ENSMUSG00000092083	ENSMUST00000175681	protein_coding	322339	ENSMUST00000175681;ENSMUST00000170146	ENSMUSG00000092083;ENSMUSG00000092083	0;0	Kcnb2	0.60418	2.14651	2.22713	0.135606	0.173185	0.335457	2.52886	3.92787
1	15621493	15622226	734	*	Intron (ENSMUST00000170146/ENSMUSG00000092083, intron 1 of 1)	ENSMUSG00000092083	ENSMUST00000175681	protein_coding	334239	ENSMUST00000175681;ENSMUST00000170146	ENSMUSG00000092083;ENSMUSG00000092083	0;0	Kcnb2	0.370081	0.902349	0.648201	0.420757	0.32845	0.636203	2.43442	3.42824
1	15631943	15632573	631	*	Intron (ENSMUST00000170146/ENSMUSG00000092083, intron 1 of 1)	ENSMUSG00000092083	ENSMUST00000175681	protein_coding	344689	ENSMUST00000175681;ENSMUST00000170146	ENSMUSG00000092083;ENSMUSG00000092083	0;0	Kcnb2	-0.787667	0.339324	2.05407	0.151801	0.184726	0.357811	2.33256	1.55998
1	15644651	15645244	594	*	Intron (ENSMUST00000170146/ENSMUSG00000092083, intron 1 of 1)	ENSMUSG00000092083	ENSMUST00000175681	protein_coding	357397	ENSMUST00000175681;ENSMUST00000170146	ENSMUSG00000092083;ENSMUSG00000092083	0;0	Kcnb2	-0.421422	0.502331	0.64792	0.420858	0.328476	0.636255	2.41843	1.60655
1	15651636	15652504	869	*	Intron (ENSMUST00000170146/ENSMUSG00000092083, intron 1 of 1)	ENSMUSG00000092083	ENSMUST00000175681	protein_coding	364382	ENSMUST00000175681;ENSMUST00000170146	ENSMUSG00000092083;ENSMUSG00000092083	0;0	Kcnb2	-0.708542	1.21289	2.81546	0.0933609	0.141145	0.273396	4.43233	2.79526
1	15682746	15684190	1445	*	Intron (ENSMUST00000170146/ENSMUSG00000092083, intron 1 of 1)	ENSMUSG00000092083	ENSMUST00000175681	protein_coding	395492	ENSMUST00000158204;ENSMUST00000175681;ENSMUST00000170146	ENSMUSG00000088829;ENSMUSG00000092083;ENSMUSG00000092083	1856;0;0	Kcnb2	-0.138909	1.44012	0.111476	0.73847	0.443796	0.859627	2.25637	2.13676
1	15748905	15750132	1228	*	Distal Intergenic	ENSMUSG00000077377	ENSMUST00000104189	snoRNA	-7700	NA	NA	NA	Gm25168	0.679878	0.549764	1.2217	0.269027	0.255173	0.494268	0.373634	0.760649
1	15805112	15806670	1559	*	Promoter	ENSMUSG00000025925	ENSMUST00000188371	protein_coding	0	ENSMUST00000188371;ENSMUST00000186565;ENSMUST00000027057;ENSMUST00000188684	ENSMUSG00000025925;ENSMUSG00000025925;ENSMUSG00000025925;ENSMUSG00000025925	0;0;0;-971	Terf1	-0.751052	3.02089	4.21521	0.0400636	0.089882	0.1741	13.3926	7.92271
1	15838523	15839241	719	*	Intron (ENSMUST00000027057/ENSMUSG00000025925, intron 8 of 8)	ENSMUSG00000025925	ENSMUST00000188371	protein_coding	32877	ENSMUST00000188371;ENSMUST00000027057	ENSMUSG00000025925;ENSMUSG00000025925	0;0	Terf1	-0.168427	1.43638	0.197384	0.656841	0.41779	0.809255	6.69091	6.03771
1	15891988	15892938	951	*	Promoter	ENSMUSG00000032719	ENSMUST00000040695	protein_coding	0	ENSMUST00000040695	ENSMUSG00000032719	0	Sbspon	-0.832237	0.706141	3.03327	0.0815742	0.130907	0.253566	2.28717	1.34606
1	15913064	15914157	1094	*	Distal Intergenic	ENSMUSG00000032719	ENSMUST00000040695	protein_coding	-20342	NA	NA	NA	Sbspon	-1.37611	0.108804	3.58426	0.0583299	0.109164	0.21145	0.738012	0.300976
1	16092613	16093751	1139	*	Promoter	ENSMUSG00000067795	ENSMUST00000145070	protein_coding	0	ENSMUST00000145070;ENSMUST00000151004	ENSMUSG00000067795;ENSMUSG00000067795	0;0	4930444P10Rik	-0.373677	1.05806	0.77395	0.378998	0.309789	0.600057	2.43643	1.97642
1	16104165	16106698	2534	*	Promoter	ENSMUSG00000025921	ENSMUST00000027053	protein_coding	0	ENSMUST00000027053;ENSMUST00000058437;ENSMUST00000141217;ENSMUST00000125005;ENSMUST00000149566;ENSMUST00000151017;ENSMUST00000140597	ENSMUSG00000025921;ENSMUSG00000043716;ENSMUSG00000043716;ENSMUSG00000043716;ENSMUSG00000043716;ENSMUSG00000043716;ENSMUSG00000043716	0;0;0;0;0;-1317;-2083	Rdh10	-0.996653	3.9999	6.23359	0.0125352	0.0501241	0.0970898	15.4168	7.78297
1	16113064	16113932	869	*	Intron (ENSMUST00000027053/ENSMUSG00000025921, intron 2 of 5)	ENSMUSG00000025921	ENSMUST00000027053	protein_coding	7290	ENSMUST00000027053	ENSMUSG00000025921	0	Rdh10	-0.423335	1.38404	1.1134	0.291345	0.267291	0.51774	4.95529	3.47991
1	16127632	16128588	957	*	Exon (ENSMUST00000027053/ENSMUSG00000025921, exon 3 of 6)	ENSMUSG00000025921	ENSMUST00000027053	protein_coding	21858	ENSMUST00000027053;ENSMUST00000152626	ENSMUSG00000025921;ENSMUSG00000025921	0;-1914	Rdh10	-0.470091	1.67501	1.3961	0.237378	0.237688	0.460398	4.65904	3.38809
1	16268605	16269533	929	*	Intron (ENSMUST00000027052/ENSMUSG00000025920, intron 11 of 12)	ENSMUSG00000025920	ENSMUST00000162435	protein_coding	250579	ENSMUST00000162435;ENSMUST00000162751;ENSMUST00000027052;ENSMUST00000162627;ENSMUST00000054668;ENSMUST00000160446	ENSMUSG00000025920;ENSMUSG00000025920;ENSMUSG00000025920;ENSMUSG00000025920;ENSMUSG00000025920;ENSMUSG00000089982	0;0;0;0;0;15013	Stau2	-0.684921	0.40086	1.13171	0.287412	0.265067	0.513431	0.870032	0.687109
1	16272002	16272599	598	*	Intron (ENSMUST00000027052/ENSMUSG00000025920, intron 11 of 12)	ENSMUSG00000025920	ENSMUST00000162435	protein_coding	247513	ENSMUST00000162435;ENSMUST00000162751;ENSMUST00000027052;ENSMUST00000162627;ENSMUST00000054668;ENSMUST00000160446	ENSMUSG00000025920;ENSMUSG00000025920;ENSMUSG00000025920;ENSMUSG00000025920;ENSMUSG00000025920;ENSMUSG00000089982	0;0;0;0;0;18410	Stau2	-0.0291207	0.593427	0.00372441	0.951337	0.504082	0.976401	2.92758	3.25834
1	16297371	16298484	1114	*	Intron (ENSMUST00000027052/ENSMUSG00000025920, intron 11 of 12)	ENSMUSG00000025920	ENSMUST00000162435	protein_coding	221628	ENSMUST00000162435;ENSMUST00000162751;ENSMUST00000027052;ENSMUST00000162627;ENSMUST00000054668	ENSMUSG00000025920;ENSMUSG00000025920;ENSMUSG00000025920;ENSMUSG00000025920;ENSMUSG00000025920	0;0;0;0;0	Stau2	-0.280038	1.32532	0.433965	0.51005	0.36529	0.707562	2.79929	2.34644
1	16355983	16356822	840	*	Intron (ENSMUST00000027052/ENSMUSG00000025920, intron 10 of 12)	ENSMUSG00000025920	ENSMUST00000162435	protein_coding	163290	ENSMUST00000162435;ENSMUST00000131257;ENSMUST00000149320;ENSMUST00000162751;ENSMUST00000027052;ENSMUST00000127420;ENSMUST00000128957;ENSMUST00000162007;ENSMUST00000162627;ENSMUST00000054668;ENSMUST00000159558;ENSMUST00000115360	ENSMUSG00000025920;ENSMUSG00000025920;ENSMUSG00000025920;ENSMUSG00000025920;ENSMUSG00000025920;ENSMUSG00000025920;ENSMUSG00000025920;ENSMUSG00000025920;ENSMUSG00000025920;ENSMUSG00000025920;ENSMUSG00000025920;ENSMUSG00000025920	0;0;0;0;0;0;0;0;0;0;0;0	Stau2	-2.3886	0.310067	13.9462	0.000188139	0.00678105	0.0131348	2.08728	0.519906
1	16435535	16436617	1083	*	Intron (ENSMUST00000027052/ENSMUSG00000025920, intron 4 of 12)	ENSMUSG00000025920	ENSMUST00000162435	protein_coding	83495	ENSMUST00000162435;ENSMUST00000153966;ENSMUST00000131257;ENSMUST00000149320;ENSMUST00000162751;ENSMUST00000027052;ENSMUST00000151888;ENSMUST00000127420;ENSMUST00000128957;ENSMUST00000162007;ENSMUST00000162627;ENSMUST00000054668;ENSMUST00000159558	ENSMUSG00000025920;ENSMUSG00000025920;ENSMUSG00000025920;ENSMUSG00000025920;ENSMUSG00000025920;ENSMUSG00000025920;ENSMUSG00000025920;ENSMUSG00000025920;ENSMUSG00000025920;ENSMUSG00000025920;ENSMUSG00000025920;ENSMUSG00000025920;ENSMUSG00000025920	0;0;0;0;0;0;0;0;0;0;0;0;0	Stau2	0.707123	1.2727	3.16748	0.0751188	0.125326	0.242755	2.71728	4.3434
1	16519755	16520170	416	*	Promoter	ENSMUSG00000025920	ENSMUST00000162435	protein_coding	0	ENSMUST00000162435;ENSMUST00000153966;ENSMUST00000131257;ENSMUST00000145092;ENSMUST00000144138;ENSMUST00000149320;ENSMUST00000162751;ENSMUST00000027052;ENSMUST00000151888;ENSMUST00000115359;ENSMUST00000127420;ENSMUST00000128957;ENSMUST00000162007;ENSMUST00000162627;ENSMUST00000054668;ENSMUST00000159558	ENSMUSG00000025920;ENSMUSG00000025920;ENSMUSG00000025920;ENSMUSG00000025920;ENSMUSG00000025920;ENSMUSG00000025920;ENSMUSG00000025920;ENSMUSG00000025920;ENSMUSG00000025920;ENSMUSG00000025920;ENSMUSG00000025920;ENSMUSG00000025920;ENSMUSG00000025920;ENSMUSG00000025920;ENSMUSG00000025920;ENSMUSG00000025920	0;0;0;0;0;0;0;0;0;0;0;0;0;0;0;0	Stau2	-1.4259	0.384252	9.20699	0.00241106	0.0220983	0.0428041	6.99764	2.81056
1	16656303	16657550	1248	*	Promoter	ENSMUSG00000079658	ENSMUST00000115352	protein_coding	0	ENSMUST00000115352;ENSMUST00000191535;ENSMUST00000187910;ENSMUST00000186948;ENSMUST00000186541;ENSMUST00000185771;ENSMUST00000188987;ENSMUST00000188641;ENSMUST00000190986;ENSMUST00000186701;ENSMUST00000181371	ENSMUSG00000079658;ENSMUSG00000079658;ENSMUSG00000079658;ENSMUSG00000079658;ENSMUSG00000079658;ENSMUSG00000079658;ENSMUSG00000079658;ENSMUSG00000079658;ENSMUSG00000079658;ENSMUSG00000079658;ENSMUSG00000097744	0;0;0;0;0;0;0;0;0;0;-2	Eloc	-0.895307	2.52049	6.03193	0.0140497	0.052735	0.102147	11.9773	6.59037
1	16687648	16689065	1418	*	Promoter	ENSMUSG00000025779	ENSMUST00000191260	retained_intron	0	ENSMUST00000191260;ENSMUST00000026881;ENSMUST00000190366	ENSMUSG00000025779;ENSMUSG00000025779;ENSMUSG00000025779	0;0;0	Ly96	0.0684929	1.55782	0.0327117	0.856475	0.478395	0.926645	3.34348	3.67497
1	17096560	17098249	1690	*	Promoter	ENSMUSG00000042686	ENSMUST00000038382	protein_coding	0	ENSMUST00000038382;ENSMUST00000186604	ENSMUSG00000042686;ENSMUSG00000101640	0;198375	Jph1	-0.276649	2.26034	0.554159	0.456624	0.343583	0.665516	4.50852	3.71992
1	17488938	17489828	891	*	Distal Intergenic	ENSMUSG00000089534	ENSMUST00000158909	snoRNA	-30173	NA	NA	NA	Gm25166	0.696577	-0.136454	0.961005	0.326934	0.285469	0.55295	0.395134	0.72029
1	18633735	18634510	776	*	Distal Intergenic	ENSMUSG00000101306	ENSMUST00000189030	processed_pseudogene	-73918	NA	NA	NA	Gm5252	-1.48759	0.816633	7.54525	0.00601706	0.0346631	0.067142	2.53007	0.896269
1	18956951	18957592	642	*	Distal Intergenic	ENSMUSG00000088800	ENSMUST00000158175	snoRNA	12241	NA	NA	NA	Gm24075	-2.12197	-0.0557872	10.0867	0.00149357	0.017765	0.0344106	2.29123	0.429192
1	19384432	19385288	857	*	Distal Intergenic	ENSMUSG00000100204	ENSMUST00000188428	processed_pseudogene	53493	NA	NA	NA	Gm4849	-1.17684	0.158344	3.70824	0.0541452	0.105115	0.203607	1.47238	0.744835
1	19459918	19461146	1229	*	Distal Intergenic	ENSMUSG00000084668	ENSMUST00000122719	snoRNA	52773	NA	NA	NA	Gm24633	-2.03088	1.06409	16.1549	5.83772e-05	0.00418132	0.00809917	2.51362	0.727139
1	19794156	19794563	408	*	Distal Intergenic	ENSMUSG00000102597	ENSMUST00000193790	TEC	179887	NA	NA	NA	Gm38382	-0.924095	-0.383235	1.58112	0.2086	0.221104	0.428275	1.88809	1.02932
1	19899330	19900429	1100	*	Distal Intergenic	ENSMUSG00000104095	ENSMUST00000194347	TEC	165119	NA	NA	NA	Gm37315	0.0500762	1.39767	0.0134226	0.907767	0.492128	0.953247	2.26135	2.18407
1	19927834	19928404	571	*	Distal Intergenic	ENSMUSG00000104095	ENSMUST00000194347	TEC	137144	NA	NA	NA	Gm37315	-0.814011	-0.568023	0.74528	0.387975	0.314046	0.608303	0.67532	0.35307
1	20069466	20070105	640	*	Intron (ENSMUST00000088448/ENSMUSG00000043760, intron 66 of 66)	ENSMUSG00000043760	ENSMUST00000088448	protein_coding	547959	ENSMUST00000088448;ENSMUST00000194347	ENSMUSG00000043760;ENSMUSG00000104095	0;-3918	Pkhd1	-1.1047	0.153702	2.42123	0.119702	0.161412	0.312653	1.20639	0.488297
1	20224147	20225123	977	*	Intron (ENSMUST00000088448/ENSMUSG00000043760, intron 53 of 66)	ENSMUSG00000043760	ENSMUST00000088448	protein_coding	392941	ENSMUST00000088448	ENSMUSG00000043760	0	Pkhd1	-2.47558	0.727825	18.4516	1.74306e-05	0.00242879	0.00470454	2.47649	0.467689
1	20302464	20303599	1136	*	Intron (ENSMUST00000088448/ENSMUSG00000043760, intron 50 of 66)	ENSMUSG00000043760	ENSMUST00000088448	protein_coding	314465	ENSMUST00000088448	ENSMUSG00000043760	0	Pkhd1	-3.79843	0.419606	22.1959	2.46264e-06	0.00100414	0.001945	1.26919	0.0650865
1	20890203	20891816	1614	*	Promoter	ENSMUSG00000025931	ENSMUST00000189400	protein_coding	0	ENSMUST00000189400;ENSMUST00000181654	ENSMUSG00000025931;ENSMUSG00000097934	0;0	Paqr8	-0.0593202	2.34431	0.0263487	0.871052	0.482455	0.934509	5.4578	5.33748
1	20950971	20952293	1323	*	Promoter	ENSMUSG00000041809	ENSMUST00000160782	processed_transcript	0	ENSMUST00000160782;ENSMUST00000038447;ENSMUST00000185639	ENSMUSG00000041809;ENSMUSG00000041809;ENSMUSG00000100929	0;0;5260	Efhc1	-0.186963	2.14287	0.251367	0.616114	0.404307	0.783138	5.41569	4.94704
1	21002489	21003213	725	*	Exon (ENSMUST00000037998/ENSMUSG00000041779, exon 10 of 11)	ENSMUSG00000041779	ENSMUST00000037998	protein_coding	76016	ENSMUST00000037998;ENSMUST00000187210	ENSMUSG00000041779;ENSMUSG00000041779	0;0	Tram2	0.0285404	0.153528	0.00158279	0.968265	0.508433	0.984828	0.772864	0.806341
1	21008166	21009287	1122	*	Intron (ENSMUST00000037998/ENSMUSG00000041779, intron 4 of 10)	ENSMUSG00000041779	ENSMUST00000037998	protein_coding	69942	ENSMUST00000037998;ENSMUST00000187210	ENSMUSG00000041779;ENSMUSG00000041779	0;0	Tram2	-0.604902	1.21992	1.6057	0.205098	0.218967	0.424137	1.84578	1.28764
1	21014154	21015421	1268	*	Intron (ENSMUST00000037998/ENSMUSG00000041779, intron 2 of 10)	ENSMUSG00000041779	ENSMUST00000037998	protein_coding	63808	ENSMUST00000037998;ENSMUST00000187210	ENSMUSG00000041779;ENSMUSG00000041779	0;0	Tram2	-0.661239	2.19351	2.53595	0.11128	0.15502	0.300272	3.54554	2.39266
1	21051977	21053382	1406	*	Intron (ENSMUST00000037998/ENSMUSG00000041779, intron 1 of 10)	ENSMUSG00000041779	ENSMUST00000037998	protein_coding	25847	ENSMUST00000037998	ENSMUSG00000041779	0	Tram2	-0.244312	1.19618	0.234047	0.628539	0.408651	0.791552	0.999738	0.898538
1	21061794	21062473	680	*	Intron (ENSMUST00000037998/ENSMUSG00000041779, intron 1 of 10)	ENSMUSG00000041779	ENSMUST00000037998	protein_coding	16756	ENSMUST00000037998	ENSMUSG00000041779	0	Tram2	-1.32088	0.487416	5.91018	0.015054	0.0545285	0.105621	2.53037	1.25983
1	21072703	21075064	2362	*	Intron (ENSMUST00000037998/ENSMUSG00000041779, intron 1 of 10)	ENSMUSG00000041779	ENSMUST00000037998	protein_coding	4165	ENSMUST00000037998	ENSMUSG00000041779	0	Tram2	0.340517	2.52829	0.824138	0.363973	0.303122	0.587144	2.7925	3.58606
1	21202810	21203644	835	*	Distal Intergenic	ENSMUSG00000025933	ENSMUST00000027065	protein_coding	-14931	NA	NA	NA	Tmem14a	-0.0641026	0.743257	0.0115144	0.914547	0.494003	0.956877	0.884488	0.921488
1	21218324	21219049	726	*	Promoter	ENSMUSG00000025933	ENSMUST00000027065	protein_coding	0	ENSMUST00000027065;ENSMUST00000027064	ENSMUSG00000025933;ENSMUSG00000025933	0;0	Tmem14a	-0.344375	2.14107	0.881012	0.347925	0.295475	0.572331	11.618	9.42719
1	21231165	21232812	1648	*	Distal Intergenic	ENSMUSG00000102633	ENSMUST00000191648	TEC	-1910	ENSMUST00000027065;ENSMUST00000027064;ENSMUST00000191648	ENSMUSG00000025933;ENSMUSG00000025933;ENSMUSG00000102633	0;0;-1910	Gm38224	-1.37728	1.06525	7.47336	0.0062621	0.0353676	0.0685066	1.46869	0.642165
1	21246030	21246469	440	*	Intron (ENSMUST00000027067/ENSMUSG00000025934, intron 1 of 6)	ENSMUSG00000025934	ENSMUST00000027067	protein_coding	5441	ENSMUST00000027067;ENSMUST00000121676;ENSMUST00000124990;ENSMUST00000185842	ENSMUSG00000025934;ENSMUSG00000025934;ENSMUSG00000025934;ENSMUSG00000099343	0;0;0;0	Gsta3	0.770616	-0.155941	0.992266	0.31919	0.281516	0.545294	0.796167	1.16844
1	21271400	21271655	256	*	Promoter	ENSMUSG00000099343	ENSMUST00000185842	antisense	0	ENSMUST00000178379;ENSMUST00000185842	ENSMUSG00000096375;ENSMUSG00000099343	-748;0	Gm28836	-1.2672	-0.0584291	3.29397	0.0695354	0.120201	0.232828	3.42616	1.22074
1	21274428	21275706	1279	*	Distal Intergenic	ENSMUSG00000096375	ENSMUST00000178379	unprocessed_pseudogene	2025	ENSMUST00000178379;ENSMUST00000185842	ENSMUSG00000096375;ENSMUSG00000099343	2025;0	Gm7094	-0.512842	1.50302	1.27318	0.259171	0.249539	0.483354	1.97726	1.63906
1	21280340	21280969	630	*	Distal Intergenic	ENSMUSG00000096375	ENSMUST00000178379	unprocessed_pseudogene	7937	ENSMUST00000082032;ENSMUST00000178869	ENSMUSG00000025936;ENSMUSG00000025936	17343;17158	Gm7094	-0.0996565	0.85983	0.0188075	0.89092	0.487873	0.945005	0.834775	0.869251
1	21281574	21282189	616	*	Distal Intergenic	ENSMUSG00000096375	ENSMUST00000178379	unprocessed_pseudogene	9171	ENSMUST00000082032;ENSMUST00000178869	ENSMUSG00000025936;ENSMUSG00000025936	16123;15938	Gm7094	-0.585059	1.07239	1.0213	0.312212	0.277773	0.538043	1.71176	1.36352
1	21304647	21305939	1293	*	Distal Intergenic	ENSMUSG00000025936	ENSMUST00000082032	processed_transcript	-6335	NA	NA	NA	Gm4956	-0.319172	0.654992	0.332613	0.564125	0.385314	0.746349	0.868739	0.818474
1	21411748	21412589	842	*	Intron (ENSMUST00000029667/ENSMUSG00000028033, intron 11 of 13)	ENSMUSG00000028033	ENSMUST00000115300	protein_coding	549353	ENSMUST00000115300;ENSMUST00000029667;ENSMUST00000173058;ENSMUST00000174183;ENSMUST00000173404	ENSMUSG00000028033;ENSMUSG00000028033;ENSMUSG00000028033;ENSMUSG00000028033;ENSMUSG00000028033	0;0;0;0;0	Kcnq5	-0.260807	0.0208305	0.190505	0.662497	0.419629	0.812817	0.920092	0.997538
1	22649564	22649947	384	*	Intron (ENSMUST00000081544/ENSMUSG00000041670, intron 2 of 31)	ENSMUSG00000041670	ENSMUST00000218140	protein_coding	156047	ENSMUST00000218140;ENSMUST00000097808;ENSMUST00000081544;ENSMUST00000115273;ENSMUST00000097811;ENSMUST00000097810;ENSMUST00000097809	ENSMUSG00000041670;ENSMUSG00000041670;ENSMUSG00000041670;ENSMUSG00000041670;ENSMUSG00000041670;ENSMUSG00000041670;ENSMUSG00000041670	0;0;0;0;0;0;0	Rims1	0.729553	-0.042664	1.34706	0.245794	0.242344	0.469417	1.73036	2.71232
1	22751381	22753216	1836	*	Intron (ENSMUST00000081544/ENSMUSG00000041670, intron 1 of 31)	ENSMUSG00000041670	ENSMUST00000218140	protein_coding	52778	ENSMUST00000218140;ENSMUST00000097808;ENSMUST00000081544;ENSMUST00000115273;ENSMUST00000097811;ENSMUST00000097810;ENSMUST00000097809	ENSMUSG00000041670;ENSMUSG00000041670;ENSMUSG00000041670;ENSMUSG00000041670;ENSMUSG00000041670;ENSMUSG00000041670;ENSMUSG00000041670	0;0;0;0;0;0;0	Rims1	0.180523	1.77581	0.199958	0.654755	0.417153	0.80802	1.81525	2.00764
1	22761101	22761994	894	*	Intron (ENSMUST00000081544/ENSMUSG00000041670, intron 1 of 31)	ENSMUSG00000041670	ENSMUST00000218140	protein_coding	44000	ENSMUST00000218140;ENSMUST00000097808;ENSMUST00000081544;ENSMUST00000115273;ENSMUST00000097811;ENSMUST00000097810;ENSMUST00000097809	ENSMUSG00000041670;ENSMUSG00000041670;ENSMUSG00000041670;ENSMUSG00000041670;ENSMUSG00000041670;ENSMUSG00000041670;ENSMUSG00000041670	0;0;0;0;0;0;0	Rims1	-0.358531	0.587998	0.503673	0.477891	0.352439	0.68267	1.72629	1.51072
1	22770649	22771155	507	*	Intron (ENSMUST00000081544/ENSMUSG00000041670, intron 1 of 31)	ENSMUSG00000041670	ENSMUST00000218140	protein_coding	34839	ENSMUST00000218140;ENSMUST00000097808;ENSMUST00000081544;ENSMUST00000115273;ENSMUST00000097811;ENSMUST00000097810;ENSMUST00000097809	ENSMUSG00000041670;ENSMUSG00000041670;ENSMUSG00000041670;ENSMUSG00000041670;ENSMUSG00000041670;ENSMUSG00000041670;ENSMUSG00000041670	0;0;0;0;0;0;0	Rims1	-0.662756	0.347455	1.42131	0.233189	0.235391	0.455949	2.76382	2.15346
1	22803996	22806897	2902	*	Promoter	ENSMUSG00000041670	ENSMUST00000218140	protein_coding	0	ENSMUST00000218140;ENSMUST00000097808;ENSMUST00000081544;ENSMUST00000115273;ENSMUST00000097811;ENSMUST00000097810;ENSMUST00000097809	ENSMUSG00000041670;ENSMUSG00000041670;ENSMUSG00000041670;ENSMUSG00000041670;ENSMUSG00000041670;ENSMUSG00000041670;ENSMUSG00000041670	0;0;0;0;0;0;0	Rims1	-0.341664	2.81283	0.860054	0.353724	0.298254	0.577715	4.30371	3.4409
1	23255725	23257752	2028	*	Promoter	ENSMUSG00000102766	ENSMUST00000193885	TEC	0	ENSMUST00000193885;ENSMUST00000195365	ENSMUSG00000102766;ENSMUSG00000102766	0;0	Gm6420	-0.788288	2.91724	4.58657	0.032224	0.0804944	0.155917	8.7517	5.09784
1	23377551	23377934	384	*	Intron (ENSMUST00000027343/ENSMUSG00000026158, intron 3 of 6)	ENSMUSG00000026158	ENSMUST00000188677	protein_coding	19607	ENSMUST00000188677;ENSMUST00000027343;ENSMUST00000186064	ENSMUSG00000026158;ENSMUSG00000026158;ENSMUSG00000026158	0;0;0	Ogfrl1	-1.16093	0.489692	5.98248	0.014449	0.0534536	0.103539	6.75585	3.28096
1	23379648	23381271	1624	*	Promoter	ENSMUSG00000026158	ENSMUST00000186064	retained_intron	0	ENSMUST00000188677;ENSMUST00000027343;ENSMUST00000186064	ENSMUSG00000026158;ENSMUSG00000026158;ENSMUSG00000026158	0;0;0	Ogfrl1	-1.09794	2.08369	8.17933	0.00423723	0.0292934	0.056741	5.76383	2.82182
1	23382570	23383617	1048	*	Promoter	ENSMUSG00000026158	ENSMUST00000027343	protein_coding	0	ENSMUST00000188677;ENSMUST00000027343;ENSMUST00000186064	ENSMUSG00000026158;ENSMUSG00000026158;ENSMUSG00000026158	0;0;0	Ogfrl1	-1.16665	1.83677	9.08184	0.00258174	0.0229589	0.0444711	7.23674	3.26698
1	23628816	23629775	960	*	Distal Intergenic	ENSMUSG00000099503	ENSMUST00000191140	lincRNA	54229	NA	NA	NA	Gm28822	-0.72746	0.243573	1.19564	0.274196	0.258069	0.499877	0.76932	0.682376
1	23654533	23655375	843	*	Distal Intergenic	ENSMUSG00000099503	ENSMUST00000191140	lincRNA	79946	NA	NA	NA	Gm28822	0.904731	0.934612	3.40642	0.064944	0.115653	0.224018	1.3304	2.32776
1	23656504	23657369	866	*	Distal Intergenic	ENSMUSG00000099503	ENSMUST00000191140	lincRNA	81917	NA	NA	NA	Gm28822	-0.368894	0.496607	0.423178	0.515356	0.367413	0.711674	1.25532	0.931192
1	23761436	23763751	2316	*	Promoter	ENSMUSG00000026156	ENSMUST00000144602	protein_coding	0	ENSMUST00000144602;ENSMUST00000063663;ENSMUST00000140583	ENSMUSG00000026156;ENSMUSG00000026156;ENSMUSG00000026156	0;0;0	B3gat2	-0.731505	1.49273	2.97361	0.0846337	0.133614	0.25881	1.68021	1.09522
1	23795231	23795847	617	*	Intron (ENSMUST00000063663/ENSMUSG00000026156, intron 1 of 3)	ENSMUSG00000026156	ENSMUST00000144602	protein_coding	33478	ENSMUST00000144602;ENSMUST00000063663;ENSMUST00000140583	ENSMUSG00000026156;ENSMUSG00000026156;ENSMUSG00000026156	0;0;0	B3gat2	0.0497209	0.575943	0.00790247	0.929165	0.498227	0.96506	1.59032	1.48674
1	23823683	23824644	962	*	Intron (ENSMUST00000063663/ENSMUSG00000026156, intron 2 of 3)	ENSMUSG00000026156	ENSMUST00000063663	protein_coding	61757	ENSMUST00000063663	ENSMUSG00000026156	0	B3gat2	0.404827	0.926111	0.620591	0.430828	0.332759	0.644551	1.05941	1.46697
1	23841732	23843156	1425	*	Intron (ENSMUST00000063663/ENSMUSG00000026156, intron 2 of 3)	ENSMUSG00000026156	ENSMUST00000063663	protein_coding	79806	ENSMUST00000027339;ENSMUST00000149737;ENSMUST00000129254;ENSMUST00000136506;ENSMUST00000063663	ENSMUSG00000026155;ENSMUSG00000026155;ENSMUSG00000026155;ENSMUSG00000026155;ENSMUSG00000026156	0;0;0;0;0	B3gat2	-0.0710134	2.21647	0.0360257	0.849463	0.476464	0.922905	5.04421	4.88765
1	23843340	23844249	910	*	Intron (ENSMUST00000063663/ENSMUSG00000026156, intron 2 of 3)	ENSMUSG00000026156	ENSMUST00000063663	protein_coding	81414	ENSMUST00000027339;ENSMUST00000149737;ENSMUST00000141330;ENSMUST00000129254;ENSMUST00000133398;ENSMUST00000148710;ENSMUST00000136506;ENSMUST00000063663	ENSMUSG00000026155;ENSMUSG00000026155;ENSMUSG00000026155;ENSMUSG00000026155;ENSMUSG00000026155;ENSMUSG00000026155;ENSMUSG00000026155;ENSMUSG00000026156	0;0;0;0;47745;25725;0;0	B3gat2	-0.215385	1.29582	0.292529	0.588605	0.394363	0.763877	4.31886	4.03161
1	23846102	23846574	473	*	3' UTR	ENSMUSG00000026155	ENSMUST00000027339	protein_coding	75743	ENSMUST00000027339;ENSMUST00000149737;ENSMUST00000141330;ENSMUST00000129254;ENSMUST00000133398;ENSMUST00000148710;ENSMUST00000136506;ENSMUST00000063663	ENSMUSG00000026155;ENSMUSG00000026155;ENSMUSG00000026155;ENSMUSG00000026155;ENSMUSG00000026155;ENSMUSG00000026155;ENSMUSG00000026155;ENSMUSG00000026156	0;0;0;0;45420;23400;0;0	Smap1	-0.863887	0.810811	3.60566	0.0575838	0.108454	0.210074	5.71037	3.47333
1	23893201	23894981	1781	*	Intron (ENSMUST00000027339/ENSMUSG00000026155, intron 1 of 9)	ENSMUSG00000026155	ENSMUST00000027339	protein_coding	27336	ENSMUST00000027339;ENSMUST00000149737;ENSMUST00000141330;ENSMUST00000129254;ENSMUST00000133398	ENSMUSG00000026155;ENSMUSG00000026155;ENSMUSG00000026155;ENSMUSG00000026155;ENSMUSG00000026155	0;0;0;0;-1207	Smap1	-0.311486	2.90341	0.715957	0.397474	0.318331	0.616604	7.28902	5.82589
1	23921453	23922646	1194	*	Promoter	ENSMUSG00000026155	ENSMUST00000027339	protein_coding	0	ENSMUST00000027339	ENSMUSG00000026155	0	Smap1	-1.25818	2.45192	11.4335	0.000721376	0.0125449	0.0242992	11.8702	5.02576
1	23934488	23935543	1056	*	Distal Intergenic	ENSMUSG00000026155	ENSMUST00000027339	protein_coding	-12171	NA	NA	NA	Smap1	-1.02004	2.37381	7.22533	0.00718844	0.0379404	0.0734901	9.66953	4.89975
1	23951181	23951717	537	*	Distal Intergenic	ENSMUSG00000026155	ENSMUST00000027339	protein_coding	-28864	NA	NA	NA	Smap1	1.15071	0.726223	5.21149	0.0224386	0.0667553	0.129304	1.50677	4.04796
1	23956237	23957523	1287	*	Distal Intergenic	ENSMUSG00000026155	ENSMUST00000027339	protein_coding	-33920	NA	NA	NA	Smap1	0.63362	2.23441	2.73828	0.0979706	0.144816	0.280507	3.7051	5.78515
1	23967929	23968567	639	*	Distal Intergenic	ENSMUSG00000102495	ENSMUST00000192339	TEC	-36938	NA	NA	NA	Gm26524	0.496865	0.717593	1.00038	0.317219	0.280362	0.543058	1.97332	2.69214
1	24005244	24005940	697	*	Promoter	ENSMUSG00000026154	ENSMUST00000027338	protein_coding	0	ENSMUST00000027338;ENSMUST00000155767;ENSMUST00000192339;ENSMUST00000195143	ENSMUSG00000026154;ENSMUSG00000026154;ENSMUSG00000102495;ENSMUSG00000102495	0;0;0;0	Sdhaf4	-0.861641	1.96055	5.34739	0.0207538	0.0642113	0.124376	12.504	6.98994
1	24099254	24100345	1092	*	Promoter	ENSMUSG00000026153	ENSMUST00000185525	retained_intron	0	ENSMUST00000185525;ENSMUST00000027337;ENSMUST00000186999;ENSMUST00000187752;ENSMUST00000187369;ENSMUST00000192408	ENSMUSG00000026153;ENSMUSG00000026153;ENSMUSG00000026153;ENSMUSG00000026153;ENSMUSG00000026153;ENSMUSG00000102398	0;0;0;0;0;-280	Fam135a	-0.526168	1.78538	1.99334	0.157993	0.188822	0.365746	6.62115	4.70753
1	24194415	24197199	2785	*	Promoter	ENSMUSG00000026147	ENSMUST00000088349	protein_coding	0	ENSMUST00000054588;ENSMUST00000088349;ENSMUST00000124600	ENSMUSG00000026147;ENSMUSG00000026147;ENSMUSG00000026147	0;0;0	Col9a1	-1.39882	2.69457	12.9688	0.000316758	0.00864016	0.0167359	4.36952	1.69379
1	24211596	24212994	1399	*	Intron (ENSMUST00000054588/ENSMUSG00000026147, intron 18 of 37)	ENSMUSG00000026147	ENSMUST00000054588	protein_coding	33986	ENSMUST00000054588;ENSMUST00000088349;ENSMUST00000124600	ENSMUSG00000026147;ENSMUSG00000026147;ENSMUSG00000026147	0;0;0	Col9a1	-1.2738	0.952539	7.72864	0.00543538	0.0329878	0.0638971	2.15835	0.941438
1	24225751	24226484	734	*	Intron (ENSMUST00000054588/ENSMUSG00000026147, intron 28 of 37)	ENSMUSG00000026147	ENSMUST00000054588	protein_coding	48141	ENSMUST00000054588;ENSMUST00000088349;ENSMUST00000124600;ENSMUST00000147902	ENSMUSG00000026147;ENSMUSG00000026147;ENSMUSG00000026147;ENSMUSG00000026147	0;0;0;-3033	Col9a1	-0.838043	0.836602	3.11284	0.0776782	0.127548	0.247059	3.10521	1.72118
1	24231444	24232019	576	*	Exon (ENSMUST00000054588/ENSMUSG00000026147, exon 31 of 38)	ENSMUSG00000026147	ENSMUST00000054588	protein_coding	53834	ENSMUST00000054588;ENSMUST00000088349;ENSMUST00000147902	ENSMUSG00000026147;ENSMUSG00000026147;ENSMUSG00000026147	0;0;1927	Col9a1	-1.27256	0.348815	5.29877	0.021341	0.0651671	0.126228	2.86013	0.927647
1	24247991	24249434	1444	*	Intron (ENSMUST00000054588/ENSMUSG00000026147, intron 37 of 37)	ENSMUSG00000026147	ENSMUST00000054588	protein_coding	70381	ENSMUST00000054588;ENSMUST00000088349	ENSMUSG00000026147;ENSMUSG00000026147	0;0	Col9a1	-0.78691	3.22887	4.2163	0.0400378	0.0898733	0.174084	10.7897	6.32189
1	24268174	24268981	808	*	Intron (ENSMUST00000115244/ENSMUSG00000026141, intron 49 of 50)	ENSMUSG00000026141	ENSMUST00000115244	protein_coding	318491	ENSMUST00000115244;ENSMUST00000144297	ENSMUSG00000026141;ENSMUSG00000026141	0;0	Col19a1	-0.647752	1.49078	2.28877	0.130314	0.169366	0.328061	4.29297	2.58659
1	24276458	24277285	828	*	Intron (ENSMUST00000115244/ENSMUSG00000026141, intron 48 of 50)	ENSMUSG00000026141	ENSMUST00000115244	protein_coding	310187	ENSMUST00000115244;ENSMUST00000051344;ENSMUST00000144297	ENSMUSG00000026141;ENSMUSG00000026141;ENSMUSG00000026141	0;0;0	Col19a1	-0.387564	2.52305	1.00416	0.316305	0.279906	0.542174	8.34121	6.36683
1	24278947	24280715	1769	*	3' UTR	ENSMUSG00000026141	ENSMUST00000115244	protein_coding	306757	ENSMUST00000115244;ENSMUST00000051344;ENSMUST00000144297	ENSMUSG00000026141;ENSMUSG00000026141;ENSMUSG00000026141	0;0;0	Col19a1	-1.15212	3.97175	8.03193	0.00459618	0.0304277	0.058938	14.2515	6.36111
1	24281800	24283128	1329	*	Exon (ENSMUST00000051344/ENSMUSG00000026141, exon 47 of 48)	ENSMUSG00000026141	ENSMUST00000115244	protein_coding	304344	ENSMUST00000115244;ENSMUST00000051344;ENSMUST00000144297	ENSMUSG00000026141;ENSMUSG00000026141;ENSMUSG00000026141	0;0;0	Col19a1	-0.288231	3.20473	0.513924	0.473445	0.350775	0.679448	5.25714	4.34093
1	24286985	24287981	997	*	Intron (ENSMUST00000051344/ENSMUSG00000026141, intron 44 of 47)	ENSMUSG00000026141	ENSMUST00000115244	protein_coding	299491	ENSMUST00000115244;ENSMUST00000051344;ENSMUST00000144297	ENSMUSG00000026141;ENSMUSG00000026141;ENSMUSG00000026141	0;0;0	Col19a1	-0.679592	2.24512	2.63049	0.10483	0.15005	0.290645	4.15703	2.57484
1	24288803	24289378	576	*	Intron (ENSMUST00000051344/ENSMUSG00000026141, intron 44 of 47)	ENSMUSG00000026141	ENSMUST00000115244	protein_coding	298094	ENSMUST00000115244;ENSMUST00000051344;ENSMUST00000144297	ENSMUSG00000026141;ENSMUSG00000026141;ENSMUSG00000026141	0;0;0	Col19a1	-0.484668	2.12614	1.2832	0.257305	0.248525	0.481391	6.03272	4.26424
1	24292510	24293427	918	*	Exon (ENSMUST00000051344/ENSMUSG00000026141, exon 42 of 48)	ENSMUSG00000026141	ENSMUST00000115244	protein_coding	294045	ENSMUST00000115244;ENSMUST00000051344;ENSMUST00000144297	ENSMUSG00000026141;ENSMUSG00000026141;ENSMUSG00000026141	0;0;0	Col19a1	-0.479061	2.25543	1.29297	0.255502	0.247603	0.479604	4.31777	3.11106
1	24302639	24304198	1560	*	Exon (ENSMUST00000051344/ENSMUSG00000026141, exon 37 of 48)	ENSMUSG00000026141	ENSMUST00000115244	protein_coding	283274	ENSMUST00000115244;ENSMUST00000051344;ENSMUST00000144297	ENSMUSG00000026141;ENSMUSG00000026141;ENSMUSG00000026141	0;0;0	Col19a1	-0.536772	3.21811	1.86347	0.172226	0.197998	0.383519	6.13941	4.15062
1	24304434	24305357	924	*	Intron (ENSMUST00000051344/ENSMUSG00000026141, intron 36 of 47)	ENSMUSG00000026141	ENSMUST00000115244	protein_coding	282115	ENSMUST00000115244;ENSMUST00000051344;ENSMUST00000144297	ENSMUSG00000026141;ENSMUSG00000026141;ENSMUSG00000026141	0;0;0	Col19a1	-0.297915	2.23685	0.487208	0.485176	0.355406	0.688416	3.53432	2.87642
1	24455086	24456057	972	*	Intron (ENSMUST00000051344/ENSMUSG00000026141, intron 12 of 47)	ENSMUSG00000026141	ENSMUST00000115244	protein_coding	131415	ENSMUST00000115244;ENSMUST00000051344;ENSMUST00000144297	ENSMUSG00000026141;ENSMUSG00000026141;ENSMUSG00000026141	0;0;0	Col19a1	-0.455493	1.0027	0.776376	0.378252	0.309511	0.599519	1.58686	1.13036
1	24491776	24492507	732	*	Intron (ENSMUST00000051344/ENSMUSG00000026141, intron 11 of 47)	ENSMUSG00000026141	ENSMUST00000115244	protein_coding	94965	ENSMUST00000115244;ENSMUST00000051344	ENSMUSG00000026141;ENSMUSG00000026141	0;0	Col19a1	-1.39981	0.560246	4.68698	0.0303926	0.0780447	0.151172	1.4393	0.477431
1	24677558	24679922	2365	*	Promoter	ENSMUSG00000073725	ENSMUST00000191471	protein_coding	0	ENSMUST00000191471;ENSMUST00000186096;ENSMUST00000186190;ENSMUST00000095062	ENSMUSG00000073725;ENSMUSG00000073725;ENSMUSG00000073725;ENSMUSG00000073725	0;0;0;0	Lmbrd1	-0.782793	3.56826	4.12453	0.0422662	0.0921307	0.178456	10.5055	6.143
1	24750972	24752087	1116	*	Intron (ENSMUST00000095062/ENSMUSG00000073725, intron 14 of 15)	ENSMUSG00000073725	ENSMUST00000191471	protein_coding	72342	ENSMUST00000191471;ENSMUST00000095062;ENSMUST00000190195	ENSMUSG00000073725;ENSMUSG00000073725;ENSMUSG00000073725	0;0;0	Lmbrd1	0.216153	1.3535	0.29939	0.584265	0.392815	0.760877	2.92548	3.38417
1	24752810	24753197	388	*	Intron (ENSMUST00000095062/ENSMUSG00000073725, intron 14 of 15)	ENSMUSG00000073725	ENSMUST00000191471	protein_coding	74180	ENSMUST00000191471;ENSMUST00000095062;ENSMUST00000190195	ENSMUSG00000073725;ENSMUSG00000073725;ENSMUSG00000073725	0;0;0	Lmbrd1	-0.145857	0.0652846	0.0825266	0.773902	0.454644	0.880639	3.34761	2.70216
1	24758176	24759772	1597	*	Intron (ENSMUST00000095062/ENSMUSG00000073725, intron 14 of 15)	ENSMUSG00000073725	ENSMUST00000191471	protein_coding	79546	ENSMUST00000191471;ENSMUST00000095062;ENSMUST00000190195	ENSMUSG00000073725;ENSMUSG00000073725;ENSMUSG00000073725	0;0;0	Lmbrd1	-0.00496956	2.04027	0.000170358	0.989586	0.513748	0.995123	3.16653	3.27571
1	24760246	24760947	702	*	Intron (ENSMUST00000095062/ENSMUSG00000073725, intron 14 of 15)	ENSMUSG00000073725	ENSMUST00000191471	protein_coding	81616	ENSMUST00000191471;ENSMUST00000095062;ENSMUST00000190195	ENSMUSG00000073725;ENSMUSG00000073725;ENSMUSG00000073725	0;0;0	Lmbrd1	-0.138221	0.965633	0.0974939	0.754858	0.449098	0.869897	3.34482	3.04878
1	24928585	24928892	308	*	Distal Intergenic	ENSMUSG00000100808	ENSMUST00000187022	processed_pseudogene	-16926	NA	NA	NA	Gm28594	-3.12475	-0.723575	7.01943	0.00806326	0.0401705	0.0778097	2.04274	0.12003
1	24938557	24939442	886	*	Distal Intergenic	ENSMUSG00000100483	ENSMUST00000186563	lincRNA	25534	NA	NA	NA	Gm28237	0.299491	-0.189413	0.145761	0.70262	0.432177	0.837121	0.47407	0.496812
1	25033363	25034323	961	*	Distal Intergenic	ENSMUSG00000099392	ENSMUST00000185379	lincRNA	-6131	NA	NA	NA	Gm29414	-1.31288	0.499677	6.28652	0.0121663	0.0493289	0.0955495	2.11464	0.800669
1	25165596	25167603	2008	*	Intron (ENSMUST00000041838/ENSMUSG00000033569, intron 18 of 29)	ENSMUSG00000033569	ENSMUST00000151309	protein_coding	662104	ENSMUST00000151309;ENSMUST00000135518;ENSMUST00000041838;ENSMUST00000146592;ENSMUST00000153568;ENSMUST00000126096;ENSMUST00000126626;ENSMUST00000154102	ENSMUSG00000033569;ENSMUSG00000033569;ENSMUSG00000033569;ENSMUSG00000033569;ENSMUSG00000033569;ENSMUSG00000033569;ENSMUSG00000033569;ENSMUSG00000033569	0;0;0;0;0;0;0;0	Adgrb3	-1.03324	2.3237	6.98892	0.00820184	0.0405099	0.0784672	4.27403	2.13834
1	25179944	25180737	794	*	Intron (ENSMUST00000041838/ENSMUSG00000033569, intron 18 of 29)	ENSMUSG00000033569	ENSMUST00000151309	protein_coding	648970	ENSMUST00000151309;ENSMUST00000135518;ENSMUST00000041838;ENSMUST00000146592;ENSMUST00000153568;ENSMUST00000126096;ENSMUST00000126626;ENSMUST00000154102	ENSMUSG00000033569;ENSMUSG00000033569;ENSMUSG00000033569;ENSMUSG00000033569;ENSMUSG00000033569;ENSMUSG00000033569;ENSMUSG00000033569;ENSMUSG00000033569	0;0;0;0;0;0;0;0	Adgrb3	-0.842905	0.993443	3.25771	0.0710888	0.121702	0.235736	3.30846	1.88723
1	25185481	25186402	922	*	Intron (ENSMUST00000041838/ENSMUSG00000033569, intron 18 of 29)	ENSMUSG00000033569	ENSMUST00000151309	protein_coding	643305	ENSMUST00000151309;ENSMUST00000135518;ENSMUST00000041838;ENSMUST00000146592;ENSMUST00000153568;ENSMUST00000126096;ENSMUST00000126626;ENSMUST00000154102	ENSMUSG00000033569;ENSMUSG00000033569;ENSMUSG00000033569;ENSMUSG00000033569;ENSMUSG00000033569;ENSMUSG00000033569;ENSMUSG00000033569;ENSMUSG00000033569	0;0;0;0;0;0;0;0	Adgrb3	-0.38731	1.4666	0.831446	0.361855	0.302089	0.585143	3.53724	2.85324
1	25193151	25193971	821	*	Intron (ENSMUST00000041838/ENSMUSG00000033569, intron 18 of 29)	ENSMUSG00000033569	ENSMUST00000151309	protein_coding	635736	ENSMUST00000151309;ENSMUST00000135518;ENSMUST00000041838;ENSMUST00000146592;ENSMUST00000153568;ENSMUST00000126096;ENSMUST00000126626;ENSMUST00000154102	ENSMUSG00000033569;ENSMUSG00000033569;ENSMUSG00000033569;ENSMUSG00000033569;ENSMUSG00000033569;ENSMUSG00000033569;ENSMUSG00000033569;ENSMUSG00000033569	0;0;0;0;0;0;0;0	Adgrb3	-1.21416	0.599599	4.82084	0.0281181	0.0751683	0.1456	2.2173	1.17435
1	25202190	25202594	405	*	Intron (ENSMUST00000041838/ENSMUSG00000033569, intron 18 of 29)	ENSMUSG00000033569	ENSMUST00000151309	protein_coding	627113	ENSMUST00000151309;ENSMUST00000135518;ENSMUST00000041838;ENSMUST00000146592;ENSMUST00000153568;ENSMUST00000126096;ENSMUST00000126626;ENSMUST00000190202;ENSMUST00000154102	ENSMUSG00000033569;ENSMUSG00000033569;ENSMUSG00000033569;ENSMUSG00000033569;ENSMUSG00000033569;ENSMUSG00000033569;ENSMUSG00000033569;ENSMUSG00000033569;ENSMUSG00000033569	0;0;0;0;0;0;0;3102;0	Adgrb3	-0.111797	-0.0285341	0.0424356	0.836792	0.472872	0.915947	3.02632	2.75424
1	25228012	25229215	1204	*	Promoter	ENSMUSG00000033569	ENSMUST00000153568	retained_intron	0	ENSMUST00000151309;ENSMUST00000135518;ENSMUST00000041838;ENSMUST00000146592;ENSMUST00000153568;ENSMUST00000126096;ENSMUST00000134022;ENSMUST00000126626;ENSMUST00000119680	ENSMUSG00000033569;ENSMUSG00000033569;ENSMUSG00000033569;ENSMUSG00000033569;ENSMUSG00000033569;ENSMUSG00000033569;ENSMUSG00000033569;ENSMUSG00000033569;ENSMUSG00000080849	0;0;0;0;0;0;0;0;4282	Adgrb3	-0.629075	2.59535	2.9529	0.0857245	0.134543	0.260608	11.7784	7.763
1	25511793	25512378	586	*	Intron (ENSMUST00000041838/ENSMUSG00000033569, intron 6 of 29)	ENSMUSG00000033569	ENSMUST00000151309	protein_coding	317329	ENSMUST00000151309;ENSMUST00000135518;ENSMUST00000041838;ENSMUST00000189254;ENSMUST00000146592	ENSMUSG00000033569;ENSMUSG00000033569;ENSMUSG00000033569;ENSMUSG00000033569;ENSMUSG00000033569	0;0;0;0;0	Adgrb3	-0.471089	0.509385	0.998119	0.317767	0.280653	0.543622	3.41212	2.83215
1	25543015	25543389	375	*	Intron (ENSMUST00000041838/ENSMUSG00000033569, intron 4 of 29)	ENSMUSG00000033569	ENSMUST00000151309	protein_coding	286318	ENSMUST00000151309;ENSMUST00000135518;ENSMUST00000041838;ENSMUST00000189254;ENSMUST00000146592	ENSMUSG00000033569;ENSMUSG00000033569;ENSMUSG00000033569;ENSMUSG00000033569;ENSMUSG00000033569	0;0;0;0;0	Adgrb3	0.192217	-0.0558392	0.136241	0.712047	0.435416	0.843396	3.45199	3.75404
1	25543916	25544420	505	*	Intron (ENSMUST00000041838/ENSMUSG00000033569, intron 4 of 29)	ENSMUSG00000033569	ENSMUST00000151309	protein_coding	285287	ENSMUST00000151309;ENSMUST00000135518;ENSMUST00000041838;ENSMUST00000189254;ENSMUST00000146592	ENSMUSG00000033569;ENSMUSG00000033569;ENSMUSG00000033569;ENSMUSG00000033569;ENSMUSG00000033569	0;0;0;0;0	Adgrb3	-0.279655	0.488462	0.34246	0.558413	0.383203	0.742259	3.87912	2.90089
1	25621472	25622199	728	*	Exon (ENSMUST00000194535/ENSMUSG00000104221, exon 1 of 1)	ENSMUSG00000033569	ENSMUST00000151309	protein_coding	207508	ENSMUST00000151309;ENSMUST00000135518;ENSMUST00000041838;ENSMUST00000189254;ENSMUST00000146592;ENSMUST00000194535	ENSMUSG00000033569;ENSMUSG00000033569;ENSMUSG00000033569;ENSMUSG00000033569;ENSMUSG00000033569;ENSMUSG00000104221	0;0;0;0;0;0	Adgrb3	0.0807321	1.94558	0.0443725	0.833162	0.471891	0.914048	7.5149	8.37142
1	25635932	25636458	527	*	Intron (ENSMUST00000041838/ENSMUSG00000033569, intron 1 of 29)	ENSMUSG00000033569	ENSMUST00000151309	protein_coding	193249	ENSMUST00000151309;ENSMUST00000135518;ENSMUST00000041838;ENSMUST00000189254;ENSMUST00000146592	ENSMUSG00000033569;ENSMUSG00000033569;ENSMUSG00000033569;ENSMUSG00000033569;ENSMUSG00000033569	0;0;0;0;0	Adgrb3	0.0401748	-0.0381111	0.00445662	0.946774	0.502865	0.974044	1.46673	1.73409
1	25639953	25640226	274	*	Intron (ENSMUST00000041838/ENSMUSG00000033569, intron 1 of 29)	ENSMUSG00000033569	ENSMUST00000151309	protein_coding	189481	ENSMUST00000151309;ENSMUST00000135518;ENSMUST00000041838;ENSMUST00000189254;ENSMUST00000146592	ENSMUSG00000033569;ENSMUSG00000033569;ENSMUSG00000033569;ENSMUSG00000033569;ENSMUSG00000033569	0;0;0;0;0	Adgrb3	-0.180545	0.13007	0.109214	0.741041	0.444655	0.861291	4.47321	3.93613
1	25644268	25645323	1056	*	Intron (ENSMUST00000041838/ENSMUSG00000033569, intron 1 of 29)	ENSMUSG00000033569	ENSMUST00000151309	protein_coding	184384	ENSMUST00000151309;ENSMUST00000135518;ENSMUST00000041838;ENSMUST00000189254;ENSMUST00000146592	ENSMUSG00000033569;ENSMUSG00000033569;ENSMUSG00000033569;ENSMUSG00000033569;ENSMUSG00000033569	0;0;0;0;0	Adgrb3	0.262974	1.13539	0.422652	0.515617	0.36751	0.711863	3.11434	3.66839
1	25685173	25685859	687	*	Intron (ENSMUST00000041838/ENSMUSG00000033569, intron 1 of 29)	ENSMUSG00000033569	ENSMUST00000151309	protein_coding	143848	ENSMUST00000151309;ENSMUST00000135518;ENSMUST00000041838;ENSMUST00000189254;ENSMUST00000146592;ENSMUST00000194644	ENSMUSG00000033569;ENSMUSG00000033569;ENSMUSG00000033569;ENSMUSG00000033569;ENSMUSG00000033569;ENSMUSG00000102317	0;0;0;0;0;5642	Adgrb3	-0.347579	0.169748	0.453586	0.500637	0.361561	0.700339	2.04222	1.59929
1	25828115	25828953	839	*	Intron (ENSMUST00000135518/ENSMUSG00000033569, intron 1 of 31)	ENSMUSG00000033569	ENSMUST00000151309	protein_coding	754	ENSMUST00000151309;ENSMUST00000135518;ENSMUST00000041838;ENSMUST00000189254;ENSMUST00000146592;ENSMUST00000195754;ENSMUST00000194343	ENSMUSG00000033569;ENSMUSG00000033569;ENSMUSG00000033569;ENSMUSG00000033569;ENSMUSG00000033569;ENSMUSG00000103004;ENSMUSG00000104516	0;0;0;0;0;-3396;-1704	Adgrb3	-0.664145	2.15585	3.21994	0.0727471	0.123263	0.23876	12.8543	8.39306
1	25832255	25832846	592	*	Distal Intergenic	ENSMUSG00000104516	ENSMUST00000194343	TEC	1598	ENSMUST00000151309;ENSMUST00000135518;ENSMUST00000194343	ENSMUSG00000033569;ENSMUSG00000033569;ENSMUSG00000104516	0;0;1598	Gm9884	-0.021893	1.78424	0.00327695	0.95435	0.504788	0.977768	8.70769	8.88746
1	26909560	26910658	1099	*	Distal Intergenic	ENSMUSG00000095256	ENSMUST00000179494	rRNA	48563	NA	NA	NA	n-R5s209	-2.41472	-0.183323	3.53627	0.0600408	0.110911	0.214833	0.224803	0.0336389
1	30183850	30184925	1076	*	Distal Intergenic	ENSMUSG00000098883	ENSMUST00000184585	miRNA	148472	NA	NA	NA	Gm27430	-0.848615	1.0975	2.84333	0.0917546	0.139794	0.270778	1.79348	1.08661
1	30361752	30362967	1216	*	Distal Intergenic	ENSMUSG00000098883	ENSMUST00000184585	miRNA	-28355	NA	NA	NA	Gm27430	-0.00351145	1.70895	7.81349e-05	0.992947	0.51459	0.996754	3.68564	3.62512
1	30719303	30720968	1666	*	Promoter	ENSMUSG00000053185	ENSMUST00000065469	lincRNA	0	ENSMUST00000065469	ENSMUSG00000053185	0	Gm9898	0.0998144	0.780898	0.0249612	0.874464	0.483237	0.936024	0.42107	0.504158
1	30740432	30741696	1265	*	Distal Intergenic	ENSMUSG00000053185	ENSMUST00000065469	lincRNA	-20470	NA	NA	NA	Gm9898	-0.762366	1.27342	2.06908	0.150312	0.183775	0.35597	1.32953	0.780872
1	30771746	30772204	459	*	Exon (ENSMUST00000188572/ENSMUSG00000100261, exon 4 of 4)	ENSMUSG00000100261	ENSMUST00000188572	unprocessed_pseudogene	2059	ENSMUST00000188572	ENSMUSG00000100261	0	Gm6473	0.832627	-0.544327	0.575834	0.44795	0.340031	0.658636	0.305666	0.402714
1	30872775	30875148	2374	*	Promoter	ENSMUSG00000048874	ENSMUST00000191245	retained_intron	0	ENSMUST00000191245;ENSMUST00000188780;ENSMUST00000191064;ENSMUST00000186105;ENSMUST00000186733;ENSMUST00000185604;ENSMUST00000187968;ENSMUST00000192050	ENSMUSG00000048874;ENSMUSG00000048874;ENSMUSG00000048874;ENSMUSG00000048874;ENSMUSG00000048874;ENSMUSG00000048874;ENSMUSG00000048874;ENSMUSG00000104315	0;0;0;0;0;0;0;-4237	Phf3	-1.25715	3.34911	10.8605	0.000982438	0.0145061	0.0280982	11.8476	4.97899
1	30948714	30950797	2084	*	Promoter	ENSMUSG00000026064	ENSMUST00000232841	protein_coding	0	ENSMUST00000232841;ENSMUST00000153681;ENSMUST00000130934;ENSMUST00000233506;ENSMUST00000076587;ENSMUST00000027232;ENSMUST00000238874	ENSMUSG00000026064;ENSMUSG00000026064;ENSMUSG00000026064;ENSMUSG00000117310;ENSMUSG00000117310;ENSMUSG00000117310;ENSMUSG00000117310	0;-2288;-4410;0;0;0;0	Ptp4a1	-0.953449	3.85917	5.86473	0.0154476	0.0551628	0.10685	17.695	9.19273
1	31019183	31019952	770	*	Exon (ENSMUST00000188605/ENSMUSG00000086727, exon 4 of 4)	ENSMUSG00000086727	ENSMUST00000233331	protein_coding	202665	ENSMUST00000233331;ENSMUST00000187892;ENSMUST00000188605	ENSMUSG00000086727;ENSMUSG00000086727;ENSMUSG00000086727	0;0;0	4931428L18Rik	-0.315641	0.0516946	0.160578	0.688625	0.427891	0.82882	0.637161	0.615182
1	31094689	31095160	472	*	Intron (ENSMUST00000187892/ENSMUSG00000086727, intron 3 of 5)	ENSMUSG00000086727	ENSMUST00000233331	protein_coding	127457	ENSMUST00000233331;ENSMUST00000187892;ENSMUST00000188605	ENSMUSG00000086727;ENSMUSG00000086727;ENSMUSG00000086727	0;0;0	4931428L18Rik	0.932443	-0.293806	1.49597	0.221293	0.22883	0.443241	0.596349	1.28137
1	31102731	31103691	961	*	Intron (ENSMUST00000187892/ENSMUSG00000086727, intron 3 of 5)	ENSMUSG00000086727	ENSMUST00000233331	protein_coding	118926	ENSMUST00000233331;ENSMUST00000187892	ENSMUSG00000086727;ENSMUSG00000086727	0;0	4931428L18Rik	-1.29851	0.597353	4.6458	0.0311301	0.0790138	0.153049	1.35068	0.552415
1	31153902	31154859	958	*	Intron (ENSMUST00000127775/ENSMUSG00000086727, intron 2 of 2)	ENSMUSG00000086727	ENSMUST00000127775	processed_transcript	67798	ENSMUST00000127775;ENSMUST00000187659;ENSMUST00000233331;ENSMUST00000187892;ENSMUST00000186448	ENSMUSG00000086727;ENSMUSG00000086727;ENSMUSG00000086727;ENSMUSG00000086727;ENSMUSG00000100910	0;0;0;0;17876	4931428L18Rik	-0.0296347	1.83392	0.00544723	0.941165	0.501347	0.971104	3.88508	3.9351
1	31156643	31157218	576	*	Intron (ENSMUST00000127775/ENSMUSG00000086727, intron 2 of 2)	ENSMUSG00000086727	ENSMUST00000127775	processed_transcript	65439	ENSMUST00000127775;ENSMUST00000187659;ENSMUST00000233331;ENSMUST00000187892	ENSMUSG00000086727;ENSMUSG00000086727;ENSMUSG00000086727;ENSMUSG00000086727	0;0;0;0	4931428L18Rik	-0.964744	0.654058	2.56286	0.109401	0.153598	0.297518	1.89038	1.07911
1	31164385	31165160	776	*	Promoter	ENSMUSG00000099796	ENSMUST00000189666	processed_pseudogene	0	ENSMUST00000127775;ENSMUST00000187659;ENSMUST00000233331;ENSMUST00000187892;ENSMUST00000189666	ENSMUSG00000086727;ENSMUSG00000086727;ENSMUSG00000086727;ENSMUSG00000086727;ENSMUSG00000099796	0;0;0;0;0	Gm7893	-0.637999	0.662471	1.21445	0.270452	0.256039	0.495945	1.75687	1.15162
1	31178031	31178512	482	*	Intron (ENSMUST00000062560/ENSMUSG00000050217, intron 1 of 4)	ENSMUSG00000050217	ENSMUST00000062560	protein_coding	1630	ENSMUST00000062560;ENSMUST00000127775;ENSMUST00000187659;ENSMUST00000233331;ENSMUST00000187892	ENSMUSG00000050217;ENSMUSG00000086727;ENSMUSG00000086727;ENSMUSG00000086727;ENSMUSG00000086727	0;0;0;0;0	Lgsn	-0.408471	-0.157594	0.277544	0.598316	0.398144	0.771199	0.876873	0.982759
1	31777716	31778681	966	*	Distal Intergenic	ENSMUSG00000082159	ENSMUST00000117896	processed_pseudogene	41659	NA	NA	NA	Gm7910	-2.46136	0.482714	13.233	0.000275099	0.00803967	0.0155728	1.45511	0.302587
1	32104156	32104523	368	*	Distal Intergenic	ENSMUSG00000026058	ENSMUST00000027226	protein_coding	-68191	NA	NA	NA	Khdrbs2	-2.19609	-0.509389	4.59709	0.0320267	0.0802817	0.155505	1.33557	0.200919
1	32105421	32106069	649	*	Distal Intergenic	ENSMUSG00000026058	ENSMUST00000027226	protein_coding	-66645	NA	NA	NA	Khdrbs2	-1.48332	-0.223362	2.42362	0.119519	0.161272	0.312381	0.596854	0.253673
1	32172202	32173200	999	*	Promoter	ENSMUSG00000026058	ENSMUST00000027226	protein_coding	0	ENSMUST00000027226;ENSMUST00000189878;ENSMUST00000188257;ENSMUST00000185666	ENSMUSG00000026058;ENSMUSG00000026058;ENSMUSG00000026058;ENSMUSG00000026058	0;0;0;0	Khdrbs2	-0.603741	1.33814	2.34551	0.125645	0.165693	0.320946	4.81208	3.32952
1	33467897	33468582	686	*	Intron (ENSMUST00000027312/ENSMUSG00000026134, intron 12 of 13)	ENSMUSG00000026134	ENSMUST00000027312	protein_coding	201213	ENSMUST00000027312	ENSMUSG00000026134	0	Prim2	-0.0808735	0.194715	0.0150042	0.90251	0.490725	0.950528	1.02132	0.881646
1	33480052	33480956	905	*	Exon (ENSMUST00000027312/ENSMUSG00000026134, exon 12 of 14)	ENSMUSG00000026134	ENSMUST00000027312	protein_coding	188839	ENSMUST00000027312;ENSMUST00000189552;ENSMUST00000185489	ENSMUSG00000026134;ENSMUSG00000026134;ENSMUSG00000101682	0;0;-1145	Prim2	-0.925277	1.10445	4.08703	0.0432142	0.0932503	0.180625	3.17759	1.87471
1	33489522	33490400	879	*	Intron (ENSMUST00000027312/ENSMUSG00000026134, intron 10 of 13)	ENSMUSG00000026134	ENSMUST00000027312	protein_coding	179395	ENSMUST00000027312;ENSMUST00000189552	ENSMUSG00000026134;ENSMUSG00000026134	0;0	Prim2	-0.101545	0.463219	0.0364176	0.848656	0.476227	0.922446	1.43453	1.31108
1	33501158	33501725	568	*	Intron (ENSMUST00000027312/ENSMUSG00000026134, intron 10 of 13)	ENSMUSG00000026134	ENSMUST00000027312	protein_coding	168070	ENSMUST00000027312;ENSMUST00000189552	ENSMUSG00000026134;ENSMUSG00000026134	0;0	Prim2	-0.370457	0.0248678	0.300766	0.583403	0.392514	0.760295	1.11385	1.02922
1	33527470	33527995	526	*	Intron (ENSMUST00000027312/ENSMUSG00000026134, intron 8 of 13)	ENSMUSG00000026134	ENSMUST00000027312	protein_coding	141800	ENSMUST00000027312;ENSMUST00000189552	ENSMUSG00000026134;ENSMUSG00000026134	0;0	Prim2	-0.0419081	1.23359	0.0098859	0.920799	0.495803	0.960364	5.59636	5.92715
1	33535203	33535917	715	*	Intron (ENSMUST00000027312/ENSMUSG00000026134, intron 7 of 13)	ENSMUSG00000026134	ENSMUST00000027312	protein_coding	133878	ENSMUST00000027312;ENSMUST00000189552	ENSMUSG00000026134;ENSMUSG00000026134	0;0	Prim2	-0.665371	0.259943	1.41888	0.233588	0.235584	0.456323	1.76602	1.15129
1	33610060	33610675	616	*	Intron (ENSMUST00000027312/ENSMUSG00000026134, intron 7 of 13)	ENSMUSG00000026134	ENSMUST00000027312	protein_coding	59120	ENSMUST00000027312;ENSMUST00000189552;ENSMUST00000192891	ENSMUSG00000026134;ENSMUSG00000026134;ENSMUSG00000102714	0;0;6157	Prim2	-1.12196	0.350011	4.48677	0.0341588	0.0829657	0.160704	2.79184	1.42353
1	33625046	33626731	1686	*	Intron (ENSMUST00000027312/ENSMUSG00000026134, intron 7 of 13)	ENSMUSG00000026134	ENSMUST00000027312	protein_coding	43064	ENSMUST00000027312;ENSMUST00000187353;ENSMUST00000189552	ENSMUSG00000026134;ENSMUSG00000026134;ENSMUSG00000026134	0;-1722;0	Prim2	0.0707261	2.33668	0.0348942	0.851818	0.47716	0.924252	3.4594	3.69483
1	33747615	33748376	762	*	Promoter	ENSMUSG00000103072	ENSMUST00000195310	TEC	0	ENSMUST00000044691;ENSMUST00000187602;ENSMUST00000155484;ENSMUST00000195310	ENSMUSG00000042215;ENSMUSG00000042215;ENSMUSG00000042215;ENSMUSG00000103072	0;0;0;0	Gm37905	-0.029501	0.700048	0.00480288	0.944749	0.502289	0.972929	2.94939	2.81778
1	33751117	33751873	757	*	Intron (ENSMUST00000044691/ENSMUSG00000042215, intron 1 of 2)	ENSMUSG00000042215	ENSMUST00000044691	protein_coding	5922	ENSMUST00000044691;ENSMUST00000187602;ENSMUST00000189741;ENSMUST00000155484;ENSMUST00000195310	ENSMUSG00000042215;ENSMUSG00000042215;ENSMUSG00000042215;ENSMUSG00000042215;ENSMUSG00000103072	0;0;0;0;0	Bag2	-0.141345	1.5319	0.130232	0.718192	0.437373	0.847186	5.65337	5.19743
1	33757003	33758741	1739	*	Promoter	ENSMUSG00000042215	ENSMUST00000044691	protein_coding	0	ENSMUST00000019861;ENSMUST00000139143;ENSMUST00000044691;ENSMUST00000187602;ENSMUST00000189741	ENSMUSG00000042197;ENSMUSG00000042197;ENSMUSG00000042215;ENSMUSG00000042215;ENSMUSG00000042215	0;0;0;0;0	Bag2	-0.263734	2.58491	0.517776	0.471792	0.350099	0.678138	5.97477	5.04084
1	33792383	33793204	822	*	3' UTR	ENSMUSG00000042197	ENSMUST00000044455	protein_coding	21366	ENSMUST00000044455;ENSMUST00000019861;ENSMUST00000194656;ENSMUST00000139143;ENSMUST00000130376;ENSMUST00000115167;ENSMUST00000140163	ENSMUSG00000042197;ENSMUSG00000042197;ENSMUSG00000042197;ENSMUSG00000042197;ENSMUSG00000042197;ENSMUSG00000042197;ENSMUSG00000042197	0;0;0;0;0;0;0	Zfp451	-0.580848	0.927328	1.86854	0.171643	0.197632	0.38281	3.33629	2.14617
1	33906967	33908854	1888	*	Promoter	ENSMUSG00000026131	ENSMUST00000183034	protein_coding	0	ENSMUST00000183034;ENSMUST00000062289;ENSMUST00000129464;ENSMUST00000115161	ENSMUSG00000026131;ENSMUSG00000042182;ENSMUSG00000042182;ENSMUSG00000042182	0;0;0;0	Dst	-0.895819	2.19109	5.6913	0.0170496	0.0580877	0.112515	5.55005	3.10343
1	33940087	33941465	1379	*	Intron (ENSMUST00000183034/ENSMUSG00000026131, intron 2 of 102)	ENSMUSG00000026131	ENSMUST00000183034	protein_coding	31862	ENSMUST00000183034	ENSMUSG00000026131	0	Dst	-0.032765	2.26602	0.00760536	0.930506	0.498603	0.965788	5.13696	5.24048
1	33944916	33946312	1397	*	Intron (ENSMUST00000183034/ENSMUSG00000026131, intron 2 of 102)	ENSMUSG00000026131	ENSMUST00000183034	protein_coding	36691	ENSMUST00000183034	ENSMUSG00000026131	0	Dst	-0.627612	2.69725	2.71095	0.0996624	0.146067	0.282931	7.04596	4.59361
1	33946861	33948050	1190	*	Intron (ENSMUST00000183034/ENSMUSG00000026131, intron 2 of 102)	ENSMUSG00000026131	ENSMUST00000183034	protein_coding	38636	ENSMUST00000183034	ENSMUSG00000026131	0	Dst	-1.04091	2.45546	7.26815	0.00701907	0.0375087	0.0726539	8.47332	4.23493
1	33965822	33967156	1335	*	Intron (ENSMUST00000183034/ENSMUSG00000026131, intron 2 of 102)	ENSMUSG00000026131	ENSMUST00000183034	protein_coding	57597	ENSMUST00000183034;ENSMUST00000190740	ENSMUSG00000026131;ENSMUSG00000099382	0;-2137	Dst	-0.768456	2.33653	3.98838	0.0458157	0.096186	0.186311	6.2224	3.7373
1	33969088	33969844	757	*	Intron (ENSMUST00000183034/ENSMUSG00000026131, intron 3 of 102)	ENSMUSG00000026131	ENSMUST00000183034	protein_coding	60863	ENSMUST00000183034	ENSMUSG00000026131	0	Dst	-0.7391	1.26771	2.93356	0.0867568	0.13548	0.262424	4.48894	2.56551
1	33970064	33970761	698	*	Intron (ENSMUST00000183034/ENSMUSG00000026131, intron 3 of 102)	ENSMUSG00000026131	ENSMUST00000183034	protein_coding	61839	ENSMUST00000183034	ENSMUSG00000026131	0	Dst	-0.184648	1.1813	0.168883	0.681107	0.425469	0.824129	3.26537	2.96032
1	33971058	33972170	1113	*	Intron (ENSMUST00000183034/ENSMUSG00000026131, intron 3 of 102)	ENSMUSG00000026131	ENSMUST00000183034	protein_coding	62833	ENSMUST00000183034	ENSMUSG00000026131	0	Dst	-0.22329	1.03412	0.221578	0.63784	0.411759	0.797572	1.7315	1.47919
1	33981825	33983532	1708	*	Intron (ENSMUST00000183034/ENSMUSG00000026131, intron 3 of 102)	ENSMUSG00000026131	ENSMUST00000183034	protein_coding	73600	ENSMUST00000183034;ENSMUST00000122557	ENSMUSG00000026131;ENSMUSG00000084506	0;-323	Dst	-0.170929	1.54647	0.169299	0.680735	0.425335	0.823869	2.04999	1.77831
1	33988837	33989461	625	*	Intron (ENSMUST00000183034/ENSMUSG00000026131, intron 3 of 102)	ENSMUSG00000026131	ENSMUST00000183034	protein_coding	80612	ENSMUST00000183034	ENSMUSG00000026131	0	Dst	-0.371579	0.911413	0.481578	0.487709	0.356438	0.690417	1.96666	1.55367
1	33993738	33994509	772	*	Intron (ENSMUST00000183034/ENSMUSG00000026131, intron 3 of 102)	ENSMUSG00000026131	ENSMUST00000183034	protein_coding	85513	ENSMUST00000183034	ENSMUSG00000026131	0	Dst	-1.30833	1.21078	7.00935	0.00810878	0.0402409	0.0779462	3.18095	1.25783
1	34000775	34002016	1242	*	Intron (ENSMUST00000183034/ENSMUSG00000026131, intron 3 of 102)	ENSMUSG00000026131	ENSMUST00000183034	protein_coding	92550	ENSMUST00000183034;ENSMUST00000187486;ENSMUST00000182697;ENSMUST00000182314;ENSMUST00000183331	ENSMUSG00000026131;ENSMUSG00000026131;ENSMUSG00000026131;ENSMUSG00000026131;ENSMUSG00000026131	0;0;0;0;0	Dst	-0.959898	2.28322	4.61352	0.0317213	0.0798839	0.154734	3.0486	1.59067
1	34005523	34007138	1616	*	Promoter	ENSMUSG00000026131	ENSMUST00000187486	protein_coding	0	ENSMUST00000183034;ENSMUST00000187486;ENSMUST00000182697;ENSMUST00000182314;ENSMUST00000183331;ENSMUST00000097786;ENSMUST00000097785;ENSMUST00000115104	ENSMUSG00000026131;ENSMUSG00000026131;ENSMUSG00000026131;ENSMUSG00000026131;ENSMUSG00000026131;ENSMUSG00000026131;ENSMUSG00000026131;ENSMUSG00000026131	0;0;0;0;0;0;0;0	Dst	-0.481391	2.65284	1.65408	0.198405	0.214627	0.415729	6.85008	5.06854
1	34007687	34008031	345	*	Intron (ENSMUST00000182314/ENSMUSG00000026131, intron 1 of 5)	ENSMUSG00000026131	ENSMUST00000183034	protein_coding	99462	ENSMUST00000183034;ENSMUST00000187486;ENSMUST00000182697;ENSMUST00000182314;ENSMUST00000183331;ENSMUST00000097786;ENSMUST00000097785;ENSMUST00000115104	ENSMUSG00000026131;ENSMUSG00000026131;ENSMUSG00000026131;ENSMUSG00000026131;ENSMUSG00000026131;ENSMUSG00000026131;ENSMUSG00000026131;ENSMUSG00000026131	0;0;0;0;0;0;0;0	Dst	-0.278092	0.779676	0.396426	0.528941	0.372528	0.721583	6.71129	5.7264
1	34011061	34012137	1077	*	Promoter	ENSMUSG00000026131	ENSMUST00000097786	protein_coding	0	ENSMUST00000183034;ENSMUST00000187486;ENSMUST00000182697;ENSMUST00000182314;ENSMUST00000183331;ENSMUST00000097786;ENSMUST00000097785;ENSMUST00000115104	ENSMUSG00000026131;ENSMUSG00000026131;ENSMUSG00000026131;ENSMUSG00000026131;ENSMUSG00000026131;ENSMUSG00000026131;ENSMUSG00000026131;ENSMUSG00000026131	0;0;0;0;0;0;0;0	Dst	-1.06615	2.06366	7.53968	0.00603571	0.0347274	0.0672665	7.32625	3.46918
1	34020095	34020758	664	*	Intron (ENSMUST00000097785/ENSMUSG00000026131, intron 1 of 97)	ENSMUSG00000026131	ENSMUST00000183034	protein_coding	111870	ENSMUST00000183034;ENSMUST00000187486;ENSMUST00000182697;ENSMUST00000182314;ENSMUST00000183331;ENSMUST00000097786;ENSMUST00000097785;ENSMUST00000115104	ENSMUSG00000026131;ENSMUSG00000026131;ENSMUSG00000026131;ENSMUSG00000026131;ENSMUSG00000026131;ENSMUSG00000026131;ENSMUSG00000026131;ENSMUSG00000026131	0;0;0;0;0;0;0;0	Dst	-0.503361	0.589218	1.03484	0.309025	0.276115	0.534831	2.69106	1.84695
1	34023346	34023816	471	*	Intron (ENSMUST00000097785/ENSMUSG00000026131, intron 1 of 97)	ENSMUSG00000026131	ENSMUST00000183034	protein_coding	115121	ENSMUST00000183034;ENSMUST00000187486;ENSMUST00000182697;ENSMUST00000182314;ENSMUST00000183331;ENSMUST00000097786;ENSMUST00000097785;ENSMUST00000115104	ENSMUSG00000026131;ENSMUSG00000026131;ENSMUSG00000026131;ENSMUSG00000026131;ENSMUSG00000026131;ENSMUSG00000026131;ENSMUSG00000026131;ENSMUSG00000026131	0;0;0;0;0;0;0;0	Dst	-0.154883	0.215059	0.0793406	0.778193	0.456064	0.883391	2.23501	1.71946
1	34060239	34061862	1624	*	Intron (ENSMUST00000097785/ENSMUSG00000026131, intron 1 of 97)	ENSMUSG00000026131	ENSMUST00000183034	protein_coding	152014	ENSMUST00000183034;ENSMUST00000187486;ENSMUST00000182697;ENSMUST00000182314;ENSMUST00000183331;ENSMUST00000097786;ENSMUST00000097785;ENSMUST00000115104	ENSMUSG00000026131;ENSMUSG00000026131;ENSMUSG00000026131;ENSMUSG00000026131;ENSMUSG00000026131;ENSMUSG00000026131;ENSMUSG00000026131;ENSMUSG00000026131	0;0;0;0;0;0;0;0	Dst	-0.55902	1.6874	1.82475	0.17675	0.200962	0.389261	2.50429	1.72338
1	34097030	34098597	1568	*	Intron (ENSMUST00000097785/ENSMUSG00000026131, intron 2 of 97)	ENSMUSG00000026131	ENSMUST00000183034	protein_coding	188805	ENSMUST00000183034;ENSMUST00000187486;ENSMUST00000182697;ENSMUST00000182314;ENSMUST00000183331;ENSMUST00000097786;ENSMUST00000097785;ENSMUST00000115104;ENSMUST00000239001;ENSMUST00000182410	ENSMUSG00000026131;ENSMUSG00000026131;ENSMUSG00000026131;ENSMUSG00000026131;ENSMUSG00000026131;ENSMUSG00000026131;ENSMUSG00000026131;ENSMUSG00000026131;ENSMUSG00000026131;ENSMUSG00000026131	0;0;0;0;0;0;0;0;0;0	Dst	-0.809472	1.36125	3.37641	0.0661365	0.116829	0.226297	2.10132	1.24706
1	34103367	34104304	938	*	Intron (ENSMUST00000097785/ENSMUSG00000026131, intron 2 of 97)	ENSMUSG00000026131	ENSMUST00000183034	protein_coding	195142	ENSMUST00000183034;ENSMUST00000187486;ENSMUST00000182697;ENSMUST00000182314;ENSMUST00000183331;ENSMUST00000097786;ENSMUST00000097785;ENSMUST00000115104;ENSMUST00000239001;ENSMUST00000182410	ENSMUSG00000026131;ENSMUSG00000026131;ENSMUSG00000026131;ENSMUSG00000026131;ENSMUSG00000026131;ENSMUSG00000026131;ENSMUSG00000026131;ENSMUSG00000026131;ENSMUSG00000026131;ENSMUSG00000026131	0;0;0;0;0;0;0;0;0;0	Dst	-1.17991	0.758281	4.31914	0.0376864	0.0870962	0.168704	1.46185	0.816619
1	34109496	34110408	913	*	Intron (ENSMUST00000097785/ENSMUSG00000026131, intron 2 of 97)	ENSMUSG00000026131	ENSMUST00000183034	protein_coding	201271	ENSMUST00000183034;ENSMUST00000187486;ENSMUST00000182697;ENSMUST00000182314;ENSMUST00000183331;ENSMUST00000097786;ENSMUST00000097785;ENSMUST00000115104;ENSMUST00000239001;ENSMUST00000182410	ENSMUSG00000026131;ENSMUSG00000026131;ENSMUSG00000026131;ENSMUSG00000026131;ENSMUSG00000026131;ENSMUSG00000026131;ENSMUSG00000026131;ENSMUSG00000026131;ENSMUSG00000026131;ENSMUSG00000026131	0;0;0;0;0;0;0;0;0;0	Dst	-0.483879	0.785833	0.911166	0.339806	0.291551	0.564731	1.72998	1.43879
1	34124021	34126209	2189	*	Intron (ENSMUST00000097785/ENSMUSG00000026131, intron 5 of 97)	ENSMUSG00000026131	ENSMUST00000183034	protein_coding	215796	ENSMUST00000183034;ENSMUST00000187486;ENSMUST00000182697;ENSMUST00000182314;ENSMUST00000183331;ENSMUST00000097786;ENSMUST00000097785;ENSMUST00000115104;ENSMUST00000239001;ENSMUST00000182410;ENSMUST00000183006	ENSMUSG00000026131;ENSMUSG00000026131;ENSMUSG00000026131;ENSMUSG00000026131;ENSMUSG00000026131;ENSMUSG00000026131;ENSMUSG00000026131;ENSMUSG00000026131;ENSMUSG00000026131;ENSMUSG00000026131;ENSMUSG00000026131	0;0;0;0;0;0;0;0;0;0;0	Dst	-0.531987	4.35658	1.61708	0.203501	0.217962	0.42219	8.11722	5.62407
1	34140183	34140963	781	*	Intron (ENSMUST00000097785/ENSMUSG00000026131, intron 6 of 97)	ENSMUSG00000026131	ENSMUST00000183034	protein_coding	231958	ENSMUST00000183034;ENSMUST00000187486;ENSMUST00000182697;ENSMUST00000182314;ENSMUST00000183331;ENSMUST00000097786;ENSMUST00000097785;ENSMUST00000115104;ENSMUST00000183006	ENSMUSG00000026131;ENSMUSG00000026131;ENSMUSG00000026131;ENSMUSG00000026131;ENSMUSG00000026131;ENSMUSG00000026131;ENSMUSG00000026131;ENSMUSG00000026131;ENSMUSG00000026131	0;0;0;0;0;0;0;0;0	Dst	-0.741594	1.48111	2.51039	0.113099	0.156402	0.302949	3.27651	2.01332
1	34143059	34143955	897	*	Intron (ENSMUST00000097785/ENSMUSG00000026131, intron 6 of 97)	ENSMUSG00000026131	ENSMUST00000183034	protein_coding	234834	ENSMUST00000183034;ENSMUST00000187486;ENSMUST00000183331;ENSMUST00000097786;ENSMUST00000097785;ENSMUST00000115104;ENSMUST00000183006	ENSMUSG00000026131;ENSMUSG00000026131;ENSMUSG00000026131;ENSMUSG00000026131;ENSMUSG00000026131;ENSMUSG00000026131;ENSMUSG00000026131	0;0;0;0;0;0;0	Dst	-0.495902	1.592	1.12212	0.289464	0.266252	0.515727	2.5429	1.95518
1	34182536	34183614	1079	*	3' UTR	ENSMUSG00000026131	ENSMUST00000183034	protein_coding	274311	ENSMUST00000183034;ENSMUST00000097786;ENSMUST00000097785;ENSMUST00000115104;ENSMUST00000183302;ENSMUST00000185897;ENSMUST00000185269;ENSMUST00000189952;ENSMUST00000187268;ENSMUST00000181692	ENSMUSG00000026131;ENSMUSG00000026131;ENSMUSG00000026131;ENSMUSG00000026131;ENSMUSG00000026131;ENSMUSG00000026131;ENSMUSG00000026131;ENSMUSG00000026131;ENSMUSG00000096992;ENSMUSG00000096992	0;0;0;0;0;0;0;0;-4090;-4265	Dst	-0.535943	1.38686	1.59292	0.20691	0.220055	0.426244	3.08797	2.17038
1	34212484	34213151	668	*	Exon (ENSMUST00000097785/ENSMUSG00000026131, exon 48 of 98)	ENSMUSG00000026131	ENSMUST00000183034	protein_coding	304259	ENSMUST00000183034;ENSMUST00000097786;ENSMUST00000097785;ENSMUST00000115104;ENSMUST00000185269	ENSMUSG00000026131;ENSMUSG00000026131;ENSMUSG00000026131;ENSMUSG00000026131;ENSMUSG00000026131	0;0;0;0;0	Dst	0.126914	0.145883	0.037825	0.845795	0.475295	0.92064	0.842744	1.20203
1	34236206	34236706	501	*	Promoter	ENSMUSG00000026131	ENSMUST00000194192	protein_coding	0	ENSMUST00000183034;ENSMUST00000097786;ENSMUST00000097785;ENSMUST00000115104;ENSMUST00000185269;ENSMUST00000194192	ENSMUSG00000026131;ENSMUSG00000026131;ENSMUSG00000026131;ENSMUSG00000026131;ENSMUSG00000026131;ENSMUSG00000026131	0;0;0;0;0;0	Dst	-1.37943	0.453123	7.15736	0.00746596	0.0386132	0.0747933	3.92756	1.64305
1	34269613	34272322	2710	*	Promoter	ENSMUSG00000026131	ENSMUST00000185736	retained_intron	0	ENSMUST00000183034;ENSMUST00000097786;ENSMUST00000097785;ENSMUST00000115104;ENSMUST00000185269;ENSMUST00000194192;ENSMUST00000182018;ENSMUST00000185736;ENSMUST00000194920	ENSMUSG00000026131;ENSMUSG00000026131;ENSMUSG00000026131;ENSMUSG00000026131;ENSMUSG00000026131;ENSMUSG00000026131;ENSMUSG00000026131;ENSMUSG00000026131;ENSMUSG00000103001	0;0;0;0;0;0;0;0;0	Dst	-0.934283	3.67217	5.69773	0.0169873	0.0579917	0.112329	8.94042	4.68416
1	34388315	34390100	1786	*	Distal Intergenic	ENSMUSG00000101206	ENSMUST00000187302	processed_pseudogene	20944	NA	NA	NA	Gm5266	-0.50795	1.03012	1.04459	0.306756	0.274882	0.532442	0.982192	0.746825
1	34399127	34400042	916	*	Distal Intergenic	ENSMUSG00000101462	ENSMUST00000186409	transcribed_processed_pseudogene	15836	NA	NA	NA	Gm3052	-1.74204	1.22838	10.7363	0.00105061	0.0149476	0.0289533	2.60479	0.935245
1	34705355	34707074	1720	*	Intron (ENSMUST00000159747/ENSMUSG00000037509, intron 1 of 13)	ENSMUSG00000037509	ENSMUST00000159747	protein_coding	27167	ENSMUST00000159747	ENSMUSG00000037509	0	Arhgef4	-0.0203906	2.76455	0.00226098	0.962075	0.506753	0.981575	1.9782	1.97883
1	34738324	34739446	1123	*	Intron (ENSMUST00000159747/ENSMUSG00000037509, intron 3 of 13)	ENSMUSG00000037509	ENSMUST00000159747	protein_coding	60136	ENSMUST00000159747;ENSMUST00000162599	ENSMUSG00000037509;ENSMUSG00000037509	0;0	Arhgef4	0.374277	1.09699	0.723477	0.395006	0.317329	0.614662	1.62804	2.42332
1	34749941	34751648	1708	*	Promoter	ENSMUSG00000037509	ENSMUST00000159021	protein_coding	0	ENSMUST00000159747;ENSMUST00000162599;ENSMUST00000159021;ENSMUST00000192878;ENSMUST00000194977	ENSMUSG00000037509;ENSMUSG00000037509;ENSMUSG00000037509;ENSMUSG00000102537;ENSMUSG00000102612	0;0;0;-1127;-1475	Arhgef4	-0.942062	1.92033	6.05688	0.0138526	0.0525316	0.101753	5.04489	2.74595
1	34753553	34754171	619	*	Intron (ENSMUST00000159021/ENSMUSG00000037509, intron 1 of 5)	ENSMUSG00000037509	ENSMUST00000159747	protein_coding	75365	ENSMUST00000159747;ENSMUST00000162599;ENSMUST00000159021;ENSMUST00000192878;ENSMUST00000194977	ENSMUSG00000037509;ENSMUSG00000037509;ENSMUSG00000037509;ENSMUSG00000102537;ENSMUSG00000102612	0;0;0;778;430	Arhgef4	-0.258683	1.22486	0.415878	0.519001	0.368791	0.714343	6.78415	5.7804
1	34754703	34755912	1210	*	Intron (ENSMUST00000159021/ENSMUSG00000037509, intron 1 of 5)	ENSMUSG00000037509	ENSMUST00000159747	protein_coding	76515	ENSMUST00000159747;ENSMUST00000162599;ENSMUST00000159021;ENSMUST00000192878;ENSMUST00000194977	ENSMUSG00000037509;ENSMUSG00000037509;ENSMUSG00000037509;ENSMUSG00000102537;ENSMUSG00000102612	0;0;0;1928;1580	Arhgef4	0.290891	1.44603	0.475995	0.490243	0.357452	0.69238	2.17317	2.74892
1	34766471	34767309	839	*	Intron (ENSMUST00000159021/ENSMUSG00000037509, intron 1 of 5)	ENSMUSG00000037509	ENSMUST00000159747	protein_coding	88283	ENSMUST00000159747;ENSMUST00000162599;ENSMUST00000159021	ENSMUSG00000037509;ENSMUSG00000037509;ENSMUSG00000037509	0;0;0	Arhgef4	0.406623	1.0583	0.916903	0.33829	0.290846	0.563365	2.79865	3.83228
1	34767519	34769376	1858	*	Intron (ENSMUST00000159021/ENSMUSG00000037509, intron 1 of 5)	ENSMUSG00000037509	ENSMUST00000159747	protein_coding	89331	ENSMUST00000159747;ENSMUST00000162599;ENSMUST00000159021	ENSMUSG00000037509;ENSMUSG00000037509;ENSMUSG00000037509	0;0;0	Arhgef4	0.226857	2.04468	0.332994	0.563902	0.385252	0.746229	2.35891	2.79567
1	34786885	34787309	425	*	Intron (ENSMUST00000159021/ENSMUSG00000037509, intron 1 of 5)	ENSMUSG00000037509	ENSMUST00000159747	protein_coding	108697	ENSMUST00000159747;ENSMUST00000162599;ENSMUST00000159021	ENSMUSG00000037509;ENSMUSG00000037509;ENSMUSG00000037509	0;0;0	Arhgef4	-2.58551	0.151705	20.5288	5.87545e-06	0.00141022	0.00273157	6.42599	1.07514
1	34801674	34802697	1024	*	Promoter	ENSMUSG00000037509	ENSMUST00000047664	protein_coding	0	ENSMUST00000159747;ENSMUST00000162599;ENSMUST00000159021;ENSMUST00000047664;ENSMUST00000162760;ENSMUST00000159059;ENSMUST00000160855;ENSMUST00000211073	ENSMUSG00000037509;ENSMUSG00000037509;ENSMUSG00000037509;ENSMUSG00000037509;ENSMUSG00000037509;ENSMUSG00000037509;ENSMUSG00000037509;ENSMUSG00000118272	0;0;0;0;0;0;0;0	Arhgef4	-0.636897	2.10804	2.88127	0.0896161	0.138029	0.267361	7.74846	4.95805
1	34830351	34831519	1169	*	Intron (ENSMUST00000047534/ENSMUSG00000037503, intron 2 of 6)	ENSMUSG00000037503	ENSMUST00000047534	protein_coding	11546	ENSMUST00000047534;ENSMUST00000140534;ENSMUST00000167518;ENSMUST00000191307;ENSMUST00000185279;ENSMUST00000185231;ENSMUST00000185469;ENSMUST00000170092;ENSMUST00000192924	ENSMUSG00000037503;ENSMUSG00000037503;ENSMUSG00000037503;ENSMUSG00000037503;ENSMUSG00000037503;ENSMUSG00000037503;ENSMUSG00000037503;ENSMUSG00000037503;ENSMUSG00000104358	0;0;0;0;0;0;0;0;6826	Fam168b	-0.294743	1.53394	0.594926	0.440521	0.336963	0.652693	4.50178	3.7852
1	34842927	34843778	852	*	Promoter	ENSMUSG00000037503	ENSMUST00000047534	protein_coding	0	ENSMUST00000047534;ENSMUST00000140534;ENSMUST00000167518;ENSMUST00000191307;ENSMUST00000185279;ENSMUST00000185231;ENSMUST00000185469;ENSMUST00000170092	ENSMUSG00000037503;ENSMUSG00000037503;ENSMUSG00000037503;ENSMUSG00000037503;ENSMUSG00000037503;ENSMUSG00000037503;ENSMUSG00000037503;ENSMUSG00000037503	0;0;0;0;0;0;0;0	Fam168b	-1.19734	2.41852	10.427	0.00124192	0.0161654	0.0313123	16.75	7.42555
1	34848532	34853052	4521	*	Promoter	ENSMUSG00000026123	ENSMUST00000156687	protein_coding	0	ENSMUST00000156687;ENSMUST00000027297;ENSMUST00000152654	ENSMUSG00000026123;ENSMUSG00000026123;ENSMUSG00000026123	0;0;0	Plekhb2	-0.96533	5.03751	5.1517	0.0232241	0.0679298	0.131579	17.1575	8.81088
1	34858404	34859318	915	*	Intron (ENSMUST00000027297/ENSMUSG00000026123, intron 1 of 7)	ENSMUSG00000026123	ENSMUST00000156687	protein_coding	8428	ENSMUST00000156687;ENSMUST00000027297;ENSMUST00000152654	ENSMUSG00000026123;ENSMUSG00000026123;ENSMUSG00000026123	0;0;0	Plekhb2	-0.464358	3.06221	1.50728	0.219555	0.227702	0.441055	14.181	10.4649
1	34861340	34861718	379	*	Intron (ENSMUST00000027297/ENSMUSG00000026123, intron 1 of 7)	ENSMUSG00000026123	ENSMUST00000156687	protein_coding	11364	ENSMUST00000156687;ENSMUST00000027297;ENSMUST00000152654	ENSMUSG00000026123;ENSMUSG00000026123;ENSMUSG00000026123	0;0;0	Plekhb2	-0.560746	1.73867	1.95841	0.161684	0.19124	0.37043	12.7633	8.64359
1	34865848	34866413	566	*	Exon (ENSMUST00000027297/ENSMUSG00000026123, exon 6 of 8)	ENSMUSG00000026123	ENSMUST00000156687	protein_coding	15872	ENSMUST00000156687;ENSMUST00000027297;ENSMUST00000152654	ENSMUSG00000026123;ENSMUSG00000026123;ENSMUSG00000026123	0;0;0	Plekhb2	-0.5888	2.3517	2.30636	0.128846	0.168187	0.325776	12.3348	8.36999
1	34866862	34867361	500	*	Intron (ENSMUST00000027297/ENSMUSG00000026123, intron 6 of 7)	ENSMUSG00000026123	ENSMUST00000156687	protein_coding	16886	ENSMUST00000156687;ENSMUST00000027297;ENSMUST00000152654	ENSMUSG00000026123;ENSMUSG00000026123;ENSMUSG00000026123	0;0;0	Plekhb2	-1.17221	2.1625	9.16145	0.0024718	0.0223611	0.0433132	17.8844	8.08382
1	34867842	34868861	1020	*	Intron (ENSMUST00000027297/ENSMUSG00000026123, intron 6 of 7)	ENSMUSG00000026123	ENSMUST00000156687	protein_coding	17866	ENSMUST00000156687;ENSMUST00000027297;ENSMUST00000152654	ENSMUSG00000026123;ENSMUSG00000026123;ENSMUSG00000026123	0;0;0	Plekhb2	-0.523266	2.34691	1.82248	0.177019	0.201126	0.389579	6.80398	4.75326
1	34891528	34892904	1377	*	Distal Intergenic	ENSMUSG00000026123	ENSMUST00000191722	processed_transcript	13872	NA	NA	NA	Plekhb2	-0.585406	1.46649	1.83546	0.175485	0.200091	0.387573	2.14411	1.51526
1	35201278	35202153	876	*	Distal Intergenic	ENSMUSG00000077231	ENSMUST00000104043	snoRNA	-22194	NA	NA	NA	Gm25096	-1.77514	0.0728325	4.78729	0.028671	0.0759551	0.147124	0.801802	0.23014
1	35209011	35209753	743	*	Distal Intergenic	ENSMUSG00000077231	ENSMUST00000104043	snoRNA	-29927	NA	NA	NA	Gm25096	0.61051	-0.165271	0.448147	0.503217	0.362623	0.702396	0.376481	0.492916
1	35257477	35258716	1240	*	Distal Intergenic	ENSMUSG00000077231	ENSMUST00000104043	snoRNA	-78393	NA	NA	NA	Gm25096	0.793397	0.814872	2.14772	0.142783	0.17865	0.346043	0.678874	1.28158
1	35337585	35338209	625	*	Distal Intergenic	ENSMUSG00000077231	ENSMUST00000104043	snoRNA	-158501	NA	NA	NA	Gm25096	0.475739	0.838431	1.01353	0.31406	0.278777	0.539987	2.68397	3.25246
1	35469049	35469520	472	*	Distal Intergenic	ENSMUSG00000104417	ENSMUST00000195168	lincRNA	181777	NA	NA	NA	Gm37068	-0.7729	-0.71079	0.374455	0.540586	0.376551	0.729374	0.299102	0.156649
1	35522709	35525136	2428	*	Distal Intergenic	ENSMUSG00000104417	ENSMUST00000195168	lincRNA	126161	NA	NA	NA	Gm37068	-1.45954	1.55794	8.71657	0.00315347	0.0252443	0.0488979	1.29708	0.532704
1	35759416	35760304	889	*	Distal Intergenic	ENSMUSG00000064601	ENSMUST00000082667	snRNA	-1298	ENSMUST00000082667	ENSMUSG00000064601	-1298	Gm25634	-0.690111	0.645469	0.861406	0.353346	0.298092	0.577401	0.670974	0.4724
1	35805534	35807686	2153	*	Promoter	ENSMUSG00000101714	ENSMUST00000187528	lincRNA	0	ENSMUST00000187528	ENSMUSG00000101714	0	Gm28415	0.119191	2.09356	0.0840527	0.771879	0.454115	0.879616	1.58076	1.71044
1	35879231	35880070	840	*	Promoter	ENSMUSG00000102531	ENSMUST00000194261	lincRNA	0	ENSMUST00000194261	ENSMUSG00000102531	0	1110002O04Rik	0.0154161	1.46117	0.00126073	0.971676	0.509255	0.986421	3.04846	3.19984
1	35883500	35884708	1209	*	Distal Intergenic	ENSMUSG00000102531	ENSMUST00000194261	lincRNA	3655	ENSMUST00000194261	ENSMUSG00000102531	0	1110002O04Rik	0.399421	1.8936	0.836644	0.360359	0.301333	0.583679	1.629	2.14291
1	35885179	35886469	1291	*	Distal Intergenic	ENSMUSG00000102531	ENSMUST00000194261	lincRNA	5334	ENSMUST00000194261	ENSMUSG00000102531	0	1110002O04Rik	0.0490965	2.24651	0.0135161	0.907448	0.492098	0.953188	2.28694	2.44129
1	35903924	35904965	1042	*	Distal Intergenic	ENSMUSG00000102531	ENSMUST00000194261	lincRNA	24079	NA	NA	NA	1110002O04Rik	-1.44136	0.603449	3.44288	0.0635256	0.114282	0.221363	0.73929	0.177395
1	35913554	35914013	460	*	Distal Intergenic	ENSMUSG00000102531	ENSMUST00000194261	lincRNA	33709	NA	NA	NA	1110002O04Rik	-1.32024	-0.15019	1.84564	0.174291	0.199438	0.38631	0.765358	0.474697
1	35925770	35927046	1277	*	Distal Intergenic	ENSMUSG00000103096	ENSMUST00000191763	processed_pseudogene	-31873	NA	NA	NA	Gm8022	-0.267802	0.2775	0.128255	0.720248	0.438059	0.848516	0.384878	0.357817
1	35941206	35943000	1795	*	Distal Intergenic	ENSMUSG00000103096	ENSMUST00000191763	processed_pseudogene	-15919	NA	NA	NA	Gm8022	0.495337	2.58075	1.62771	0.202021	0.217076	0.420474	2.50557	3.57537
1	35953756	35954081	326	*	Distal Intergenic	ENSMUSG00000103096	ENSMUST00000191763	processed_pseudogene	-4838	ENSMUST00000191763	ENSMUSG00000103096	-4838	Gm8022	-0.858301	-0.450026	1.16801	0.279811	0.260895	0.505351	1.82706	0.680413
1	36064803	36065404	602	*	Distal Intergenic	ENSMUSG00000045216	ENSMUST00000088174	protein_coding	-2996	ENSMUST00000088174	ENSMUSG00000045216	0	Hs6st1	-0.673681	1.00357	2.44515	0.117889	0.160109	0.310129	5.13017	3.46023
1	36067888	36068746	859	*	Promoter	ENSMUSG00000045216	ENSMUST00000088174	protein_coding	0	ENSMUST00000088174	ENSMUSG00000045216	0	Hs6st1	-0.724981	2.17649	3.70215	0.0543431	0.105339	0.20404	9.52239	5.71875
1	36069086	36069732	647	*	Exon (ENSMUST00000088174/ENSMUSG00000045216, exon 1 of 2)	ENSMUSG00000045216	ENSMUST00000088174	protein_coding	686	ENSMUST00000088174	ENSMUSG00000045216	0	Hs6st1	-0.654857	1.58043	2.95738	0.0854868	0.134331	0.260198	9.75815	6.27839
1	36076036	36078883	2848	*	Intron (ENSMUST00000088174/ENSMUSG00000045216, intron 1 of 1)	ENSMUSG00000045216	ENSMUST00000088174	protein_coding	7636	ENSMUST00000088174	ENSMUSG00000045216	0	Hs6st1	-0.223274	4.12954	0.311902	0.576515	0.389968	0.755364	9.95201	8.51562
1	36087759	36090976	3218	*	Intron (ENSMUST00000088174/ENSMUSG00000045216, intron 1 of 1)	ENSMUSG00000045216	ENSMUST00000088174	protein_coding	19359	ENSMUST00000088174	ENSMUSG00000045216	0	Hs6st1	-0.357113	3.13962	0.900171	0.342736	0.292908	0.56736	4.316	3.37352
1	36097952	36099800	1849	*	Intron (ENSMUST00000088174/ENSMUSG00000045216, intron 1 of 1)	ENSMUSG00000045216	ENSMUST00000088174	protein_coding	29552	ENSMUST00000088174;ENSMUST00000194670	ENSMUSG00000045216;ENSMUSG00000045216	0;-1890	Hs6st1	-0.0124299	1.07345	0.000843211	0.976834	0.510555	0.988939	1.38444	1.29028
1	36271679	36273589	1911	*	Promoter	ENSMUSG00000047180	ENSMUST00000056946	protein_coding	0	ENSMUST00000188666;ENSMUST00000056946	ENSMUSG00000047180;ENSMUSG00000047180	0;0	Neurl3	0.211535	1.43942	0.190328	0.662644	0.419651	0.812859	0.771569	0.947657
1	36301605	36302669	1065	*	Distal Intergenic	ENSMUSG00000037447	ENSMUST00000126413	protein_coding	-5064	NA	NA	NA	Arid5a	-0.383068	0.986507	0.538673	0.462983	0.346485	0.671137	1.41433	1.03165
1	36332714	36334666	1953	*	Promoter	ENSMUSG00000102762	ENSMUST00000192234	lincRNA	6	ENSMUST00000010597;ENSMUST00000188961;ENSMUST00000185912;ENSMUST00000186470;ENSMUST00000192234	ENSMUSG00000010453;ENSMUSG00000010453;ENSMUSG00000010453;ENSMUSG00000010453;ENSMUSG00000102762	0;0;0;0;0	4930403P22Rik	-0.101264	2.59045	0.0758211	0.783043	0.457597	0.88636	4.74134	4.34767
1	36456603	36458634	2032	*	Distal Intergenic	ENSMUSG00000001143	ENSMUST00000123583	nonsense_mediated_decay	-11332	NA	NA	NA	Lman2l	-0.0351662	2.95715	0.00892517	0.924733	0.49688	0.962452	5.66044	5.59527
1	36472861	36476635	3775	*	Promoter	ENSMUSG00000104316	ENSMUST00000193157	TEC	0	ENSMUST00000153128;ENSMUST00000192530;ENSMUST00000193157	ENSMUSG00000037408;ENSMUSG00000037408;ENSMUSG00000104316	0;0;0	Gm37909	-0.779067	4.89274	3.44342	0.0635048	0.114263	0.221325	18.5483	10.8255
1	36483879	36484841	963	*	Intron (ENSMUST00000153128/ENSMUSG00000037408, intron 1 of 6)	ENSMUSG00000037408	ENSMUST00000153128	protein_coding	12259	ENSMUST00000153128	ENSMUSG00000037408	0	Cnnm4	-0.71849	2.69097	3.68023	0.0550619	0.105928	0.205181	12.1245	7.46284
1	36491562	36493319	1758	*	Intron (ENSMUST00000153128/ENSMUSG00000037408, intron 1 of 6)	ENSMUSG00000037408	ENSMUST00000153128	protein_coding	19942	ENSMUST00000153128	ENSMUSG00000037408	0	Cnnm4	-0.903956	4.9391	4.56371	0.0326568	0.0810854	0.157061	36.8389	19.7234
1	36493587	36493889	303	*	Intron (ENSMUST00000153128/ENSMUSG00000037408, intron 1 of 6)	ENSMUSG00000037408	ENSMUST00000153128	protein_coding	21967	ENSMUST00000153128	ENSMUSG00000037408	0	Cnnm4	-0.83244	2.25616	5.04788	0.0246565	0.0700593	0.135704	34.699	18.9407
1	36495922	36496743	822	*	Intron (ENSMUST00000153128/ENSMUSG00000037408, intron 1 of 6)	ENSMUSG00000037408	ENSMUST00000153128	protein_coding	24302	ENSMUST00000153128	ENSMUSG00000037408	0	Cnnm4	-0.567613	3.10787	2.33559	0.126448	0.166295	0.322111	22.7674	15.4789
1	36511584	36512191	608	*	Promoter	ENSMUSG00000001138	ENSMUST00000001166	protein_coding	0	ENSMUST00000001166;ENSMUST00000097776;ENSMUST00000154225;ENSMUST00000153128;ENSMUST00000200651	ENSMUSG00000001138;ENSMUSG00000001138;ENSMUSG00000001138;ENSMUSG00000037408;ENSMUSG00000106081	0;0;0;0;5022	Cnnm3	-1.77892	1.45477	20.0522	7.53751e-06	0.00158625	0.00307254	12.9805	3.61986
1	36522643	36524331	1689	*	3' UTR	ENSMUSG00000001138	ENSMUST00000001166	protein_coding	10776	ENSMUST00000001166;ENSMUST00000097776;ENSMUST00000154225;ENSMUST00000195264;ENSMUST00000135100;ENSMUST00000192037	ENSMUSG00000001138;ENSMUSG00000001138;ENSMUSG00000001138;ENSMUSG00000001138;ENSMUSG00000001138;ENSMUSG00000102845	0;0;0;4074;0;3906	Cnnm3	-0.68885	3.35367	3.29965	0.0692951	0.119948	0.232338	12.3494	7.63305
1	36530393	36532614	2222	*	3' UTR	ENSMUSG00000067653	ENSMUST00000193083	protein_coding	3907	ENSMUST00000001166;ENSMUST00000097776;ENSMUST00000135100;ENSMUST00000193991;ENSMUST00000193083;ENSMUST00000054665;ENSMUST00000194853;ENSMUST00000207843;ENSMUST00000192037;ENSMUST00000207088;ENSMUST00000191849	ENSMUSG00000001138;ENSMUSG00000001138;ENSMUSG00000001138;ENSMUSG00000067653;ENSMUSG00000067653;ENSMUSG00000067653;ENSMUSG00000067653;ENSMUSG00000079610;ENSMUSG00000102845;ENSMUSG00000109510;ENSMUSG00000109510	0;0;0;0;0;0;0;0;-2156;0;0	Ankrd23	-0.0611697	2.91376	0.0281918	0.866659	0.481289	0.93225	6.22437	6.01371
1	36534770	36536403	1634	*	Promoter	ENSMUSG00000067653	ENSMUST00000054665	protein_coding	0	ENSMUST00000193991;ENSMUST00000193083;ENSMUST00000054665;ENSMUST00000194853;ENSMUST00000001172;ENSMUST00000194894;ENSMUST00000207843;ENSMUST00000207922;ENSMUST00000207088;ENSMUST00000191849	ENSMUSG00000067653;ENSMUSG00000067653;ENSMUSG00000067653;ENSMUSG00000067653;ENSMUSG00000079610;ENSMUSG00000079610;ENSMUSG00000079610;ENSMUSG00000079610;ENSMUSG00000109510;ENSMUSG00000109510	0;0;0;0;0;0;0;5827;0;0	Ankrd23	-0.441266	2.0444	1.38551	0.239165	0.238714	0.462385	4.67981	3.5038
1	36546584	36547769	1186	*	Promoter	ENSMUSG00000079610	ENSMUST00000001172	protein_coding	0	ENSMUST00000191677;ENSMUST00000114991;ENSMUST00000195620;ENSMUST00000191642;ENSMUST00000191785;ENSMUST00000001172;ENSMUST00000194894;ENSMUST00000207843;ENSMUST00000208690;ENSMUST00000208269;ENSMUST00000207922	ENSMUSG00000026121;ENSMUSG00000026121;ENSMUSG00000026121;ENSMUSG00000026121;ENSMUSG00000026121;ENSMUSG00000079610;ENSMUSG00000079610;ENSMUSG00000079610;ENSMUSG00000079610;ENSMUSG00000079610;ENSMUSG00000079610	0;0;0;0;5125;0;0;0;0;0;-4354	Ankrd39	-0.885689	3.17457	5.63895	0.0175662	0.0589087	0.114105	18.4625	9.9639
1	36549787	36551127	1341	*	Exon (ENSMUST00000114991/ENSMUSG00000026121, exon 13 of 15)	ENSMUSG00000026121	ENSMUST00000191677	protein_coding	7222	ENSMUST00000191677;ENSMUST00000114991;ENSMUST00000195339;ENSMUST00000195620;ENSMUST00000193382;ENSMUST00000191642;ENSMUST00000195160;ENSMUST00000191785;ENSMUST00000001172;ENSMUST00000194894;ENSMUST00000207843;ENSMUST00000208690;ENSMUST00000208269	ENSMUSG00000026121;ENSMUSG00000026121;ENSMUSG00000026121;ENSMUSG00000026121;ENSMUSG00000026121;ENSMUSG00000026121;ENSMUSG00000026121;ENSMUSG00000026121;ENSMUSG00000079610;ENSMUSG00000079610;ENSMUSG00000079610;ENSMUSG00000079610;ENSMUSG00000079610	0;0;0;0;0;0;3103;1767;0;0;0;0;0	Sema4c	-0.690491	2.99653	3.43158	0.0639615	0.114648	0.222072	11.2802	7.01808
1	36556652	36558296	1645	*	Promoter	ENSMUSG00000026121	ENSMUST00000195339	protein_coding	0	ENSMUST00000191677;ENSMUST00000114991;ENSMUST00000195339;ENSMUST00000195620;ENSMUST00000193382;ENSMUST00000191642;ENSMUST00000195160;ENSMUST00000191785;ENSMUST00000170295;ENSMUST00000194025;ENSMUST00000193763;ENSMUST00000193548;ENSMUST00000194426;ENSMUST00000149224	ENSMUSG00000026121;ENSMUSG00000026121;ENSMUSG00000026121;ENSMUSG00000026121;ENSMUSG00000026121;ENSMUSG00000026121;ENSMUSG00000026121;ENSMUSG00000026121;ENSMUSG00000046337;ENSMUSG00000046337;ENSMUSG00000046337;ENSMUSG00000046337;ENSMUSG00000087589;ENSMUSG00000087589	0;0;0;0;0;0;-2422;-3758;0;0;0;0;0;-63	Sema4c	-0.943129	3.48906	5.9401	0.0148006	0.0540796	0.104752	13.4831	7.07312
1	36571329	36572072	744	*	Intron (ENSMUST00000170295/ENSMUSG00000046337, intron 12 of 14)	ENSMUSG00000046337	ENSMUST00000170295	protein_coding	111111	ENSMUST00000170295;ENSMUST00000194839;ENSMUST00000195729;ENSMUST00000194025;ENSMUST00000193763;ENSMUST00000193548;ENSMUST00000193155	ENSMUSG00000046337;ENSMUSG00000046337;ENSMUSG00000046337;ENSMUSG00000046337;ENSMUSG00000046337;ENSMUSG00000046337;ENSMUSG00000046337	0;0;0;0;0;0;0	Fam178b	0.415965	0.930758	0.730453	0.392737	0.316356	0.612778	1.92967	2.48379
1	36579857	36581312	1456	*	Intron (ENSMUST00000170295/ENSMUSG00000046337, intron 11 of 14)	ENSMUSG00000046337	ENSMUST00000170295	protein_coding	101871	ENSMUST00000170295;ENSMUST00000194839;ENSMUST00000195729;ENSMUST00000194025;ENSMUST00000193763;ENSMUST00000193548;ENSMUST00000193155	ENSMUSG00000046337;ENSMUSG00000046337;ENSMUSG00000046337;ENSMUSG00000046337;ENSMUSG00000046337;ENSMUSG00000046337;ENSMUSG00000046337	0;0;0;0;0;0;0	Fam178b	-0.212763	3.05158	0.306856	0.579616	0.391061	0.75748	6.40585	5.50841
1	36589303	36590686	1384	*	Promoter	ENSMUSG00000046337	ENSMUST00000193548	processed_transcript	0	ENSMUST00000170295;ENSMUST00000194839;ENSMUST00000195729;ENSMUST00000194025;ENSMUST00000193763;ENSMUST00000193548;ENSMUST00000193155	ENSMUSG00000046337;ENSMUSG00000046337;ENSMUSG00000046337;ENSMUSG00000046337;ENSMUSG00000046337;ENSMUSG00000046337;ENSMUSG00000046337	0;0;0;0;0;0;0	Fam178b	-0.0505851	1.11532	0.0113745	0.915066	0.494097	0.95706	1.29172	1.24297
1	36594833	36596319	1487	*	Intron (ENSMUST00000170295/ENSMUSG00000046337, intron 10 of 14)	ENSMUSG00000046337	ENSMUST00000170295	protein_coding	86864	ENSMUST00000170295;ENSMUST00000114981;ENSMUST00000194839;ENSMUST00000195729;ENSMUST00000194025;ENSMUST00000193763	ENSMUSG00000046337;ENSMUSG00000046337;ENSMUSG00000046337;ENSMUSG00000046337;ENSMUSG00000046337;ENSMUSG00000046337	0;0;0;0;0;0	Fam178b	0.200275	1.01477	0.19491	0.658861	0.41843	0.810493	1.29718	1.65609
1	36611538	36613884	2347	*	Intron (ENSMUST00000114981/ENSMUSG00000046337, intron 6 of 9)	ENSMUSG00000046337	ENSMUST00000170295	protein_coding	69299	ENSMUST00000170295;ENSMUST00000114981	ENSMUSG00000046337;ENSMUSG00000046337	0;0	Fam178b	-0.263103	1.73821	0.413388	0.520255	0.369334	0.715395	1.50988	1.16687
1	36634292	36636122	1831	*	Exon (ENSMUST00000114981/ENSMUSG00000046337, exon 5 of 10)	ENSMUSG00000046337	ENSMUST00000170295	protein_coding	47061	ENSMUST00000170295;ENSMUST00000114981	ENSMUSG00000046337;ENSMUSG00000046337	0;0	Fam178b	-0.137915	1.99846	0.124331	0.724384	0.439257	0.850835	2.57148	2.44789
1	36636437	36637058	622	*	Intron (ENSMUST00000114981/ENSMUSG00000046337, intron 4 of 9)	ENSMUSG00000046337	ENSMUST00000170295	protein_coding	46125	ENSMUST00000170295;ENSMUST00000114981	ENSMUSG00000046337;ENSMUSG00000046337	0;0	Fam178b	-0.325763	1.11951	0.563811	0.452729	0.342156	0.662752	4.39497	3.38702
1	36669561	36670797	1237	*	Intron (ENSMUST00000114981/ENSMUSG00000046337, intron 1 of 9)	ENSMUSG00000046337	ENSMUST00000170295	protein_coding	12386	ENSMUST00000170295;ENSMUST00000114981	ENSMUSG00000046337;ENSMUSG00000046337	0;0	Fam178b	-0.550796	1.91565	1.97534	0.159883	0.190046	0.368117	4.50685	2.99336
1	36679500	36680317	818	*	Intron (ENSMUST00000114981/ENSMUSG00000046337, intron 1 of 9)	ENSMUSG00000046337	ENSMUST00000170295	protein_coding	2866	ENSMUST00000170295;ENSMUST00000114981	ENSMUSG00000046337;ENSMUSG00000046337	0;0	Fam178b	-0.562697	2.66632	2.2256	0.135741	0.17328	0.335642	12.1377	8.42415
1	36680761	36681946	1186	*	Intron (ENSMUST00000114981/ENSMUSG00000046337, intron 1 of 9)	ENSMUSG00000046337	ENSMUST00000170295	protein_coding	1237	ENSMUST00000170295;ENSMUST00000114981	ENSMUSG00000046337;ENSMUSG00000046337	0;0	Fam178b	-0.673801	3.7417	2.974	0.0846129	0.133609	0.2588	20.8009	13.0349
1	36684074	36684600	527	*	Promoter	ENSMUSG00000046337	ENSMUST00000114981	protein_coding	-891	ENSMUST00000170295;ENSMUST00000114981	ENSMUSG00000046337;ENSMUSG00000046337	0;0	Fam178b	-0.616942	2.47896	2.79995	0.0942677	0.141907	0.274872	20.6936	13.3826
1	36708245	36710240	1996	*	Promoter	ENSMUSG00000037351	ENSMUST00000043951	protein_coding	0	ENSMUST00000160084;ENSMUST00000043951;ENSMUST00000162684;ENSMUST00000162662;ENSMUST00000159448;ENSMUST00000160043;ENSMUST00000192873;ENSMUST00000208994;ENSMUST00000195374	ENSMUSG00000037351;ENSMUSG00000037351;ENSMUSG00000037351;ENSMUSG00000037351;ENSMUSG00000037351;ENSMUSG00000037351;ENSMUSG00000102416;ENSMUSG00000102416;ENSMUSG00000102416	0;0;0;0;0;-1078;0;0;-4306	Actr1b	-0.632885	2.71086	3.01687	0.082403	0.13159	0.254888	7.73375	5.10696
1	36746962	36748136	1175	*	Intron (ENSMUST00000193459/ENSMUSG00000102416, intron 3 of 3)	ENSMUSG00000102416	ENSMUST00000208994	protein_coding	32424	ENSMUST00000208994;ENSMUST00000193459;ENSMUST00000193853	ENSMUSG00000102416;ENSMUSG00000102416;ENSMUSG00000104237	0;0;-2170	4933424G06Rik	-1.29089	1.24536	8.12278	0.00437144	0.0297022	0.0575328	2.80862	1.18384
1	36796574	36798718	2145	*	Intron (ENSMUST00000027290/ENSMUSG00000026116, intron 35 of 40)	ENSMUSG00000026116	ENSMUST00000194563	protein_coding	141104	ENSMUST00000194563;ENSMUST00000027290;ENSMUST00000191381	ENSMUSG00000026116;ENSMUSG00000026116;ENSMUSG00000026116	0;0;17868	Tmem131	0.265918	2.47552	0.527115	0.467823	0.348516	0.675071	4.05245	4.94018
1	36830518	36831864	1347	*	Intron (ENSMUST00000027290/ENSMUSG00000026116, intron 11 of 40)	ENSMUSG00000026116	ENSMUST00000194563	protein_coding	107958	ENSMUST00000194563;ENSMUST00000027290	ENSMUSG00000026116;ENSMUSG00000026116	0;0	Tmem131	-0.414983	2.8149	1.29899	0.254398	0.247106	0.478642	10.2467	7.67553
1	36851378	36851803	426	*	Intron (ENSMUST00000027290/ENSMUSG00000026116, intron 5 of 40)	ENSMUSG00000026116	ENSMUST00000185964	protein_coding	91863	ENSMUST00000185964;ENSMUST00000194563;ENSMUST00000027290	ENSMUSG00000026116;ENSMUSG00000026116;ENSMUSG00000026116	0;0;0	Tmem131	-0.152455	0.0921904	0.098029	0.754208	0.448888	0.86949	3.54199	2.97371
1	36902974	36904275	1302	*	Intron (ENSMUST00000027290/ENSMUSG00000026116, intron 1 of 40)	ENSMUSG00000026116	ENSMUST00000185964	protein_coding	39391	ENSMUST00000185964;ENSMUST00000194563;ENSMUST00000027290	ENSMUSG00000026116;ENSMUSG00000026116;ENSMUSG00000026116	0;0;0	Tmem131	0.00876633	1.00893	0.000431101	0.983435	0.512159	0.992046	1.86235	1.91488
1	36919798	36921175	1378	*	Intron (ENSMUST00000027290/ENSMUSG00000026116, intron 1 of 40)	ENSMUSG00000026116	ENSMUST00000185964	protein_coding	22491	ENSMUST00000185964;ENSMUST00000194563;ENSMUST00000027290;ENSMUST00000194317;ENSMUST00000194249	ENSMUSG00000026116;ENSMUSG00000026116;ENSMUSG00000026116;ENSMUSG00000102930;ENSMUSG00000103159	0;0;0;-3259;5173	Tmem131	-0.660581	1.31373	2.5605	0.109564	0.153729	0.297772	2.7509	1.77994
1	36939073	36940344	1272	*	Promoter	ENSMUSG00000026116	ENSMUST00000194563	protein_coding	0	ENSMUST00000185964;ENSMUST00000194563;ENSMUST00000027290	ENSMUSG00000026116;ENSMUSG00000026116;ENSMUSG00000026116	0;0;0	Tmem131	-1.06524	2.67834	8.45248	0.00364562	0.0270683	0.052431	13.7665	6.69854
1	37004645	37005176	532	*	Promoter	ENSMUSG00000095944	ENSMUST00000177688	rRNA	-263	ENSMUST00000177688	ENSMUSG00000095944	-263	n-R5s210	-0.0429969	0.0462013	0.00557257	0.940494	0.501187	0.970794	1.71502	1.35182
1	37061048	37061738	691	*	Intron (ENSMUST00000027289/ENSMUSG00000050122, intron 5 of 24)	ENSMUSG00000050122	ENSMUST00000117172	protein_coding	34452	ENSMUST00000117172;ENSMUST00000124404;ENSMUST00000067178;ENSMUST00000238425;ENSMUST00000238500;ENSMUST00000162449;ENSMUST00000027289	ENSMUSG00000050122;ENSMUSG00000050122;ENSMUSG00000050122;ENSMUSG00000050122;ENSMUSG00000050122;ENSMUSG00000050122;ENSMUSG00000050122	0;0;0;0;0;0;0	Vwa3b	-0.854651	0.414237	2.44684	0.117762	0.160032	0.309981	1.98186	1.11352
1	37097125	37097730	606	*	Intron (ENSMUST00000027289/ENSMUSG00000050122, intron 7 of 24)	ENSMUSG00000050122	ENSMUST00000238425	nonsense_mediated_decay	67792	ENSMUST00000238425;ENSMUST00000238500;ENSMUST00000027289;ENSMUST00000194890;ENSMUST00000194048	ENSMUSG00000050122;ENSMUSG00000050122;ENSMUSG00000050122;ENSMUSG00000050122;ENSMUSG00000050122	0;0;0;-2801;0	Vwa3b	-2.0729	-0.451226	3.9506	0.0468552	0.0973262	0.18852	0.866391	0.210668
1	37120974	37122630	1657	*	Intron (ENSMUST00000027289/ENSMUSG00000050122, intron 11 of 24)	ENSMUSG00000050122	ENSMUST00000238425	nonsense_mediated_decay	91641	ENSMUST00000238425;ENSMUST00000238500;ENSMUST00000027289;ENSMUST00000194048	ENSMUSG00000050122;ENSMUSG00000050122;ENSMUSG00000050122;ENSMUSG00000050122	0;0;0;0	Vwa3b	0.47829	1.75156	1.36177	0.243232	0.240951	0.466719	1.69449	2.41907
1	37218588	37220694	2107	*	Promoter	ENSMUSG00000026114	ENSMUST00000027288	protein_coding	0	ENSMUST00000191981;ENSMUST00000195272;ENSMUST00000194195;ENSMUST00000027288	ENSMUSG00000026114;ENSMUSG00000026114;ENSMUSG00000026114;ENSMUSG00000026114	0;0;0;0	Cnga3	-0.127889	2.11701	0.0853651	0.770154	0.453608	0.878634	1.34892	1.30118
1	37239070	37239585	516	*	Intron (ENSMUST00000027288/ENSMUSG00000026114, intron 2 of 5)	ENSMUSG00000026114	ENSMUST00000191981	protein_coding	24636	ENSMUST00000191981;ENSMUST00000195272;ENSMUST00000194195;ENSMUST00000027288	ENSMUSG00000026114;ENSMUSG00000026114;ENSMUSG00000026114;ENSMUSG00000026114	0;0;0;0	Cnga3	0.344884	1.45767	0.583369	0.444995	0.338907	0.656459	3.13618	4.05702
1	37299728	37301455	1728	*	Promoter	ENSMUSG00000026113	ENSMUST00000146676	processed_transcript	0	ENSMUST00000146676;ENSMUST00000027287;ENSMUST00000193024;ENSMUST00000140264;ENSMUST00000132401;ENSMUST00000136846;ENSMUST00000192404	ENSMUSG00000026113;ENSMUSG00000026113;ENSMUSG00000026113;ENSMUSG00000026113;ENSMUSG00000026113;ENSMUSG00000026113;ENSMUSG00000102231	0;0;0;0;0;0;-31	Inpp4a	-0.739677	2.07569	3.96378	0.0464897	0.0968875	0.18767	5.40107	3.27241
1	37305533	37306934	1402	*	Intron (ENSMUST00000027287/ENSMUSG00000026113, intron 1 of 25)	ENSMUSG00000026113	ENSMUST00000146676	processed_transcript	5668	ENSMUST00000146676;ENSMUST00000027287;ENSMUST00000193024;ENSMUST00000140264;ENSMUST00000132401;ENSMUST00000136846	ENSMUSG00000026113;ENSMUSG00000026113;ENSMUSG00000026113;ENSMUSG00000026113;ENSMUSG00000026113;ENSMUSG00000026113	0;0;0;0;0;0	Inpp4a	-0.164139	1.7164	0.188338	0.664304	0.420255	0.814029	4.05322	3.72886
1	37314006	37316264	2259	*	Intron (ENSMUST00000027287/ENSMUSG00000026113, intron 1 of 25)	ENSMUSG00000026113	ENSMUST00000146676	processed_transcript	14141	ENSMUST00000146676;ENSMUST00000027287;ENSMUST00000140264;ENSMUST00000132401;ENSMUST00000136846	ENSMUSG00000026113;ENSMUSG00000026113;ENSMUSG00000026113;ENSMUSG00000026113;ENSMUSG00000026113	0;0;0;0;0	Inpp4a	-0.00255084	2.8531	4.74149e-05	0.994506	0.514971	0.997493	4.21272	4.24794
1	37322205	37322922	718	*	Intron (ENSMUST00000027287/ENSMUSG00000026113, intron 1 of 25)	ENSMUSG00000026113	ENSMUST00000146676	processed_transcript	22340	ENSMUST00000146676;ENSMUST00000027287;ENSMUST00000140264;ENSMUST00000132401;ENSMUST00000136846	ENSMUSG00000026113;ENSMUSG00000026113;ENSMUSG00000026113;ENSMUSG00000026113;ENSMUSG00000026113	0;0;0;0;0	Inpp4a	-0.120189	0.585685	0.0734881	0.786324	0.458603	0.888308	2.8352	2.57855
1	37331482	37332524	1043	*	Promoter	ENSMUSG00000102879	ENSMUST00000192652	TEC	0	ENSMUST00000146676;ENSMUST00000027287;ENSMUST00000140264;ENSMUST00000132401;ENSMUST00000136846;ENSMUST00000141402;ENSMUST00000137241;ENSMUST00000192652	ENSMUSG00000026113;ENSMUSG00000026113;ENSMUSG00000026113;ENSMUSG00000026113;ENSMUSG00000026113;ENSMUSG00000086064;ENSMUSG00000086064;ENSMUSG00000102879	0;0;0;0;0;1648;0;0	Gm37135	-0.381988	1.37131	0.894019	0.344391	0.293695	0.568885	3.93146	3.11817
1	37341188	37343428	2241	*	Intron (ENSMUST00000027287/ENSMUSG00000026113, intron 1 of 25)	ENSMUSG00000026113	ENSMUST00000146676	processed_transcript	41323	ENSMUST00000146676;ENSMUST00000027287;ENSMUST00000140264;ENSMUST00000132401;ENSMUST00000136846	ENSMUSG00000026113;ENSMUSG00000026113;ENSMUSG00000026113;ENSMUSG00000026113;ENSMUSG00000026113	0;0;0;0;0	Inpp4a	0.0844426	3.28044	0.0500176	0.823033	0.469219	0.908872	6.33273	6.70331
1	37398695	37400144	1450	*	3' UTR	ENSMUSG00000026113	ENSMUST00000027287	protein_coding	98804	ENSMUST00000027287;ENSMUST00000140264;ENSMUST00000132401;ENSMUST00000136846;ENSMUST00000132615;ENSMUST00000193774;ENSMUST00000137266;ENSMUST00000058307;ENSMUST00000114933;ENSMUST00000168546	ENSMUSG00000026113;ENSMUSG00000026113;ENSMUSG00000026113;ENSMUSG00000026113;ENSMUSG00000026113;ENSMUSG00000026113;ENSMUSG00000026113;ENSMUSG00000026113;ENSMUSG00000026113;ENSMUSG00000026113	0;0;0;0;0;0;0;0;0;0	Inpp4a	-0.531782	2.06351	2.0652	0.150696	0.184067	0.356535	5.99966	4.16633
1	37511743	37513611	1869	*	Intron (ENSMUST00000042161/ENSMUSG00000026110, intron 1 of 14)	ENSMUSG00000026110	ENSMUST00000151952	protein_coding	27405	ENSMUST00000151952;ENSMUST00000154819;ENSMUST00000042161	ENSMUSG00000026110;ENSMUSG00000026110;ENSMUSG00000026110	0;0;0	Mgat4a	-0.259607	2.32077	0.467341	0.494213	0.359139	0.695648	3.86385	3.2861
1	37516426	37517445	1020	*	Intron (ENSMUST00000042161/ENSMUSG00000026110, intron 1 of 14)	ENSMUSG00000026110	ENSMUST00000151952	protein_coding	23571	ENSMUST00000151952;ENSMUST00000154819;ENSMUST00000042161	ENSMUSG00000026110;ENSMUSG00000026110;ENSMUSG00000026110	0;0;0	Mgat4a	0.238755	1.37429	0.33354	0.563582	0.385104	0.745942	2.78645	3.54415
1	37518035	37518336	302	*	Intron (ENSMUST00000042161/ENSMUSG00000026110, intron 1 of 14)	ENSMUSG00000026110	ENSMUST00000151952	protein_coding	22680	ENSMUST00000151952;ENSMUST00000154819;ENSMUST00000042161	ENSMUSG00000026110;ENSMUSG00000026110;ENSMUSG00000026110	0;0;0	Mgat4a	-0.384821	-0.389742	0.348139	0.555169	0.382055	0.740035	2.55659	2.59187
1	37526009	37526354	346	*	Intron (ENSMUST00000042161/ENSMUSG00000026110, intron 1 of 14)	ENSMUSG00000026110	ENSMUST00000151952	protein_coding	14662	ENSMUST00000151952;ENSMUST00000154819;ENSMUST00000042161	ENSMUSG00000026110;ENSMUSG00000026110;ENSMUSG00000026110	0;0;0	Mgat4a	-0.276773	-0.599013	0.170027	0.680088	0.425178	0.823564	2.12694	1.79643
1	37554085	37554965	881	*	Distal Intergenic	ENSMUSG00000026110	ENSMUST00000151952	protein_coding	-13069	NA	NA	NA	Mgat4a	0.379538	1.5788	0.879139	0.348438	0.295709	0.572785	3.54359	4.8318
1	37585755	37586324	570	*	Distal Intergenic	ENSMUSG00000089767	ENSMUST00000160659	antisense	-27935	NA	NA	NA	4930556I23Rik	1.11036	-0.352349	1.41785	0.233759	0.235707	0.456562	0.368444	0.707379
1	37615960	37617914	1955	*	Intron (ENSMUST00000160023/ENSMUSG00000026090, intron 1 of 3)	ENSMUSG00000026090	ENSMUST00000162875	protein_coding	102171	ENSMUST00000162875;ENSMUST00000160023;ENSMUST00000160659	ENSMUSG00000026090;ENSMUSG00000026090;ENSMUSG00000089767	0;0;1701	2010300C02Rik	0.629513	2.46896	2.47356	0.115776	0.158483	0.306981	1.63747	2.60049
1	37676849	37678692	1844	*	Intron (ENSMUST00000160589/ENSMUSG00000026090, intron 1 of 3)	ENSMUSG00000026090	ENSMUST00000162875	protein_coding	41393	ENSMUST00000162875;ENSMUST00000160589	ENSMUSG00000026090;ENSMUSG00000026090	0;0	2010300C02Rik	0.592102	1.1698	1.69511	0.192929	0.211295	0.409276	0.912544	1.41753
1	37739885	37741419	1535	*	Distal Intergenic	ENSMUSG00000026090	ENSMUST00000162875	protein_coding	-19800	NA	NA	NA	2010300C02Rik	0.517424	1.40792	1.27238	0.259321	0.249658	0.483584	0.89501	1.40971
1	37864472	37865613	1142	*	Promoter	ENSMUSG00000060771	ENSMUST00000041815	protein_coding	0	ENSMUST00000088072;ENSMUST00000041815;ENSMUST00000155852;ENSMUST00000193669;ENSMUST00000239367;ENSMUST00000123082;ENSMUST00000181885	ENSMUSG00000060771;ENSMUSG00000060771;ENSMUSG00000060771;ENSMUSG00000060771;ENSMUSG00000060771;ENSMUSG00000060771;ENSMUSG00000097268	0;0;0;0;0;0;0	Tsga10	-1.03595	2.48701	7.93671	0.00484439	0.0312796	0.0605882	12.2035	6.02549
1	37889256	37890760	1505	*	Promoter	ENSMUSG00000026087	ENSMUST00000027256	protein_coding	0	ENSMUST00000027256;ENSMUST00000193673;ENSMUST00000161694;ENSMUST00000160082;ENSMUST00000194857;ENSMUST00000195373;ENSMUST00000027257;ENSMUST00000139725;ENSMUST00000138806	ENSMUSG00000026087;ENSMUSG00000026087;ENSMUSG00000026087;ENSMUSG00000026087;ENSMUSG00000026087;ENSMUSG00000026087;ENSMUSG00000026088;ENSMUSG00000026088;ENSMUSG00000026088	0;0;0;0;-2173;-3175;0;0;0	Mrpl30	-1.25132	2.65466	11.534	0.000683411	0.0122806	0.0237873	11.8734	4.94063
1	38031351	38032172	822	*	Intron (ENSMUST00000027252/ENSMUSG00000026083, intron 6 of 23)	ENSMUSG00000026083	ENSMUST00000027252	protein_coding	33341	ENSMUST00000027252;ENSMUST00000192548	ENSMUSG00000026083;ENSMUSG00000026083	0;0	Eif5b	-0.400651	0.654854	0.734259	0.391507	0.31577	0.611643	2.47223	1.69643
1	38199284	38201059	1776	*	Intron (ENSMUST00000039827/ENSMUSG00000037138, intron 16 of 22)	ENSMUSG00000037138	ENSMUST00000039827	protein_coding	463896	ENSMUST00000039827;ENSMUST00000238906;ENSMUST00000095027;ENSMUST00000136641	ENSMUSG00000037138;ENSMUSG00000037138;ENSMUSG00000037138;ENSMUSG00000037138	0;0;0;-1841	Aff3	-0.938682	1.6622	5.15825	0.0231367	0.0678164	0.13136	2.66557	1.4113
1	38229730	38230764	1035	*	Intron (ENSMUST00000039827/ENSMUSG00000037138, intron 11 of 22)	ENSMUSG00000037138	ENSMUST00000039827	protein_coding	434191	ENSMUST00000039827;ENSMUST00000238906;ENSMUST00000095027;ENSMUST00000127620	ENSMUSG00000037138;ENSMUSG00000037138;ENSMUSG00000037138;ENSMUSG00000085391	0;0;0;-4656	Aff3	-1.05655	0.50688	4.20123	0.0403952	0.090165	0.174649	1.9285	0.91868
1	38281299	38281964	666	*	Intron (ENSMUST00000039827/ENSMUSG00000037138, intron 9 of 22)	ENSMUSG00000037138	ENSMUST00000039827	protein_coding	382991	ENSMUST00000039827;ENSMUST00000238906;ENSMUST00000095027	ENSMUSG00000037138;ENSMUSG00000037138;ENSMUSG00000037138	0;0;0	Aff3	-2.19031	-0.0552127	8.04957	0.00455164	0.0302511	0.0585959	1.52631	0.302707
1	38284906	38285749	844	*	Intron (ENSMUST00000039827/ENSMUSG00000037138, intron 9 of 22)	ENSMUSG00000037138	ENSMUST00000039827	protein_coding	379206	ENSMUST00000039827;ENSMUST00000238906;ENSMUST00000095027	ENSMUSG00000037138;ENSMUSG00000037138;ENSMUSG00000037138	0;0;0	Aff3	-0.641306	0.431666	1.44284	0.229681	0.23341	0.452113	1.70415	1.2539
1	38292848	38293336	489	*	Intron (ENSMUST00000039827/ENSMUSG00000037138, intron 9 of 22)	ENSMUSG00000037138	ENSMUST00000039827	protein_coding	371619	ENSMUST00000039827;ENSMUST00000238906;ENSMUST00000095027	ENSMUSG00000037138;ENSMUSG00000037138;ENSMUSG00000037138	0;0;0	Aff3	-0.257863	-0.144575	0.159337	0.689768	0.428154	0.829328	1.64751	1.3467
1	38307673	38308878	1206	*	Promoter	ENSMUSG00000085280	ENSMUST00000129696	antisense	0	ENSMUST00000039827;ENSMUST00000238906;ENSMUST00000095027;ENSMUST00000129696	ENSMUSG00000037138;ENSMUSG00000037138;ENSMUSG00000037138;ENSMUSG00000085280	0;0;0;0	Gm16151	-0.929335	0.969155	4.04322	0.0443497	0.0946481	0.183332	2.12403	1.10886
1	38333994	38335418	1425	*	Intron (ENSMUST00000039827/ENSMUSG00000037138, intron 7 of 22)	ENSMUSG00000037138	ENSMUST00000039827	protein_coding	329537	ENSMUST00000027250;ENSMUST00000039827;ENSMUST00000238906;ENSMUST00000095027	ENSMUSG00000037138;ENSMUSG00000037138;ENSMUSG00000037138;ENSMUSG00000037138	0;0;0;0	Aff3	-1.15673	1.58204	6.18113	0.0129123	0.0507966	0.0983924	2.07127	1.06331
1	38383957	38384734	778	*	Intron (ENSMUST00000027250/ENSMUSG00000037138, intron 6 of 7)	ENSMUSG00000037138	ENSMUST00000027250	processed_transcript	280221	ENSMUST00000027250;ENSMUST00000039827;ENSMUST00000238906;ENSMUST00000095027;ENSMUST00000143261;ENSMUST00000131663	ENSMUSG00000037138;ENSMUSG00000037138;ENSMUSG00000037138;ENSMUSG00000037138;ENSMUSG00000087131;ENSMUSG00000087131	0;0;0;0;0;-4095	Aff3	-1.60305	0.730545	7.00711	0.00811895	0.0402612	0.0779855	1.76023	0.49672
1	38393558	38394147	590	*	Exon (ENSMUST00000143261/ENSMUSG00000087131, exon 5 of 5)	ENSMUSG00000037138	ENSMUST00000027250	processed_transcript	270808	ENSMUST00000027250;ENSMUST00000039827;ENSMUST00000238906;ENSMUST00000095027;ENSMUST00000143261;ENSMUST00000131663	ENSMUSG00000037138;ENSMUSG00000037138;ENSMUSG00000037138;ENSMUSG00000037138;ENSMUSG00000087131;ENSMUSG00000087131	0;0;0;0;0;4729	Aff3	-0.309238	0.746146	0.268309	0.604468	0.400315	0.775406	1.6631	1.51467
1	38394487	38394968	482	*	Intron (ENSMUST00000027250/ENSMUSG00000037138, intron 6 of 7)	ENSMUSG00000037138	ENSMUST00000027250	processed_transcript	269987	ENSMUST00000027250;ENSMUST00000039827;ENSMUST00000238906;ENSMUST00000095027;ENSMUST00000143261;ENSMUST00000131663	ENSMUSG00000037138;ENSMUSG00000037138;ENSMUSG00000037138;ENSMUSG00000037138;ENSMUSG00000087131;ENSMUSG00000087131	0;0;0;0;0;5658	Aff3	-0.173768	0.732297	0.101007	0.750625	0.447843	0.867467	2.40005	2.12608
1	38398228	38399560	1333	*	Intron (ENSMUST00000027250/ENSMUSG00000037138, intron 6 of 7)	ENSMUSG00000037138	ENSMUST00000027250	processed_transcript	265395	ENSMUST00000027250;ENSMUST00000039827;ENSMUST00000238906;ENSMUST00000095027;ENSMUST00000143261	ENSMUSG00000037138;ENSMUSG00000037138;ENSMUSG00000037138;ENSMUSG00000037138;ENSMUSG00000087131	0;0;0;0;0	Aff3	-0.512103	1.9421	1.15123	0.283292	0.2628	0.509041	1.78731	1.27537
1	38401887	38402215	329	*	Intron (ENSMUST00000027250/ENSMUSG00000037138, intron 6 of 7)	ENSMUSG00000037138	ENSMUST00000027250	processed_transcript	262740	ENSMUST00000027250;ENSMUST00000039827;ENSMUST00000238906;ENSMUST00000095027	ENSMUSG00000037138;ENSMUSG00000037138;ENSMUSG00000037138;ENSMUSG00000037138	0;0;0;0	Aff3	-0.750164	0.502372	1.24945	0.263659	0.252104	0.488323	2.55601	1.50122
1	38410348	38410794	447	*	Intron (ENSMUST00000027250/ENSMUSG00000037138, intron 5 of 7)	ENSMUSG00000037138	ENSMUST00000027250	processed_transcript	254161	ENSMUST00000027250;ENSMUST00000039827;ENSMUST00000238906;ENSMUST00000095027	ENSMUSG00000037138;ENSMUSG00000037138;ENSMUSG00000037138;ENSMUSG00000037138	0;0;0;0	Aff3	-0.908648	0.0451015	2.04501	0.152707	0.18538	0.359079	2.4281	1.30782
1	38425760	38426536	777	*	Intron (ENSMUST00000027250/ENSMUSG00000037138, intron 5 of 7)	ENSMUSG00000037138	ENSMUST00000027250	processed_transcript	238419	ENSMUST00000027250;ENSMUST00000039827;ENSMUST00000238906;ENSMUST00000095027	ENSMUSG00000037138;ENSMUSG00000037138;ENSMUSG00000037138;ENSMUSG00000037138	0;0;0;0	Aff3	-0.531485	0.166029	0.744221	0.388313	0.314139	0.608484	1.17425	0.916682
1	38436015	38437025	1011	*	Intron (ENSMUST00000027250/ENSMUSG00000037138, intron 5 of 7)	ENSMUSG00000037138	ENSMUST00000027250	processed_transcript	227930	ENSMUST00000027250;ENSMUST00000039827;ENSMUST00000238906;ENSMUST00000095027	ENSMUSG00000037138;ENSMUSG00000037138;ENSMUSG00000037138;ENSMUSG00000037138	0;0;0;0	Aff3	-1.11869	1.64902	5.75849	0.0164096	0.0569928	0.110394	3.12025	1.5353
1	38439639	38440651	1013	*	Intron (ENSMUST00000027250/ENSMUSG00000037138, intron 5 of 7)	ENSMUSG00000037138	ENSMUST00000027250	processed_transcript	224304	ENSMUST00000027250;ENSMUST00000039827;ENSMUST00000238906;ENSMUST00000095027	ENSMUSG00000037138;ENSMUSG00000037138;ENSMUSG00000037138;ENSMUSG00000037138	0;0;0;0	Aff3	-0.960695	1.10006	4.33874	0.0372549	0.0867012	0.167939	2.77	1.58531
1	38450571	38451256	686	*	Intron (ENSMUST00000027250/ENSMUSG00000037138, intron 5 of 7)	ENSMUSG00000037138	ENSMUST00000027250	processed_transcript	213699	ENSMUST00000027250;ENSMUST00000039827;ENSMUST00000238906;ENSMUST00000095027	ENSMUSG00000037138;ENSMUSG00000037138;ENSMUSG00000037138;ENSMUSG00000037138	0;0;0;0	Aff3	-1.90458	0.681583	7.80607	0.00520732	0.0323888	0.0627367	1.98864	0.558301
1	38456501	38457348	848	*	Intron (ENSMUST00000027250/ENSMUSG00000037138, intron 5 of 7)	ENSMUSG00000037138	ENSMUST00000027250	processed_transcript	207607	ENSMUST00000027250;ENSMUST00000039827;ENSMUST00000238906;ENSMUST00000095027	ENSMUSG00000037138;ENSMUSG00000037138;ENSMUSG00000037138;ENSMUSG00000037138	0;0;0;0	Aff3	-0.404147	0.800574	0.562382	0.453303	0.342378	0.663182	1.36831	1.16486
1	38545409	38547952	2544	*	Intron (ENSMUST00000027250/ENSMUSG00000037138, intron 2 of 7)	ENSMUSG00000037138	ENSMUST00000027250	processed_transcript	117003	ENSMUST00000027250;ENSMUST00000134963;ENSMUST00000039827;ENSMUST00000238906;ENSMUST00000095027	ENSMUSG00000037138;ENSMUSG00000037138;ENSMUSG00000037138;ENSMUSG00000037138;ENSMUSG00000037138	0;0;0;0;0	Aff3	-0.954305	2.22035	5.41618	0.0199514	0.0629422	0.121918	2.21882	1.13716
1	38560806	38563349	2544	*	Intron (ENSMUST00000027250/ENSMUSG00000037138, intron 2 of 7)	ENSMUSG00000037138	ENSMUST00000027250	processed_transcript	101606	ENSMUST00000027250;ENSMUST00000134963;ENSMUST00000039827;ENSMUST00000238906;ENSMUST00000095027	ENSMUSG00000037138;ENSMUSG00000037138;ENSMUSG00000037138;ENSMUSG00000037138;ENSMUSG00000037138	0;0;0;0;0	Aff3	-0.729384	3.12052	3.2946	0.0695085	0.120196	0.232818	3.26735	1.97186
1	38578399	38579218	820	*	Intron (ENSMUST00000027250/ENSMUSG00000037138, intron 2 of 7)	ENSMUSG00000037138	ENSMUST00000027250	processed_transcript	85737	ENSMUST00000027250;ENSMUST00000134963;ENSMUST00000039827;ENSMUST00000238906;ENSMUST00000095027	ENSMUSG00000037138;ENSMUSG00000037138;ENSMUSG00000037138;ENSMUSG00000037138;ENSMUSG00000037138	0;0;0;0;0	Aff3	-1.10901	0.497416	4.05849	0.0439503	0.0941641	0.182395	2.04891	0.76222
1	38596335	38596663	329	*	Intron (ENSMUST00000027250/ENSMUSG00000037138, intron 2 of 7)	ENSMUSG00000037138	ENSMUST00000027250	processed_transcript	68292	ENSMUST00000027250;ENSMUST00000134963;ENSMUST00000039827;ENSMUST00000238906;ENSMUST00000095027	ENSMUSG00000037138;ENSMUSG00000037138;ENSMUSG00000037138;ENSMUSG00000037138;ENSMUSG00000037138	0;0;0;0;0	Aff3	-0.0902913	0.248131	0.0227048	0.880227	0.484779	0.939011	2.45406	2.33873
1	38626290	38627175	886	*	5' UTR	ENSMUSG00000037138	ENSMUST00000027250	processed_transcript	37780	ENSMUST00000027250;ENSMUST00000134963;ENSMUST00000039827;ENSMUST00000238906;ENSMUST00000095027	ENSMUSG00000037138;ENSMUSG00000037138;ENSMUSG00000037138;ENSMUSG00000037138;ENSMUSG00000037138	0;0;0;0;0	Aff3	-0.965437	1.02591	5.06122	0.0244675	0.0697789	0.135161	4.27256	2.38891
1	38740965	38741777	813	*	Distal Intergenic	ENSMUSG00000102541	ENSMUST00000195068	processed_pseudogene	18345	NA	NA	NA	Gm38135	-0.519068	1.08093	1.23283	0.266858	0.253856	0.491717	2.71881	2.13233
1	38763422	38764462	1041	*	Distal Intergenic	ENSMUSG00000103531	ENSMUST00000192930	TEC	-2722	ENSMUST00000192930	ENSMUSG00000103531	-2722	2610300A13Rik	0.218709	0.934834	0.171458	0.67882	0.424715	0.822668	0.979009	1.2652
1	38770397	38770918	522	*	Distal Intergenic	ENSMUSG00000103531	ENSMUST00000192930	TEC	3213	ENSMUST00000192930	ENSMUSG00000103531	3213	2610300A13Rik	0.687851	-0.0471742	1.26169	0.261332	0.25079	0.485777	1.20865	1.86024
1	38785160	38787103	1944	*	Distal Intergenic	ENSMUSG00000103531	ENSMUST00000192930	TEC	17976	NA	NA	NA	2610300A13Rik	0.516445	1.94412	1.39523	0.237525	0.237756	0.460531	1.19015	1.75766
1	38791143	38792104	962	*	Distal Intergenic	ENSMUSG00000103531	ENSMUST00000192930	TEC	23959	ENSMUST00000147695;ENSMUST00000039612	ENSMUSG00000048814;ENSMUSG00000048814	0;0	2610300A13Rik	-0.371374	1.32071	0.752451	0.385702	0.31298	0.606239	3.20854	2.73101
1	38815871	38817261	1391	*	Exon (ENSMUST00000039612/ENSMUSG00000048814, exon 3 of 11)	ENSMUSG00000048814	ENSMUST00000147695	protein_coding	19450	ENSMUST00000147695;ENSMUST00000039612	ENSMUSG00000048814;ENSMUSG00000048814	0;0	Lonrf2	-0.424414	1.59232	1.22172	0.269025	0.255173	0.494268	4.00978	3.11341
1	38835554	38836839	1286	*	Promoter	ENSMUSG00000048814	ENSMUST00000147695	protein_coding	0	ENSMUST00000147695;ENSMUST00000191724	ENSMUSG00000048814;ENSMUSG00000048814	0;0	Lonrf2	-1.07089	2.47048	8.27549	0.00401856	0.0285037	0.0552113	10.3047	5.00313
1	38847891	38848442	552	*	Distal Intergenic	ENSMUSG00000048814	ENSMUST00000147695	protein_coding	-11180	NA	NA	NA	Lonrf2	-1.17224	0.799588	5.80484	0.0159825	0.0561446	0.108751	4.19456	1.72878
1	38876421	38877994	1574	*	Intron (ENSMUST00000027249/ENSMUSG00000026080, intron 3 of 6)	ENSMUSG00000026080	ENSMUST00000194361	protein_coding	20167	ENSMUST00000194361;ENSMUST00000194657;ENSMUST00000193435;ENSMUST00000193441;ENSMUST00000027249;ENSMUST00000192948	ENSMUSG00000026080;ENSMUSG00000026080;ENSMUSG00000026080;ENSMUSG00000026080;ENSMUSG00000026080;ENSMUSG00000026080	0;0;0;0;0;-4661	Chst10	-0.382635	2.37645	1.06197	0.302767	0.272849	0.528506	6.05682	4.7685
1	38972806	38973750	945	*	Distal Intergenic	ENSMUSG00000026078	ENSMUST00000027247	protein_coding	-11858	NA	NA	NA	Pdcl3	0.0868653	0.140877	0.0218914	0.882376	0.485415	0.940243	0.927219	1.00617
1	38987040	38988711	1672	*	Promoter	ENSMUSG00000026078	ENSMUST00000193489	nonsense_mediated_decay	0	ENSMUST00000027247;ENSMUST00000193489;ENSMUST00000194552;ENSMUST00000194994	ENSMUSG00000026078;ENSMUSG00000026078;ENSMUSG00000026078;ENSMUSG00000103046	0;0;0;-3967	Pdcl3	-0.910161	3.35989	5.80686	0.0159642	0.0561142	0.108693	15.5052	8.24721
1	39005383	39006668	1286	*	Distal Intergenic	ENSMUSG00000026078	ENSMUST00000193073	retained_intron	10223	NA	NA	NA	Pdcl3	0.0974939	1.84639	0.0537463	0.816668	0.467488	0.905519	2.34664	2.65699
1	39006984	39008132	1149	*	Distal Intergenic	ENSMUSG00000026078	ENSMUST00000193073	retained_intron	11824	NA	NA	NA	Pdcl3	-0.387692	1.98803	0.964548	0.326044	0.285045	0.55213	4.54866	3.54994
1	39010604	39010909	306	*	Distal Intergenic	ENSMUSG00000026078	ENSMUST00000193073	retained_intron	15444	NA	NA	NA	Pdcl3	-0.266294	0.502615	0.309909	0.577736	0.390381	0.756162	5.61732	4.84217
1	39024529	39027119	2591	*	Distal Intergenic	ENSMUSG00000026078	ENSMUST00000193073	retained_intron	29369	NA	NA	NA	Pdcl3	-0.201094	4.46593	0.238634	0.625195	0.407391	0.789112	10.54	9.18773
1	39039521	39040771	1251	*	Distal Intergenic	ENSMUSG00000104188	ENSMUST00000195476	lincRNA	16866	NA	NA	NA	Gm37821	0.358231	0.67679	0.433171	0.510437	0.365408	0.707791	0.701817	0.894422
1	39063345	39064568	1224	*	Distal Intergenic	ENSMUSG00000104188	ENSMUST00000195476	lincRNA	-5708	NA	NA	NA	Gm37821	0.157814	0.611158	0.0827734	0.773574	0.454615	0.880583	0.886732	0.985428
1	39105307	39105947	641	*	Distal Intergenic	ENSMUSG00000103182	ENSMUST00000195455	TEC	-21969	NA	NA	NA	Gm37091	-0.183168	0.273223	0.0657244	0.797667	0.462063	0.89501	0.714425	0.854334
1	39107168	39107575	408	*	Distal Intergenic	ENSMUSG00000103182	ENSMUST00000195455	TEC	-23830	NA	NA	NA	Gm37091	0.679724	-0.411594	0.73363	0.39171	0.315852	0.611803	0.605534	1.16947
1	39192562	39194509	1948	*	Promoter	ENSMUSG00000026077	ENSMUST00000173050	protein_coding	0	ENSMUST00000173050;ENSMUST00000056815	ENSMUSG00000026077;ENSMUSG00000026077	0;0	Npas2	-0.313655	2.16717	0.646904	0.421222	0.328617	0.636527	3.05985	2.55946
1	39206717	39207145	429	*	Intron (ENSMUST00000056815/ENSMUSG00000026077, intron 1 of 20)	ENSMUSG00000026077	ENSMUST00000173050	protein_coding	12986	ENSMUST00000173050;ENSMUST00000056815	ENSMUSG00000026077;ENSMUSG00000026077	0;0	Npas2	-0.645667	-0.364581	0.547126	0.459495	0.344942	0.668149	0.820663	0.556112
1	39253907	39254446	540	*	Intron (ENSMUST00000056815/ENSMUSG00000026077, intron 1 of 20)	ENSMUSG00000026077	ENSMUST00000173050	protein_coding	60176	ENSMUST00000173050;ENSMUST00000056815	ENSMUSG00000026077;ENSMUSG00000026077	0;0	Npas2	-1.05508	1.02824	3.96254	0.0465239	0.0969191	0.187731	3.43972	1.79184
1	39260562	39261302	741	*	Intron (ENSMUST00000056815/ENSMUSG00000026077, intron 1 of 20)	ENSMUSG00000026077	ENSMUST00000173050	protein_coding	66831	ENSMUST00000173050;ENSMUST00000056815	ENSMUSG00000026077;ENSMUSG00000026077	0;0	Npas2	-2.42476	0.363279	6.20863	0.0127132	0.0504608	0.0977419	0.758539	0.0997817
1	39280210	39280981	772	*	Intron (ENSMUST00000056815/ENSMUSG00000026077, intron 2 of 20)	ENSMUSG00000026077	ENSMUST00000173050	protein_coding	86479	ENSMUST00000173050;ENSMUST00000056815;ENSMUST00000174365	ENSMUSG00000026077;ENSMUSG00000026077;ENSMUSG00000092553	0;0;-3645	Npas2	-0.345446	2.14556	0.784908	0.375645	0.308322	0.597217	7.8959	6.29744
1	39281673	39282389	717	*	Intron (ENSMUST00000056815/ENSMUSG00000026077, intron 2 of 20)	ENSMUSG00000026077	ENSMUST00000173050	protein_coding	87942	ENSMUST00000173050;ENSMUST00000056815	ENSMUSG00000026077;ENSMUSG00000026077	0;0	Npas2	0.472875	1.66851	1.30703	0.252933	0.246318	0.477115	3.96155	5.80567
1	39285564	39287384	1821	*	Intron (ENSMUST00000056815/ENSMUSG00000026077, intron 2 of 20)	ENSMUSG00000026077	ENSMUST00000173050	protein_coding	91833	ENSMUST00000173050;ENSMUST00000056815	ENSMUSG00000026077;ENSMUSG00000026077	0;0	Npas2	0.532466	3.00564	1.86516	0.172031	0.197896	0.383323	3.50294	5.12729
1	39287540	39288024	485	*	3' UTR	ENSMUSG00000026077	ENSMUST00000173050	protein_coding	93809	ENSMUST00000173050;ENSMUST00000056815	ENSMUSG00000026077;ENSMUSG00000026077	0;0	Npas2	0.230137	1.28416	0.282129	0.595309	0.397014	0.769011	4.91234	5.80522
1	39301543	39302613	1071	*	Intron (ENSMUST00000056815/ENSMUSG00000026077, intron 5 of 20)	ENSMUSG00000026077	ENSMUST00000056815	protein_coding	107331	ENSMUST00000056815	ENSMUSG00000026077	0	Npas2	-1.40855	0.508125	6.04874	0.0139166	0.0525946	0.101875	1.40968	0.580361
1	39313256	39313742	487	*	Intron (ENSMUST00000056815/ENSMUSG00000026077, intron 7 of 20)	ENSMUSG00000026077	ENSMUST00000056815	protein_coding	119044	ENSMUST00000056815;ENSMUST00000173076	ENSMUSG00000026077;ENSMUSG00000092563	0;-1157	Npas2	0.0592064	0.149097	0.0111089	0.91606	0.494403	0.957652	2.01664	2.3249
1	39341460	39342426	967	*	Promoter	ENSMUSG00000026077	ENSMUST00000172825	processed_transcript	0	ENSMUST00000056815;ENSMUST00000172825	ENSMUSG00000026077;ENSMUSG00000026077	0;0	Npas2	-0.0483388	1.07262	0.0124946	0.910998	0.493032	0.954998	2.21826	2.25508
1	39392078	39392602	525	*	3' UTR	ENSMUSG00000003134	ENSMUST00000054462	protein_coding	86153	ENSMUST00000054462;ENSMUST00000193823;ENSMUST00000192531;ENSMUST00000195854	ENSMUSG00000003134;ENSMUSG00000003134;ENSMUSG00000003134;ENSMUSG00000003134	0;0;0;0	Tbc1d8	-0.935407	0.98537	5.4259	0.0198406	0.0627601	0.121566	8.48776	4.26256
1	39395595	39397026	1432	*	Intron (ENSMUST00000054462/ENSMUSG00000003134, intron 5 of 19)	ENSMUSG00000003134	ENSMUST00000054462	protein_coding	81729	ENSMUST00000054462;ENSMUST00000193823;ENSMUST00000192531;ENSMUST00000195854	ENSMUSG00000003134;ENSMUSG00000003134;ENSMUSG00000003134;ENSMUSG00000003134	0;0;0;0	Tbc1d8	-0.32428	2.40457	0.78739	0.374891	0.307997	0.596586	7.12388	5.65236
1	39408220	39408709	490	*	Intron (ENSMUST00000054462/ENSMUSG00000003134, intron 2 of 19)	ENSMUSG00000003134	ENSMUST00000054462	protein_coding	70046	ENSMUST00000054462;ENSMUST00000193823;ENSMUST00000192531	ENSMUSG00000003134;ENSMUSG00000003134;ENSMUSG00000003134	0;0;0	Tbc1d8	-0.625818	1.20911	2.54943	0.110335	0.154302	0.29888	9.44703	5.73294
1	39417703	39419625	1923	*	Exon (ENSMUST00000191698/ENSMUSG00000102607, exon 1 of 1)	ENSMUSG00000003134	ENSMUST00000054462	protein_coding	59130	ENSMUST00000054462;ENSMUST00000193823;ENSMUST00000192531;ENSMUST00000191698	ENSMUSG00000003134;ENSMUSG00000003134;ENSMUSG00000003134;ENSMUSG00000102607	0;0;0;0	Tbc1d8	-0.857659	3.19057	5.24957	0.0219527	0.0659984	0.127838	10.8213	5.95473
1	39427961	39428704	744	*	Intron (ENSMUST00000054462/ENSMUSG00000003134, intron 1 of 19)	ENSMUSG00000003134	ENSMUST00000054462	protein_coding	50051	ENSMUST00000054462;ENSMUST00000193823;ENSMUST00000192531	ENSMUSG00000003134;ENSMUSG00000003134;ENSMUSG00000003134	0;0;0	Tbc1d8	-0.838128	2.59727	5.11292	0.0237487	0.0686585	0.132991	16.7703	9.23556
1	39430149	39432032	1884	*	Intron (ENSMUST00000054462/ENSMUSG00000003134, intron 1 of 19)	ENSMUSG00000003134	ENSMUST00000054462	protein_coding	46723	ENSMUST00000054462;ENSMUST00000193823;ENSMUST00000192531	ENSMUSG00000003134;ENSMUSG00000003134;ENSMUSG00000003134	0;0;0	Tbc1d8	-0.869122	4.44815	4.4326	0.0352593	0.0843111	0.16331	20.6534	11.2696
1	39433779	39434162	384	*	Intron (ENSMUST00000054462/ENSMUSG00000003134, intron 1 of 19)	ENSMUSG00000003134	ENSMUST00000054462	protein_coding	44593	ENSMUST00000054462;ENSMUST00000193823;ENSMUST00000192531	ENSMUSG00000003134;ENSMUSG00000003134;ENSMUSG00000003134	0;0;0	Tbc1d8	-1.24167	2.89026	10.5816	0.00114225	0.0155346	0.0300903	36.886	15.2779
1	39436283	39437223	941	*	Intron (ENSMUST00000054462/ENSMUSG00000003134, intron 1 of 19)	ENSMUSG00000003134	ENSMUST00000054462	protein_coding	41532	ENSMUST00000054462;ENSMUST00000193823;ENSMUST00000192531	ENSMUSG00000003134;ENSMUSG00000003134;ENSMUSG00000003134	0;0;0	Tbc1d8	-0.525413	3.27996	1.90325	0.167715	0.195057	0.377823	16.804	11.6545
1	39438393	39440292	1900	*	Intron (ENSMUST00000054462/ENSMUSG00000003134, intron 1 of 19)	ENSMUSG00000003134	ENSMUST00000054462	protein_coding	38463	ENSMUST00000054462;ENSMUST00000193823;ENSMUST00000192531	ENSMUSG00000003134;ENSMUSG00000003134;ENSMUSG00000003134	0;0;0	Tbc1d8	-0.978073	4.68966	5.4231	0.0198724	0.0628157	0.121673	23.8201	12.0835
1	39443816	39445610	1795	*	Intron (ENSMUST00000054462/ENSMUSG00000003134, intron 1 of 19)	ENSMUSG00000003134	ENSMUST00000054462	protein_coding	33145	ENSMUST00000054462;ENSMUST00000193823;ENSMUST00000192531	ENSMUSG00000003134;ENSMUSG00000003134;ENSMUSG00000003134	0;0;0	Tbc1d8	-1.19015	4.38632	8.1941	0.00420286	0.0291521	0.0564672	20.6997	9.05785
1	39446217	39446710	494	*	Intron (ENSMUST00000054462/ENSMUSG00000003134, intron 1 of 19)	ENSMUSG00000003134	ENSMUST00000054462	protein_coding	32045	ENSMUST00000054462;ENSMUST00000193823;ENSMUST00000192531	ENSMUSG00000003134;ENSMUSG00000003134;ENSMUSG00000003134	0;0;0	Tbc1d8	-1.25119	3.13336	10.4316	0.00123885	0.0161347	0.0312527	31.959	13.4534
1	39449099	39450237	1139	*	Intron (ENSMUST00000054462/ENSMUSG00000003134, intron 1 of 19)	ENSMUSG00000003134	ENSMUST00000054462	protein_coding	28518	ENSMUST00000054462;ENSMUST00000193823;ENSMUST00000192531	ENSMUSG00000003134;ENSMUSG00000003134;ENSMUSG00000003134	0;0;0	Tbc1d8	-1.27457	4.27886	9.45462	0.0021063	0.0206914	0.0400791	28.7278	11.7677
1	39450952	39451380	429	*	Intron (ENSMUST00000054462/ENSMUSG00000003134, intron 1 of 19)	ENSMUSG00000003134	ENSMUST00000054462	protein_coding	27375	ENSMUST00000054462;ENSMUST00000193823;ENSMUST00000192531	ENSMUSG00000003134;ENSMUSG00000003134;ENSMUSG00000003134	0;0;0	Tbc1d8	-0.603956	2.67281	2.49875	0.113937	0.157123	0.304346	20.9265	13.8625
1	39454845	39456956	2112	*	Intron (ENSMUST00000054462/ENSMUSG00000003134, intron 1 of 19)	ENSMUSG00000003134	ENSMUST00000054462	protein_coding	21799	ENSMUST00000054462;ENSMUST00000193823;ENSMUST00000192531	ENSMUSG00000003134;ENSMUSG00000003134;ENSMUSG00000003134	0;0;0	Tbc1d8	-0.717889	4.26888	3.12265	0.0772116	0.127083	0.246159	16.5712	10.0593
1	39457336	39458232	897	*	Intron (ENSMUST00000054462/ENSMUSG00000003134, intron 1 of 19)	ENSMUSG00000003134	ENSMUST00000054462	protein_coding	20523	ENSMUST00000054462;ENSMUST00000193823;ENSMUST00000192531	ENSMUSG00000003134;ENSMUSG00000003134;ENSMUSG00000003134	0;0;0	Tbc1d8	-0.645028	2.88752	3.00264	0.0831295	0.132271	0.256208	15.287	9.79513
1	39462946	39464743	1798	*	Intron (ENSMUST00000054462/ENSMUSG00000003134, intron 1 of 19)	ENSMUSG00000003134	ENSMUST00000054462	protein_coding	14012	ENSMUST00000054462;ENSMUST00000193823;ENSMUST00000192531	ENSMUSG00000003134;ENSMUSG00000003134;ENSMUSG00000003134	0;0;0	Tbc1d8	-0.973405	3.93895	5.90306	0.0151149	0.0546234	0.105805	15.5425	7.8768
1	39465581	39466326	746	*	Intron (ENSMUST00000054462/ENSMUSG00000003134, intron 1 of 19)	ENSMUSG00000003134	ENSMUST00000054462	protein_coding	12429	ENSMUST00000054462;ENSMUST00000193823;ENSMUST00000192531	ENSMUSG00000003134;ENSMUSG00000003134;ENSMUSG00000003134	0;0;0	Tbc1d8	-0.868589	2.81572	5.41243	0.0199943	0.0630049	0.12204	18.192	9.85041
1	39474097	39475141	1045	*	Intron (ENSMUST00000054462/ENSMUSG00000003134, intron 1 of 19)	ENSMUSG00000003134	ENSMUST00000054462	protein_coding	3614	ENSMUST00000054462;ENSMUST00000193823;ENSMUST00000192531	ENSMUSG00000003134;ENSMUSG00000003134;ENSMUSG00000003134	0;0;0	Tbc1d8	-0.836655	3.06654	4.9517	0.0260655	0.0721473	0.139748	15.1704	8.40176
1	39476511	39478773	2263	*	Promoter	ENSMUSG00000003134	ENSMUST00000054462	protein_coding	0	ENSMUST00000054462;ENSMUST00000193823;ENSMUST00000192531	ENSMUSG00000003134;ENSMUSG00000003134;ENSMUSG00000003134	0;0;0	Tbc1d8	-1.33474	3.61373	11.5565	0.000675181	0.012235	0.0236991	12.9361	5.13565
1	39487118	39488390	1273	*	Distal Intergenic	ENSMUSG00000003134	ENSMUST00000054462	protein_coding	-8363	NA	NA	NA	Tbc1d8	-0.89363	1.75845	4.7689	0.0289789	0.0763694	0.147927	3.87897	1.88997
1	39499163	39500379	1217	*	Distal Intergenic	ENSMUSG00000065629	ENSMUST00000083695	snoRNA	-19154	NA	NA	NA	Gm24826	-0.817748	5.64522	3.4131	0.0646813	0.115427	0.22358	52.6095	29.771
1	39509698	39510225	528	*	Distal Intergenic	ENSMUSG00000065629	ENSMUST00000083695	snoRNA	-9308	NA	NA	NA	Gm24826	-0.786001	0.964191	2.86539	0.0905043	0.138847	0.268945	4.58244	2.50099
1	39515530	39516228	699	*	Distal Intergenic	ENSMUSG00000065629	ENSMUST00000083695	snoRNA	-3305	ENSMUST00000083695;ENSMUST00000197298	ENSMUSG00000065629;ENSMUSG00000104827	-3305;-3305	Gm24826	0.267881	1.27939	0.397655	0.528303	0.372353	0.721243	3.51065	4.21553
1	39526781	39527923	1143	*	Distal Intergenic	ENSMUSG00000003135	ENSMUST00000161515	protein_coding	-7069	NA	NA	NA	Cnot11	-0.267627	1.90672	0.490303	0.483793	0.354749	0.687144	5.062	4.1361
1	39555641	39556699	1059	*	Exon (ENSMUST00000062525/ENSMUSG00000048234, exon 6 of 7)	ENSMUSG00000048234	ENSMUST00000062525	protein_coding	20706	ENSMUST00000062525;ENSMUST00000195136;ENSMUST00000153381;ENSMUST00000146314	ENSMUSG00000048234;ENSMUSG00000048234;ENSMUSG00000048234;ENSMUSG00000085894	0;0;0;-3639	Rnf149	-1.92821	0.477769	13.346	0.000259004	0.00780885	0.0151257	2.25388	0.621847
1	39608478	39609542	1065	*	Distal Intergenic	ENSMUSG00000102471	ENSMUST00000195631	processed_pseudogene	-10473	NA	NA	NA	Gm5100	-0.0707567	1.3421	0.0286471	0.865597	0.480987	0.931665	2.57258	2.51133
1	39635952	39637437	1486	*	Intron (ENSMUST00000053355/ENSMUSG00000050967, intron 2 of 3)	ENSMUSG00000050967	ENSMUST00000053355	protein_coding	14037	ENSMUST00000053355	ENSMUSG00000050967	0	Creg2	-0.932367	1.07637	3.60583	0.0575778	0.108453	0.210072	1.30159	0.703219
1	39649816	39651146	1331	*	Promoter	ENSMUSG00000097083	ENSMUST00000181841	antisense	0	ENSMUST00000053355;ENSMUST00000181841	ENSMUSG00000050967;ENSMUSG00000097083	0;0	D930019O06Rik	-1.07545	1.17913	6.47899	0.010916	0.0465836	0.0902319	3.13644	1.6054
1	39695489	39695772	284	*	Intron (ENSMUST00000151913/ENSMUSG00000057173, intron 5 of 14)	ENSMUSG00000057173	ENSMUST00000151913	protein_coding	25225	ENSMUST00000151913;ENSMUST00000126760	ENSMUSG00000057173;ENSMUSG00000057173	0;-3618	Rfx8	-0.333835	-0.0579322	0.178665	0.672524	0.422916	0.819183	1.24275	0.91121
1	39698165	39699046	882	*	Intron (ENSMUST00000151913/ENSMUSG00000057173, intron 4 of 14)	ENSMUSG00000057173	ENSMUST00000151913	protein_coding	21951	ENSMUST00000151913	ENSMUSG00000057173	0	Rfx8	-0.151875	1.40565	0.0558206	0.813228	0.466631	0.90386	0.679277	0.807553
1	39731310	39732179	870	*	Distal Intergenic	ENSMUSG00000057173	ENSMUST00000151913	protein_coding	-10313	NA	NA	NA	Rfx8	0.00273009	-0.0855189	1.07486e-05	0.997384	0.515647	0.998801	0.444233	0.463455
1	39740713	39741539	827	*	Distal Intergenic	ENSMUSG00000057173	ENSMUST00000151913	protein_coding	-19716	NA	NA	NA	Rfx8	0.260345	0.420763	0.172004	0.678337	0.42459	0.822426	0.722336	0.865437
1	39749517	39750415	899	*	Distal Intergenic	ENSMUSG00000057173	ENSMUST00000151913	protein_coding	-28520	NA	NA	NA	Rfx8	1.29582	0.768383	6.18323	0.012897	0.0507757	0.0983519	0.820547	2.25732
1	39754838	39757448	2611	*	Distal Intergenic	ENSMUSG00000057173	ENSMUST00000151913	protein_coding	-33841	NA	NA	NA	Rfx8	-0.415152	3.02819	1.00047	0.317197	0.280348	0.543032	1.88272	1.35774
1	39772203	39773622	1420	*	Distal Intergenic	ENSMUSG00000091937	ENSMUST00000171319	protein_coding	31710	NA	NA	NA	Gm3646	-0.701833	0.579318	1.41272	0.234607	0.236111	0.457345	0.765571	0.376285
1	39856551	39858535	1985	*	Distal Intergenic	ENSMUSG00000101634	ENSMUST00000186683	lincRNA	-9217	NA	NA	NA	1700066B17Rik	-0.488736	0.925417	0.857792	0.354358	0.298452	0.578098	0.724584	0.570391
1	39868988	39870159	1172	*	Distal Intergenic	ENSMUSG00000101634	ENSMUST00000186683	lincRNA	-21654	NA	NA	NA	1700066B17Rik	-0.354789	0.409616	0.354128	0.551786	0.380779	0.737564	0.778491	0.579136
1	39895087	39895802	716	*	Distal Intergenic	ENSMUSG00000026074	ENSMUST00000168431	protein_coding	-5111	NA	NA	NA	Map4k4	0.105773	0.236915	0.0352717	0.851028	0.476923	0.923794	1.27429	1.43125
1	39901389	39903550	2162	*	Promoter	ENSMUSG00000026074	ENSMUST00000168431	protein_coding	476	ENSMUST00000168431;ENSMUST00000163854;ENSMUST00000193661;ENSMUST00000191761;ENSMUST00000193682;ENSMUST00000195860;ENSMUST00000195259;ENSMUST00000195636;ENSMUST00000192509	ENSMUSG00000026074;ENSMUSG00000026074;ENSMUSG00000026074;ENSMUSG00000026074;ENSMUSG00000026074;ENSMUSG00000026074;ENSMUSG00000026074;ENSMUSG00000026074;ENSMUSG00000026074	0;0;0;0;0;0;0;0;0	Map4k4	-0.588531	3.41644	2.40681	0.120809	0.162191	0.314163	10.8296	7.27586
1	39906906	39907731	826	*	Intron (ENSMUST00000163854/ENSMUSG00000026074, intron 2 of 30)	ENSMUSG00000026074	ENSMUST00000168431	protein_coding	5993	ENSMUST00000168431;ENSMUST00000163854;ENSMUST00000193661;ENSMUST00000191761;ENSMUST00000193682;ENSMUST00000195860;ENSMUST00000195259;ENSMUST00000195636;ENSMUST00000192509	ENSMUSG00000026074;ENSMUSG00000026074;ENSMUSG00000026074;ENSMUSG00000026074;ENSMUSG00000026074;ENSMUSG00000026074;ENSMUSG00000026074;ENSMUSG00000026074;ENSMUSG00000026074	0;0;0;0;0;0;0;0;0	Map4k4	-0.317514	1.61157	0.676252	0.410881	0.323991	0.627566	6.07312	4.87725
1	39917795	39918842	1048	*	Intron (ENSMUST00000163854/ENSMUSG00000026074, intron 2 of 30)	ENSMUSG00000026074	ENSMUST00000168431	protein_coding	16882	ENSMUST00000168431;ENSMUST00000163854;ENSMUST00000191761;ENSMUST00000193682;ENSMUST00000195860;ENSMUST00000195259;ENSMUST00000195636;ENSMUST00000192509	ENSMUSG00000026074;ENSMUSG00000026074;ENSMUSG00000026074;ENSMUSG00000026074;ENSMUSG00000026074;ENSMUSG00000026074;ENSMUSG00000026074;ENSMUSG00000026074	0;0;0;0;0;0;0;0	Map4k4	-0.373802	1.67901	0.925448	0.336049	0.28971	0.561165	4.62494	3.65172
1	39931043	39932874	1832	*	Intron (ENSMUST00000163854/ENSMUSG00000026074, intron 2 of 30)	ENSMUSG00000026074	ENSMUST00000168431	protein_coding	30130	ENSMUST00000168431;ENSMUST00000163854;ENSMUST00000191761;ENSMUST00000193682;ENSMUST00000195860;ENSMUST00000195259;ENSMUST00000195636;ENSMUST00000192509	ENSMUSG00000026074;ENSMUSG00000026074;ENSMUSG00000026074;ENSMUSG00000026074;ENSMUSG00000026074;ENSMUSG00000026074;ENSMUSG00000026074;ENSMUSG00000026074	0;0;0;0;0;0;0;0	Map4k4	-0.559721	4.28144	1.89294	0.168871	0.195826	0.379313	16.5444	11.2007
1	39936384	39936727	344	*	Intron (ENSMUST00000163854/ENSMUSG00000026074, intron 2 of 30)	ENSMUSG00000026074	ENSMUST00000168431	protein_coding	35471	ENSMUST00000168431;ENSMUST00000163854;ENSMUST00000191761;ENSMUST00000193682;ENSMUST00000195860;ENSMUST00000195259;ENSMUST00000195636;ENSMUST00000192509	ENSMUSG00000026074;ENSMUSG00000026074;ENSMUSG00000026074;ENSMUSG00000026074;ENSMUSG00000026074;ENSMUSG00000026074;ENSMUSG00000026074;ENSMUSG00000026074	0;0;0;0;0;0;0;0	Map4k4	-0.904318	2.0099	5.6669	0.0172883	0.0584778	0.113271	24.4634	13.0394
1	39939209	39939905	697	*	Intron (ENSMUST00000163854/ENSMUSG00000026074, intron 2 of 30)	ENSMUSG00000026074	ENSMUST00000168431	protein_coding	38296	ENSMUST00000168431;ENSMUST00000163854;ENSMUST00000191761;ENSMUST00000193682;ENSMUST00000195860;ENSMUST00000195259;ENSMUST00000195636;ENSMUST00000192509	ENSMUSG00000026074;ENSMUSG00000026074;ENSMUSG00000026074;ENSMUSG00000026074;ENSMUSG00000026074;ENSMUSG00000026074;ENSMUSG00000026074;ENSMUSG00000026074	0;0;0;0;0;0;0;0	Map4k4	-0.865627	2.57129	5.41467	0.0199686	0.0629687	0.12197	16.521	9.04364
1	39941020	39942390	1371	*	Intron (ENSMUST00000163854/ENSMUSG00000026074, intron 2 of 30)	ENSMUSG00000026074	ENSMUST00000168431	protein_coding	40107	ENSMUST00000168431;ENSMUST00000163854;ENSMUST00000191761;ENSMUST00000193682;ENSMUST00000195860;ENSMUST00000195259;ENSMUST00000195636;ENSMUST00000192509	ENSMUSG00000026074;ENSMUSG00000026074;ENSMUSG00000026074;ENSMUSG00000026074;ENSMUSG00000026074;ENSMUSG00000026074;ENSMUSG00000026074;ENSMUSG00000026074	0;0;0;0;0;0;0;0	Map4k4	-0.187872	3.29538	0.242299	0.622551	0.406535	0.787454	10.1003	8.93504
1	39944043	39945413	1371	*	Intron (ENSMUST00000163854/ENSMUSG00000026074, intron 2 of 30)	ENSMUSG00000026074	ENSMUST00000168431	protein_coding	43130	ENSMUST00000168431;ENSMUST00000163854;ENSMUST00000191761;ENSMUST00000193682;ENSMUST00000195860;ENSMUST00000195259;ENSMUST00000195636;ENSMUST00000192509	ENSMUSG00000026074;ENSMUSG00000026074;ENSMUSG00000026074;ENSMUSG00000026074;ENSMUSG00000026074;ENSMUSG00000026074;ENSMUSG00000026074;ENSMUSG00000026074	0;0;0;0;0;0;0;0	Map4k4	-0.481493	3.08659	1.63847	0.200536	0.216056	0.418498	10.3822	7.48434
1	39953321	39954785	1465	*	Intron (ENSMUST00000163854/ENSMUSG00000026074, intron 2 of 30)	ENSMUSG00000026074	ENSMUST00000168431	protein_coding	52408	ENSMUST00000168431;ENSMUST00000163854;ENSMUST00000191761;ENSMUST00000193682;ENSMUST00000195860;ENSMUST00000195259;ENSMUST00000195636;ENSMUST00000192509	ENSMUSG00000026074;ENSMUSG00000026074;ENSMUSG00000026074;ENSMUSG00000026074;ENSMUSG00000026074;ENSMUSG00000026074;ENSMUSG00000026074;ENSMUSG00000026074	0;0;0;0;0;0;0;0	Map4k4	-0.474974	3.43418	1.52461	0.216924	0.226134	0.438018	11.4633	8.22447
1	39962693	39965452	2760	*	Promoter	ENSMUSG00000026074	ENSMUST00000193514	processed_transcript	0	ENSMUST00000168431;ENSMUST00000163854;ENSMUST00000191761;ENSMUST00000193682;ENSMUST00000195860;ENSMUST00000195259;ENSMUST00000195636;ENSMUST00000192509;ENSMUST00000193514;ENSMUST00000194163	ENSMUSG00000026074;ENSMUSG00000026074;ENSMUSG00000026074;ENSMUSG00000026074;ENSMUSG00000026074;ENSMUSG00000026074;ENSMUSG00000026074;ENSMUSG00000026074;ENSMUSG00000026074;ENSMUSG00000026074	0;0;0;0;0;0;0;0;0;0	Map4k4	-0.531949	4.60503	1.64915	0.199075	0.215095	0.416637	14.3245	9.90101
1	39976959	39977473	515	*	Intron (ENSMUST00000163854/ENSMUSG00000026074, intron 5 of 30)	ENSMUSG00000026074	ENSMUST00000168431	protein_coding	76046	ENSMUST00000168431;ENSMUST00000163854;ENSMUST00000191761;ENSMUST00000193682;ENSMUST00000195860;ENSMUST00000195259;ENSMUST00000195636;ENSMUST00000192509;ENSMUST00000193514;ENSMUST00000194163	ENSMUSG00000026074;ENSMUSG00000026074;ENSMUSG00000026074;ENSMUSG00000026074;ENSMUSG00000026074;ENSMUSG00000026074;ENSMUSG00000026074;ENSMUSG00000026074;ENSMUSG00000026074;ENSMUSG00000026074	0;0;0;0;0;0;0;0;0;0	Map4k4	0.171733	0.380372	0.128035	0.720478	0.438111	0.848617	2.85965	3.26856
1	40116299	40116695	397	*	Intron (ENSMUST00000027243/ENSMUSG00000026073, intron 5 of 8)	ENSMUSG00000026073	ENSMUST00000027243	protein_coding	31601	ENSMUST00000191671;ENSMUST00000027243;ENSMUST00000195770	ENSMUSG00000026073;ENSMUSG00000026073;ENSMUSG00000026073	0;0;0	Il1r2	-0.57619	0.14288	0.873783	0.349911	0.296425	0.574173	2.38491	1.52345
1	40132831	40133336	506	*	Distal Intergenic	ENSMUSG00000102975	ENSMUST00000193969	TEC	44320	NA	NA	NA	Gm37347	-0.814027	-0.418612	0.749909	0.386506	0.31342	0.607092	0.76207	0.398425
1	40154064	40155098	1035	*	Distal Intergenic	ENSMUSG00000102975	ENSMUST00000193969	TEC	65553	NA	NA	NA	Gm37347	0.179222	1.13257	0.103459	0.747718	0.446835	0.865515	0.948047	0.957737
1	40161107	40161664	558	*	Distal Intergenic	ENSMUSG00000026072	ENSMUST00000027241	protein_coding	-63416	NA	NA	NA	Il1r1	0.0735291	0.20458	0.0128307	0.909814	0.492672	0.9543	1.19392	1.34271
1	40173601	40174542	942	*	Distal Intergenic	ENSMUSG00000026072	ENSMUST00000027241	protein_coding	-50538	NA	NA	NA	Il1r1	-1.68912	0.712728	5.86911	0.0154092	0.0550659	0.106662	1.08004	0.292507
1	40183298	40184969	1672	*	Distal Intergenic	ENSMUSG00000026072	ENSMUST00000027241	protein_coding	-40111	NA	NA	NA	Il1r1	-0.478103	0.834696	0.63189	0.426663	0.330995	0.641134	0.525627	0.415972
1	40224567	40225189	623	*	Promoter	ENSMUSG00000026072	ENSMUST00000027241	protein_coding	0	ENSMUST00000027241	ENSMUSG00000026072	0	Il1r1	0.099708	0.248055	0.022049	0.881957	0.485287	0.939996	1.0127	1.31575
1	40230096	40231286	1191	*	Intron (ENSMUST00000027241/ENSMUSG00000026072, intron 1 of 10)	ENSMUSG00000026072	ENSMUST00000027241	protein_coding	5016	ENSMUST00000027241	ENSMUSG00000026072	0	Il1r1	-0.606477	1.41176	1.12273	0.289333	0.266174	0.515577	1.05947	0.736269
1	40236493	40237551	1059	*	Intron (ENSMUST00000027241/ENSMUSG00000026072, intron 1 of 10)	ENSMUSG00000026072	ENSMUST00000027241	protein_coding	11413	ENSMUST00000027241;ENSMUST00000191850	ENSMUSG00000026072;ENSMUSG00000103560	0;-469	Il1r1	-0.432035	1.54222	0.754206	0.385148	0.312748	0.605789	1.65646	1.22787
1	40266070	40267942	1873	*	Promoter	ENSMUSG00000026072	ENSMUST00000114795	protein_coding	0	ENSMUST00000027241;ENSMUST00000114795;ENSMUST00000195402	ENSMUSG00000026072;ENSMUSG00000026072;ENSMUSG00000026072	0;0;0	Il1r1	-0.367191	2.5786	0.954966	0.328459	0.286225	0.554414	5.16296	4.14885
1	40268453	40268815	363	*	Intron (ENSMUST00000027241/ENSMUSG00000026072, intron 1 of 10)	ENSMUSG00000026072	ENSMUST00000027241	protein_coding	43373	ENSMUST00000027241;ENSMUST00000114795;ENSMUST00000195402	ENSMUSG00000026072;ENSMUSG00000026072;ENSMUSG00000026072	0;0;0	Il1r1	-0.239725	0.470301	0.275303	0.599797	0.398687	0.772253	5.79031	4.88706
1	40284116	40284966	851	*	Intron (ENSMUST00000027241/ENSMUSG00000026072, intron 2 of 10)	ENSMUSG00000026072	ENSMUST00000027241	protein_coding	59036	ENSMUST00000027241;ENSMUST00000114795	ENSMUSG00000026072;ENSMUSG00000026072	0;0	Il1r1	-0.610824	1.63811	2.19226	0.138706	0.175655	0.340241	5.02274	3.28881
1	40325289	40326203	915	*	Promoter	ENSMUSG00000070942	ENSMUST00000193388	protein_coding	0	ENSMUST00000192551;ENSMUST00000095020;ENSMUST00000194296;ENSMUST00000193388	ENSMUSG00000070942;ENSMUSG00000070942;ENSMUSG00000070942;ENSMUSG00000070942	0;0;0;0	Il1rl2	0.0193779	0.0503779	0.00105111	0.974136	0.509875	0.987622	0.767626	0.606051
1	40358583	40359141	559	*	Intron (ENSMUST00000095020/ENSMUSG00000070942, intron 9 of 10)	ENSMUSG00000070942	ENSMUST00000095020	protein_coding	33956	ENSMUST00000095020;ENSMUST00000194296;ENSMUST00000192199	ENSMUSG00000070942;ENSMUSG00000070942;ENSMUSG00000103230	0;0;4731	Il1rl2	0.751584	0.0475199	0.582272	0.445424	0.339017	0.656672	0.375694	0.781254
1	40362367	40363133	767	*	Intron (ENSMUST00000095020/ENSMUSG00000070942, intron 9 of 10)	ENSMUSG00000070942	ENSMUST00000095020	protein_coding	37740	ENSMUST00000095020;ENSMUST00000194296	ENSMUSG00000070942;ENSMUSG00000070942	0;0	Il1rl2	0.150683	-0.0825776	0.0276983	0.86782	0.481618	0.932888	0.410717	0.429293
1	40444677	40445182	506	*	Intron (ENSMUST00000053043/ENSMUSG00000026069, intron 5 of 9)	ENSMUSG00000026069	ENSMUST00000174335	protein_coding	15107	ENSMUST00000174335;ENSMUST00000173881;ENSMUST00000097772;ENSMUST00000173514;ENSMUST00000053043	ENSMUSG00000026069;ENSMUSG00000026069;ENSMUSG00000026069;ENSMUSG00000026069;ENSMUSG00000026069	0;8088;0;0;0	Il1rl1	1.97831	-0.481395	1.92646	0.165147	0.193492	0.374792	0.069751	0.504604
1	40828796	40829915	1120	*	Intron (ENSMUST00000114765/ENSMUSG00000079588, intron 3 of 4)	ENSMUSG00000079588	ENSMUST00000114765	protein_coding	23195	ENSMUST00000114765	ENSMUSG00000079588	0	Tmem182	-0.11678	0.5602	0.0389857	0.843477	0.474603	0.9193	0.721661	0.782943
1	40840839	40842477	1639	*	Intron (ENSMUST00000114765/ENSMUSG00000079588, intron 4 of 4)	ENSMUSG00000079588	ENSMUST00000114765	protein_coding	35238	ENSMUST00000114765	ENSMUSG00000079588	0	Tmem182	1.75003	0.760482	6.08656	0.0136218	0.052053	0.100826	0.150203	0.494122
1	40874626	40875678	1053	*	Distal Intergenic	ENSMUSG00000094136	ENSMUST00000178542	processed_pseudogene	-10394	NA	NA	NA	Gm5973	-0.703557	1.21751	1.24347	0.264804	0.252707	0.489491	0.964527	0.590282
1	40967913	40968800	888	*	Distal Intergenic	ENSMUSG00000094136	ENSMUST00000178542	processed_pseudogene	-103681	NA	NA	NA	Gm5973	-2.56302	0.392666	9.90439	0.00164895	0.0186554	0.0361353	1.02845	0.124896
1	41133318	41134359	1042	*	Distal Intergenic	ENSMUSG00000104072	ENSMUST00000194002	lincRNA	46893	NA	NA	NA	4930448I06Rik	-0.229787	0.0819608	0.0729154	0.787138	0.458809	0.888707	0.337034	0.315996
1	41165371	41167233	1863	*	Distal Intergenic	ENSMUSG00000104072	ENSMUST00000194002	lincRNA	14019	ENSMUST00000194002	ENSMUSG00000104072	14019	4930448I06Rik	0.232015	1.35081	0.213181	0.644286	0.413788	0.801503	0.641771	0.835021
1	41555735	41556216	482	*	Distal Intergenic	ENSMUSG00000100185	ENSMUST00000191087	lincRNA	-26192	NA	NA	NA	Gm28634	0.299021	-0.108187	0.185735	0.66649	0.420963	0.815401	0.94828	1.25479
1	41743114	41743783	670	*	Distal Intergenic	ENSMUSG00000100832	ENSMUST00000186391	lincRNA	-38025	NA	NA	NA	Gm29260	-2.37766	0.0766329	11.8936	0.000563332	0.0111809	0.0216572	2.14541	0.436267
1	42257747	42258837	1091	*	Distal Intergenic	ENSMUSG00000101299	ENSMUST00000189138	lincRNA	-3018	ENSMUST00000189138;ENSMUST00000209336	ENSMUSG00000101299;ENSMUSG00000101299	-3018;-3020	Gm28175	2.1009	0.468062	9.43341	0.0021308	0.0208169	0.040322	0.225649	1.17333
1	42771708	42772771	1064	*	Distal Intergenic	ENSMUSG00000099784	ENSMUST00000188773	lincRNA	20996	NA	NA	NA	Dalir	0.143471	1.22048	0.0956614	0.7571	0.449846	0.871346	1.61469	1.5728
1	42850569	42851882	1314	*	Promoter	ENSMUSG00000060679	ENSMUST00000057208	protein_coding	0	ENSMUST00000057208;ENSMUST00000185376;ENSMUST00000185523;ENSMUST00000188174	ENSMUSG00000060679;ENSMUSG00000060679;ENSMUSG00000060679;ENSMUSG00000060679	0;0;0;0	Mrps9	-0.793662	2.1109	4.65593	0.030947	0.0787433	0.152525	7.61711	4.39311
1	42952605	42953613	1009	*	Promoter	ENSMUSG00000041907	ENSMUST00000188621	processed_transcript	0	ENSMUST00000188621;ENSMUST00000179766;ENSMUST00000179655;ENSMUST00000187998	ENSMUSG00000041907;ENSMUSG00000041907;ENSMUSG00000041907;ENSMUSG00000041907	0;0;0;0	Gpr45	-1.29835	0.951845	8.29925	0.00396632	0.0283098	0.0548358	3.57943	1.76794
1	42978023	42978595	573	*	Intron (ENSMUST00000179655/ENSMUSG00000041907, intron 1 of 1)	ENSMUSG00000041907	ENSMUST00000179766	protein_coding	25060	ENSMUST00000179766;ENSMUST00000179655	ENSMUSG00000041907;ENSMUSG00000041907	0;0	Gpr45	-0.726572	-0.19642	1.25074	0.263412	0.25199	0.488102	1.35051	0.832712
1	43005363	43006913	1551	*	Intron (ENSMUST00000179655/ENSMUSG00000041907, intron 1 of 1)	ENSMUSG00000041907	ENSMUST00000179766	protein_coding	52400	ENSMUST00000179766;ENSMUST00000179655	ENSMUSG00000041907;ENSMUSG00000041907	0;0	Gpr45	-0.390742	1.34772	0.851619	0.356095	0.299288	0.579718	2.12548	1.77621
1	43041650	43042958	1309	*	Distal Intergenic	ENSMUSG00000089088	ENSMUST00000158463	miRNA	4805	ENSMUST00000095014;ENSMUST00000186694;ENSMUST00000158463	ENSMUSG00000070939;ENSMUSG00000070939;ENSMUSG00000089088	0;0;4805	Gm24001	0.00944525	0.931734	0.00041379	0.983771	0.512282	0.992285	1.52817	1.70167
1	43045243	43045540	298	*	Distal Intergenic	ENSMUSG00000089088	ENSMUST00000158463	miRNA	8398	ENSMUST00000095014;ENSMUST00000186694	ENSMUSG00000070939;ENSMUSG00000070939	0;0	Gm24001	-0.0654802	-0.748047	0.00899234	0.924452	0.496854	0.9624	1.77067	1.72521
1	43091169	43093213	2045	*	Promoter	ENSMUSG00000041878	ENSMUST00000039080	antisense	0	ENSMUST00000039080;ENSMUST00000187872;ENSMUST00000095014;ENSMUST00000190427;ENSMUST00000189010;ENSMUST00000186694;ENSMUST00000187525;ENSMUST00000188728	ENSMUSG00000041878;ENSMUSG00000070939;ENSMUSG00000070939;ENSMUSG00000070939;ENSMUSG00000070939;ENSMUSG00000070939;ENSMUSG00000070939;ENSMUSG00000070939	0;0;0;0;0;0;0;0	8430432A02Rik	-0.3846	3.25537	1.07807	0.299129	0.271082	0.525083	11.0487	8.52371
1	43098059	43099131	1073	*	Promoter	ENSMUSG00000010290	ENSMUST00000010434	protein_coding	0	ENSMUST00000010434;ENSMUST00000039080;ENSMUST00000187872;ENSMUST00000095014;ENSMUST00000190427;ENSMUST00000189010	ENSMUSG00000010290;ENSMUSG00000041878;ENSMUSG00000070939;ENSMUSG00000070939;ENSMUSG00000070939;ENSMUSG00000070939	0;0;0;0;0;0	AI597479	-0.995622	3.52191	6.75867	0.00932963	0.0431467	0.0835746	28.2456	14.2224
1	43143202	43144006	805	*	Intron (ENSMUST00000008280/ENSMUSG00000008136, intron 2 of 5)	ENSMUSG00000008136	ENSMUST00000185893	protein_coding	52978	ENSMUST00000185893;ENSMUST00000187357;ENSMUST00000008280	ENSMUSG00000008136;ENSMUSG00000008136;ENSMUSG00000008136	0;0;0	Fhl2	-1.31518	0.642068	6.63743	0.00998606	0.0445135	0.086222	2.4016	0.935013
1	43163373	43164274	902	*	Promoter	ENSMUSG00000008136	ENSMUST00000008280	protein_coding	0	ENSMUST00000185893;ENSMUST00000187357;ENSMUST00000008280	ENSMUSG00000008136;ENSMUSG00000008136;ENSMUSG00000008136	0;0;0	Fhl2	-0.984981	1.35896	5.13219	0.0234866	0.0682867	0.132271	3.81422	1.92959
1	43168584	43169407	824	*	Intron (ENSMUST00000185893/ENSMUSG00000008136, intron 1 of 5)	ENSMUSG00000008136	ENSMUST00000185893	protein_coding	27577	ENSMUST00000185893;ENSMUST00000187357;ENSMUST00000008280	ENSMUSG00000008136;ENSMUSG00000008136;ENSMUSG00000008136	0;0;0	Fhl2	-0.395201	2.51072	0.958924	0.327459	0.285767	0.553528	5.8822	4.51402
1	43171611	43173021	1411	*	Intron (ENSMUST00000185893/ENSMUSG00000008136, intron 1 of 5)	ENSMUSG00000008136	ENSMUST00000185893	protein_coding	23963	ENSMUST00000185893;ENSMUST00000187357	ENSMUSG00000008136;ENSMUSG00000008136	0;0	Fhl2	-0.519526	4.12806	1.62791	0.201993	0.21707	0.420463	15.2402	10.6513
1	43173392	43174424	1033	*	Intron (ENSMUST00000185893/ENSMUSG00000008136, intron 1 of 5)	ENSMUSG00000008136	ENSMUST00000185893	protein_coding	22560	ENSMUST00000185893;ENSMUST00000187357	ENSMUSG00000008136;ENSMUSG00000008136	0;0	Fhl2	-0.32816	2.64011	0.6478	0.420901	0.328497	0.636295	4.62207	3.75676
1	43196404	43197734	1331	*	Promoter	ENSMUSG00000008136	ENSMUST00000185893	protein_coding	0	ENSMUST00000185893;ENSMUST00000187357	ENSMUSG00000008136;ENSMUSG00000008136	0;0	Fhl2	0.179744	1.62855	0.159033	0.690049	0.428205	0.829428	1.45119	1.66614
1	43259874	43260795	922	*	Exon (ENSMUST00000189899/ENSMUSG00000099576, exon 4 of 6)	ENSMUSG00000099576	ENSMUST00000189899	lincRNA	42130	ENSMUST00000189899	ENSMUSG00000099576	0	Gm29040	-0.0728115	0.56731	0.0171091	0.895932	0.489177	0.94753	1.10347	1.18791
1	43264483	43264857	375	*	Intron (ENSMUST00000189899/ENSMUSG00000099576, intron 2 of 5)	ENSMUSG00000099576	ENSMUST00000189899	lincRNA	38068	ENSMUST00000189899	ENSMUSG00000099576	0	Gm29040	0.545494	-0.49911	0.563392	0.452897	0.342217	0.66287	1.1224	1.46955
1	43302314	43303106	793	*	Promoter	ENSMUSG00000099576	ENSMUST00000189899	lincRNA	0	ENSMUST00000189899	ENSMUSG00000099576	0	Gm29040	-0.734538	0.684985	1.08918	0.296654	0.269796	0.522592	0.884619	0.508456
1	43306496	43307034	539	*	Distal Intergenic	ENSMUSG00000099576	ENSMUST00000189899	lincRNA	-3571	ENSMUST00000189899	ENSMUSG00000099576	0	Gm29040	-0.0893142	0.682165	0.0316678	0.858759	0.479058	0.92793	2.53912	2.41246
1	43317017	43317742	726	*	Distal Intergenic	ENSMUSG00000099576	ENSMUST00000189899	lincRNA	-14092	NA	NA	NA	Gm29040	-1.47781	-0.241211	2.40308	0.121098	0.162413	0.314593	0.58096	0.300772
1	43337185	43338887	1703	*	Distal Intergenic	ENSMUSG00000099576	ENSMUST00000189899	lincRNA	-34260	NA	NA	NA	Gm29040	-0.559518	0.849557	1.01684	0.313271	0.278379	0.539218	0.680828	0.473524
1	43358299	43358795	497	*	Distal Intergenic	ENSMUSG00000101923	ENSMUST00000189199	processed_pseudogene	-50789	NA	NA	NA	Gm29041	-1.10157	0.898727	4.01133	0.0451961	0.0955821	0.185141	3.17626	1.47379
1	43360540	43362009	1470	*	Distal Intergenic	ENSMUSG00000101923	ENSMUST00000189199	processed_pseudogene	-47575	NA	NA	NA	Gm29041	-0.0198242	2.00052	0.00190854	0.965154	0.507524	0.983067	1.50426	1.4355
1	43381847	43382283	437	*	Distal Intergenic	ENSMUSG00000101923	ENSMUST00000189199	processed_pseudogene	-27301	NA	NA	NA	Gm29041	0.402204	-0.194636	0.208503	0.647944	0.414995	0.803841	0.484586	0.838071
1	43445377	43447028	1652	*	Promoter	ENSMUSG00000066877	ENSMUST00000136648	processed_transcript	0	ENSMUST00000187435;ENSMUST00000136648;ENSMUST00000086421	ENSMUSG00000066877;ENSMUSG00000066877;ENSMUSG00000066877	0;0;0	Nck2	-1.10012	1.74016	7.87881	0.00500194	0.0317641	0.0615267	4.28805	2.10086
1	43456297	43456738	442	*	Intron (ENSMUST00000086421/ENSMUSG00000066877, intron 1 of 4)	ENSMUSG00000066877	ENSMUST00000187435	protein_coding	11718	ENSMUST00000187435;ENSMUST00000136648;ENSMUST00000086421;ENSMUST00000124817	ENSMUSG00000066877;ENSMUSG00000066877;ENSMUSG00000066877;ENSMUSG00000066877	0;0;0;-535	Nck2	1.05824	0.0586936	3.46014	0.0628655	0.113599	0.22004	1.27365	2.90397
1	43467599	43468673	1075	*	Intron (ENSMUST00000086421/ENSMUSG00000066877, intron 1 of 4)	ENSMUSG00000066877	ENSMUST00000187435	protein_coding	23020	ENSMUST00000187435;ENSMUST00000086421	ENSMUSG00000066877;ENSMUSG00000066877	0;0	Nck2	-0.949387	1.28288	3.88502	0.0487193	0.099383	0.192504	2.09064	1.09084
1	43474277	43475203	927	*	Intron (ENSMUST00000086421/ENSMUSG00000066877, intron 1 of 4)	ENSMUSG00000066877	ENSMUST00000187435	protein_coding	29698	ENSMUST00000187435;ENSMUST00000086421	ENSMUSG00000066877;ENSMUSG00000066877	0;0	Nck2	-1.59605	1.41659	11.6842	0.000630369	0.0118381	0.0229302	3.93413	1.39899
1	43535606	43535970	365	*	Intron (ENSMUST00000086421/ENSMUSG00000066877, intron 3 of 4)	ENSMUSG00000066877	ENSMUST00000086421	protein_coding	89855	ENSMUST00000187435;ENSMUST00000086421;ENSMUST00000202540;ENSMUST00000114744	ENSMUSG00000066877;ENSMUSG00000066877;ENSMUSG00000066877;ENSMUSG00000066877	0;0;0;0	Nck2	-1.48629	-0.484416	3.02805	0.0818372	0.131104	0.253947	1.72853	0.699533
1	43548267	43549003	737	*	Intron (ENSMUST00000086421/ENSMUSG00000066877, intron 3 of 4)	ENSMUSG00000066877	ENSMUST00000086421	protein_coding	102516	ENSMUST00000086421;ENSMUST00000202540;ENSMUST00000114744	ENSMUSG00000066877;ENSMUSG00000066877;ENSMUSG00000066877	0;0;0	Nck2	-1.09653	-0.125235	2.64809	0.103675	0.149181	0.288962	1.14458	0.61999
1	43554406	43556450	2045	*	Exon (ENSMUST00000086421/ENSMUSG00000066877, exon 4 of 5)	ENSMUSG00000066877	ENSMUST00000086421	protein_coding	108655	ENSMUST00000086421;ENSMUST00000202540;ENSMUST00000114744;ENSMUST00000193169	ENSMUSG00000066877;ENSMUSG00000066877;ENSMUSG00000066877;ENSMUSG00000103945	0;0;0;-3823	Nck2	-0.831899	1.1967	3.50066	0.0613452	0.112145	0.217223	1.39025	0.736123
1	43583599	43584188	590	*	Distal Intergenic	ENSMUSG00000103945	ENSMUST00000193169	TEC	23326	NA	NA	NA	Gm38228	-1.92815	0.145301	7.11142	0.00765968	0.0391668	0.0758656	1.60921	0.586483
1	43694667	43695393	727	*	Distal Intergenic	ENSMUSG00000026051	ENSMUST00000027217	protein_coding	-35209	NA	NA	NA	Ecrg4	-0.252465	0.00278264	0.145177	0.703187	0.43235	0.837456	0.917585	0.854974
1	43754038	43755290	1253	*	Intron (ENSMUST00000076997/ENSMUSG00000057363, intron 13 of 14)	ENSMUSG00000057363	ENSMUST00000126008	protein_coding	72510	ENSMUST00000126008;ENSMUST00000076997	ENSMUSG00000057363;ENSMUSG00000057363	0;0	Uxs1	-0.655105	2.89875	3.06667	0.0799137	0.129423	0.250691	9.99854	6.29108
1	43819235	43819577	343	*	Intron (ENSMUST00000076997/ENSMUSG00000057363, intron 1 of 14)	ENSMUSG00000057363	ENSMUST00000126008	protein_coding	8223	ENSMUST00000126008;ENSMUST00000139451;ENSMUST00000128261;ENSMUST00000134860;ENSMUST00000136704;ENSMUST00000153317;ENSMUST00000076997;ENSMUST00000136179	ENSMUSG00000057363;ENSMUSG00000057363;ENSMUSG00000057363;ENSMUSG00000057363;ENSMUSG00000057363;ENSMUSG00000057363;ENSMUSG00000057363;ENSMUSG00000057363	0;0;0;0;0;0;0;0	Uxs1	0.22846	-0.569319	0.109347	0.740889	0.44461	0.861203	1.43547	2.2332
1	43826735	43828111	1377	*	Promoter	ENSMUSG00000057363	ENSMUST00000126008	protein_coding	0	ENSMUST00000126008;ENSMUST00000139451;ENSMUST00000128261;ENSMUST00000134860;ENSMUST00000136704;ENSMUST00000153317;ENSMUST00000076997;ENSMUST00000136179	ENSMUSG00000057363;ENSMUSG00000057363;ENSMUSG00000057363;ENSMUSG00000057363;ENSMUSG00000057363;ENSMUSG00000057363;ENSMUSG00000057363;ENSMUSG00000057363	0;0;0;0;0;0;0;0	Uxs1	-0.99451	2.55792	7.3959	0.0065375	0.0361318	0.0699868	10.7841	5.4389
1	43933451	43934614	1164	*	Promoter	ENSMUSG00000041763	ENSMUST00000185579	processed_transcript	0	ENSMUST00000185579;ENSMUST00000087933;ENSMUST00000190401;ENSMUST00000186028;ENSMUST00000188313;ENSMUST00000188302;ENSMUST00000189388	ENSMUSG00000041763;ENSMUSG00000041763;ENSMUSG00000041763;ENSMUSG00000041763;ENSMUSG00000041763;ENSMUSG00000041763;ENSMUSG00000041763	0;0;0;0;0;0;0	Tpp2	-0.720132	2.67549	4.00595	0.0453406	0.0957085	0.185386	14.3585	8.69168
1	44551510	44553796	2287	*	Promoter	ENSMUSG00000056870	ENSMUST00000074525	protein_coding	0	ENSMUST00000074525;ENSMUST00000160854;ENSMUST00000159555;ENSMUST00000161793;ENSMUST00000161066	ENSMUSG00000056870;ENSMUSG00000056870;ENSMUSG00000056870;ENSMUSG00000056870;ENSMUSG00000056870	0;0;0;0;0	Gulp1	-1.09597	3.85263	7.68836	0.00555803	0.0333125	0.0645259	14.5292	6.74372
1	44554561	44555195	635	*	Intron (ENSMUST00000074525/ENSMUSG00000056870, intron 1 of 10)	ENSMUSG00000056870	ENSMUST00000074525	protein_coding	3050	ENSMUST00000074525;ENSMUST00000160854;ENSMUST00000159555;ENSMUST00000161793;ENSMUST00000161066	ENSMUSG00000056870;ENSMUSG00000056870;ENSMUSG00000056870;ENSMUSG00000056870;ENSMUSG00000056870	0;0;0;0;0	Gulp1	-0.438456	1.9625	1.35215	0.244903	0.241875	0.46851	10.7777	8.01629
1	44583960	44584302	343	*	Intron (ENSMUST00000074525/ENSMUSG00000056870, intron 1 of 10)	ENSMUSG00000056870	ENSMUST00000074525	protein_coding	32449	ENSMUST00000074525;ENSMUST00000160854;ENSMUST00000159555;ENSMUST00000161793;ENSMUST00000161066	ENSMUSG00000056870;ENSMUSG00000056870;ENSMUSG00000056870;ENSMUSG00000056870;ENSMUSG00000056870	0;0;0;0;0	Gulp1	-1.30345	1.82937	10.0174	0.00155081	0.0181054	0.03507	17.5759	7.19973
1	44584658	44585784	1127	*	Intron (ENSMUST00000074525/ENSMUSG00000056870, intron 1 of 10)	ENSMUSG00000056870	ENSMUST00000074525	protein_coding	33147	ENSMUST00000074525;ENSMUST00000160854;ENSMUST00000159555;ENSMUST00000161793;ENSMUST00000161066	ENSMUSG00000056870;ENSMUSG00000056870;ENSMUSG00000056870;ENSMUSG00000056870;ENSMUSG00000056870	0;0;0;0;0	Gulp1	-1.15184	3.33418	8.57993	0.00339905	0.0261145	0.0505835	14.5615	6.62134
1	44590242	44592133	1892	*	Intron (ENSMUST00000074525/ENSMUSG00000056870, intron 1 of 10)	ENSMUSG00000056870	ENSMUST00000074525	protein_coding	38731	ENSMUST00000074525;ENSMUST00000160854;ENSMUST00000159555;ENSMUST00000161793;ENSMUST00000161066	ENSMUSG00000056870;ENSMUSG00000056870;ENSMUSG00000056870;ENSMUSG00000056870;ENSMUSG00000056870	0;0;0;0;0	Gulp1	-0.906583	3.91327	5.02609	0.0249687	0.0704536	0.136468	11.4283	6.07704
1	44595431	44596395	965	*	Intron (ENSMUST00000074525/ENSMUSG00000056870, intron 1 of 10)	ENSMUSG00000056870	ENSMUST00000074525	protein_coding	43920	ENSMUST00000074525;ENSMUST00000160854;ENSMUST00000159555;ENSMUST00000161793;ENSMUST00000161066	ENSMUSG00000056870;ENSMUSG00000056870;ENSMUSG00000056870;ENSMUSG00000056870;ENSMUSG00000056870	0;0;0;0;0	Gulp1	-0.936333	2.70383	5.62478	0.0177087	0.0591354	0.114545	8.82491	4.66201
1	44612568	44613820	1253	*	Intron (ENSMUST00000074525/ENSMUSG00000056870, intron 1 of 10)	ENSMUSG00000056870	ENSMUST00000074525	protein_coding	61057	ENSMUST00000074525;ENSMUST00000160854;ENSMUST00000159555;ENSMUST00000161793;ENSMUST00000161066	ENSMUSG00000056870;ENSMUSG00000056870;ENSMUSG00000056870;ENSMUSG00000056870;ENSMUSG00000056870	0;0;0;0;0	Gulp1	-0.0995627	1.63992	0.065452	0.798078	0.46216	0.895198	3.60986	3.34656
1	44618026	44618758	733	*	Intron (ENSMUST00000074525/ENSMUSG00000056870, intron 1 of 10)	ENSMUSG00000056870	ENSMUST00000074525	protein_coding	66515	ENSMUST00000074525;ENSMUST00000160854;ENSMUST00000159555;ENSMUST00000161793;ENSMUST00000161066	ENSMUSG00000056870;ENSMUSG00000056870;ENSMUSG00000056870;ENSMUSG00000056870;ENSMUSG00000056870	0;0;0;0;0	Gulp1	-0.515558	1.54788	1.57387	0.209646	0.221711	0.429452	5.26426	3.64879
1	44624731	44625618	888	*	Intron (ENSMUST00000074525/ENSMUSG00000056870, intron 1 of 10)	ENSMUSG00000056870	ENSMUST00000074525	protein_coding	73220	ENSMUST00000074525;ENSMUST00000160854;ENSMUST00000159555;ENSMUST00000161793;ENSMUST00000161066	ENSMUSG00000056870;ENSMUSG00000056870;ENSMUSG00000056870;ENSMUSG00000056870;ENSMUSG00000056870	0;0;0;0;0	Gulp1	0.428446	1.54803	1.11946	0.290035	0.266597	0.516396	3.39544	4.55559
1	44625961	44626660	700	*	Intron (ENSMUST00000074525/ENSMUSG00000056870, intron 1 of 10)	ENSMUSG00000056870	ENSMUST00000074525	protein_coding	74450	ENSMUST00000074525;ENSMUST00000160854;ENSMUST00000159555;ENSMUST00000161793;ENSMUST00000161066	ENSMUSG00000056870;ENSMUSG00000056870;ENSMUSG00000056870;ENSMUSG00000056870;ENSMUSG00000056870	0;0;0;0;0	Gulp1	-0.244942	1.81433	0.383999	0.535471	0.374794	0.725972	6.16914	5.16014
1	44634090	44635515	1426	*	Intron (ENSMUST00000074525/ENSMUSG00000056870, intron 1 of 10)	ENSMUSG00000056870	ENSMUST00000074525	protein_coding	82579	ENSMUST00000074525;ENSMUST00000160854;ENSMUST00000159555;ENSMUST00000161793;ENSMUST00000161066	ENSMUSG00000056870;ENSMUSG00000056870;ENSMUSG00000056870;ENSMUSG00000056870;ENSMUSG00000056870	0;0;0;0;0	Gulp1	-0.750931	2.55192	3.87033	0.0491474	0.0998423	0.193393	6.03621	3.67095
1	44667440	44668385	946	*	Intron (ENSMUST00000074525/ENSMUSG00000056870, intron 1 of 10)	ENSMUSG00000056870	ENSMUST00000074525	protein_coding	115929	ENSMUST00000074525;ENSMUST00000160854;ENSMUST00000159555;ENSMUST00000161793;ENSMUST00000161066	ENSMUSG00000056870;ENSMUSG00000056870;ENSMUSG00000056870;ENSMUSG00000056870;ENSMUSG00000056870	0;0;0;0;0	Gulp1	0.323011	0.535335	0.432923	0.510559	0.365462	0.707895	1.37117	1.60902
1	44700113	44701299	1187	*	Intron (ENSMUST00000074525/ENSMUSG00000056870, intron 2 of 10)	ENSMUSG00000056870	ENSMUST00000074525	protein_coding	148602	ENSMUST00000074525;ENSMUST00000160854;ENSMUST00000159555;ENSMUST00000161793;ENSMUST00000161066;ENSMUST00000162600	ENSMUSG00000056870;ENSMUSG00000056870;ENSMUSG00000056870;ENSMUSG00000056870;ENSMUSG00000056870;ENSMUSG00000056870	0;0;0;0;0;0	Gulp1	0.416346	1.53375	1.10038	0.294183	0.268537	0.520153	2.48879	3.53264
1	44733433	44733830	398	*	Intron (ENSMUST00000074525/ENSMUSG00000056870, intron 3 of 10)	ENSMUSG00000056870	ENSMUST00000074525	protein_coding	181922	ENSMUST00000074525;ENSMUST00000160854;ENSMUST00000159555;ENSMUST00000161793;ENSMUST00000162600	ENSMUSG00000056870;ENSMUSG00000056870;ENSMUSG00000056870;ENSMUSG00000056870;ENSMUSG00000056870	0;0;0;0;0	Gulp1	-0.632549	1.02042	2.1473	0.142822	0.178668	0.346079	7.23203	4.51676
1	45022002	45023422	1421	*	Distal Intergenic	ENSMUSG00000101251	ENSMUST00000188283	processed_pseudogene	-97109	NA	NA	NA	Gm3496	-0.251311	1.83269	0.366316	0.545019	0.378232	0.732631	2.66519	2.41393
1	45794871	45796097	1227	*	Promoter	ENSMUSG00000025995	ENSMUST00000027139	protein_coding	0	ENSMUST00000027139;ENSMUST00000154436;ENSMUST00000142145;ENSMUST00000147308	ENSMUSG00000025995;ENSMUSG00000025995;ENSMUSG00000025995;ENSMUSG00000025995	0;0;0;0	Wdr75	-0.570718	2.68225	2.50477	0.113503	0.156754	0.30363	12.3887	8.33298
1	45821404	45823113	1710	*	Promoter	ENSMUSG00000025995	ENSMUST00000186308	retained_intron	0	ENSMUST00000027139;ENSMUST00000154436;ENSMUST00000143737;ENSMUST00000135662;ENSMUST00000186308;ENSMUST00000186651	ENSMUSG00000025995;ENSMUSG00000025995;ENSMUSG00000025995;ENSMUSG00000025995;ENSMUSG00000025995;ENSMUSG00000025995	0;0;0;0;0;0	Wdr75	-0.243995	3.50715	0.409594	0.522176	0.370059	0.716801	11.9929	10.1523
1	45904743	45906390	1648	*	Promoter	ENSMUSG00000099381	ENSMUST00000190055	processed_pseudogene	0	ENSMUST00000027137;ENSMUST00000190055	ENSMUSG00000025993;ENSMUSG00000099381	0;0	Gm18303	0.190523	1.93357	0.236152	0.626999	0.408014	0.790318	2.57649	3.02958
1	45925214	45926554	1341	*	Promoter	ENSMUSG00000025993	ENSMUST00000186755	retained_intron	0	ENSMUST00000186755;ENSMUST00000187420;ENSMUST00000187406;ENSMUST00000186804;ENSMUST00000191247;ENSMUST00000027137;ENSMUST00000186822;ENSMUST00000188252	ENSMUSG00000025993;ENSMUSG00000025993;ENSMUSG00000025993;ENSMUSG00000025993;ENSMUSG00000025993;ENSMUSG00000025993;ENSMUSG00000025993;ENSMUSG00000025993	0;0;0;0;0;0;0;-1905	Slc40a1	0.264184	1.32484	0.453945	0.500468	0.361516	0.700251	2.49053	3.30962
1	46066196	46068052	1857	*	Promoter	ENSMUSG00000041144	ENSMUST00000188209	retained_intron	0	ENSMUST00000188209;ENSMUST00000069293;ENSMUST00000238212	ENSMUSG00000041144;ENSMUSG00000041144;ENSMUSG00000041144	0;0;0	Dnah7b	-0.258966	2.50542	0.509607	0.475309	0.351578	0.681002	5.46867	4.57242
1	46152987	46154050	1064	*	Intron (ENSMUST00000069293/ENSMUSG00000041144, intron 20 of 65)	ENSMUSG00000041144	ENSMUST00000069293	protein_coding	86249	ENSMUST00000069293;ENSMUST00000238212;ENSMUST00000190792	ENSMUSG00000041144;ENSMUSG00000041144;ENSMUSG00000041144	0;0;0	Dnah7b	0.173326	1.6273	0.180685	0.670785	0.422324	0.818036	2.70768	3.01912
1	46852093	46854219	2127	*	Promoter	ENSMUSG00000025986	ENSMUST00000027131	protein_coding	0	ENSMUST00000186852;ENSMUST00000185520;ENSMUST00000027131;ENSMUST00000189404	ENSMUSG00000025986;ENSMUSG00000025986;ENSMUSG00000025986;ENSMUSG00000100213	0;0;0;-1614	Slc39a10	-0.772368	3.87399	3.86326	0.0493549	0.10006	0.193814	16.1876	9.52507
1	46901425	46901926	502	*	Distal Intergenic	ENSMUSG00000100160	ENSMUST00000185210	processed_pseudogene	-4546	ENSMUST00000185210	ENSMUSG00000100160	-4546	Gm28527	0.560878	1.06787	1.36335	0.242958	0.240822	0.466469	2.79309	4.33019
1	46906779	46908163	1385	*	Distal Intergenic	ENSMUSG00000100160	ENSMUST00000185210	processed_pseudogene	-9900	NA	NA	NA	Gm28527	0.67449	2.45037	2.99569	0.0834868	0.132534	0.256716	3.46336	5.51389
1	46966396	46967520	1125	*	Distal Intergenic	ENSMUSG00000100160	ENSMUST00000185210	processed_pseudogene	-69517	NA	NA	NA	Gm28527	-0.637255	0.489731	1.34635	0.245917	0.242407	0.469539	1.36794	0.955595
1	47036444	47037194	751	*	Distal Intergenic	ENSMUSG00000101921	ENSMUST00000186233	processed_pseudogene	-30594	NA	NA	NA	Gm28825	-2.07596	-0.0633944	5.61295	0.0178287	0.0593128	0.114888	0.888261	0.21922
1	47050899	47051559	661	*	Distal Intergenic	ENSMUSG00000101921	ENSMUST00000186233	processed_pseudogene	-16229	NA	NA	NA	Gm28825	-0.931782	-0.210675	1.04012	0.307795	0.275461	0.533565	0.532624	0.386278
1	47096942	47097505	564	*	Distal Intergenic	ENSMUSG00000101921	ENSMUST00000186233	processed_pseudogene	29154	NA	NA	NA	Gm28825	-1.4374	0.157027	4.98154	0.0256196	0.0714557	0.138409	1.93061	0.714904
1	47119610	47120192	583	*	Distal Intergenic	ENSMUSG00000101447	ENSMUST00000190006	lincRNA	-33269	NA	NA	NA	Gm28826	0.994256	0.55214	3.85055	0.0497303	0.100463	0.194596	1.38788	3.04881
1	47163729	47164254	526	*	Intron (ENSMUST00000190006/ENSMUSG00000101447, intron 1 of 2)	ENSMUSG00000101447	ENSMUST00000190006	lincRNA	10268	ENSMUST00000190006	ENSMUSG00000101447	0	Gm28826	-1.24885	-0.117086	3.55961	0.0592022	0.11005	0.213166	1.67248	0.66441
1	47285665	47286771	1107	*	Distal Intergenic	ENSMUSG00000081185	ENSMUST00000121202	processed_pseudogene	79601	NA	NA	NA	Gm4852	-0.384895	0.54156	0.490532	0.483691	0.354744	0.687135	1.17096	1.05306
1	50925055	50928315	3261	*	Promoter	ENSMUSG00000026109	ENSMUST00000081851	protein_coding	0	ENSMUST00000114565;ENSMUST00000081851	ENSMUSG00000026109;ENSMUSG00000026109	0;0	Tmeff2	-0.0536217	3.1574	0.0206529	0.885729	0.486263	0.941886	4.41195	4.31592
1	51096643	51097472	830	*	Intron (ENSMUST00000081851/ENSMUSG00000026109, intron 5 of 9)	ENSMUSG00000026109	ENSMUST00000081851	protein_coding	169124	ENSMUST00000081851	ENSMUSG00000026109	0	Tmeff2	-0.42813	0.64958	0.523232	0.469467	0.34916	0.67632	1.22473	0.882499
1	51125748	51126229	482	*	Intron (ENSMUST00000081851/ENSMUSG00000026109, intron 5 of 9)	ENSMUSG00000026109	ENSMUST00000081851	protein_coding	198229	ENSMUST00000081851	ENSMUSG00000026109	0	Tmeff2	-0.953259	-0.116278	1.50564	0.219806	0.227892	0.441424	1.52317	0.794594
1	51191464	51192865	1402	*	Distal Intergenic	ENSMUSG00000099625	ENSMUST00000190705	lincRNA	-2356	ENSMUST00000081851;ENSMUST00000190705	ENSMUSG00000026109;ENSMUSG00000099625	0;-2356	Gm29325	-0.551682	1.35096	1.59295	0.206906	0.220055	0.426244	2.1764	1.62711
1	51243187	51243917	731	*	Intron (ENSMUST00000189867/ENSMUSG00000101799, intron 4 of 4)	ENSMUSG00000101799	ENSMUST00000189867	antisense	89862	ENSMUST00000189867	ENSMUSG00000101799	0	9330175M20Rik	-1.67817	-0.542161	1.34355	0.246409	0.242634	0.46998	0.287296	0.0505733
1	51315404	51316027	624	*	Intron (ENSMUST00000189867/ENSMUSG00000101799, intron 2 of 4)	ENSMUSG00000101799	ENSMUST00000189867	antisense	17752	ENSMUST00000187104;ENSMUST00000189867	ENSMUSG00000099741;ENSMUSG00000101799	2525;0	9330175M20Rik	1.24908	-0.118239	2.26911	0.131976	0.170639	0.330527	0.503436	0.9961
1	51333132	51334526	1395	*	Promoter	ENSMUSG00000101799	ENSMUST00000189867	antisense	0	ENSMUST00000189867	ENSMUSG00000101799	0	9330175M20Rik	0.27211	1.08321	0.416891	0.518493	0.36864	0.714051	1.58702	2.00877
1	51343844	51344362	519	*	Distal Intergenic	ENSMUSG00000101799	ENSMUST00000189867	antisense	-10065	NA	NA	NA	9330175M20Rik	-0.120393	-0.199505	0.0246633	0.875209	0.483436	0.93641	0.87899	0.983929
1	51477316	51478901	1586	*	Promoter	ENSMUSG00000026107	ENSMUST00000188051	protein_coding	0	ENSMUST00000188051;ENSMUST00000189542;ENSMUST00000190103;ENSMUST00000027279;ENSMUST00000186684;ENSMUST00000188204;ENSMUST00000185534;ENSMUST00000188303;ENSMUST00000186003;ENSMUST00000185961	ENSMUSG00000026107;ENSMUSG00000026107;ENSMUSG00000026107;ENSMUSG00000026107;ENSMUSG00000026107;ENSMUSG00000026107;ENSMUSG00000026107;ENSMUSG00000026107;ENSMUSG00000026107;ENSMUSG00000026107	0;0;0;0;0;0;0;0;0;-3920	Nabp1	-0.324341	2.18453	0.774748	0.378753	0.309697	0.599879	5.26707	4.22646
1	51505275	51506493	1219	*	Distal Intergenic	ENSMUSG00000099413	ENSMUST00000190169	lincRNA	5836	ENSMUST00000189410;ENSMUST00000190169	ENSMUSG00000099413;ENSMUSG00000099413	0;5836	Gm17767	0.59273	1.16068	1.99125	0.158211	0.188972	0.366036	1.84223	2.9959
1	51529811	51530759	949	*	Intron (ENSMUST00000189410/ENSMUSG00000099413, intron 3 of 3)	ENSMUSG00000099413	ENSMUST00000189410	lincRNA	65959	ENSMUST00000189410;ENSMUST00000194442	ENSMUSG00000099413;ENSMUSG00000103424	0;-442	Gm17767	-0.523109	0.132703	0.414029	0.519932	0.369185	0.715108	0.408175	0.346963
1	51584729	51585360	632	*	Intron (ENSMUST00000189410/ENSMUSG00000099413, intron 2 of 3)	ENSMUSG00000099413	ENSMUST00000189410	lincRNA	11358	ENSMUST00000189410	ENSMUSG00000099413	0	Gm17767	-0.217317	0.00228682	0.114233	0.735375	0.442791	0.857681	1.16582	1.127
1	51596848	51597638	791	*	Promoter	ENSMUSG00000099413	ENSMUST00000189410	lincRNA	-130	ENSMUST00000189410	ENSMUSG00000099413	0	Gm17767	-0.561855	0.0720176	0.88611	0.346534	0.294803	0.57103	1.15568	0.81135
1	51606613	51608038	1426	*	Distal Intergenic	ENSMUSG00000099413	ENSMUST00000189410	lincRNA	-9895	NA	NA	NA	Gm17767	-1.60217	0.606454	5.19203	0.0226912	0.0671556	0.13008	0.640439	0.193227
1	51616667	51618640	1974	*	Distal Intergenic	ENSMUSG00000099413	ENSMUST00000189410	lincRNA	-19949	NA	NA	NA	Gm17767	-0.630038	0.930461	1.31201	0.252032	0.245842	0.476194	0.640555	0.462951
1	51627454	51628413	960	*	Distal Intergenic	ENSMUSG00000099413	ENSMUST00000189410	lincRNA	-30736	NA	NA	NA	Gm17767	-0.240901	0.9494	0.17261	0.677803	0.424408	0.822074	0.987172	0.784047
1	51646147	51646819	673	*	Distal Intergenic	ENSMUSG00000099413	ENSMUST00000189410	lincRNA	-49429	NA	NA	NA	Gm17767	0.586859	0.359828	0.934282	0.333753	0.288682	0.559173	0.887625	1.62742
1	51687797	51688469	673	*	Distal Intergenic	ENSMUSG00000101741	ENSMUST00000189576	lincRNA	9431	NA	NA	NA	Gm28055	-0.662063	-0.260279	0.677088	0.410592	0.32385	0.627294	0.730297	0.569085
1	51697095	51697932	838	*	Promoter	ENSMUSG00000101741	ENSMUST00000189576	lincRNA	0	ENSMUST00000186769;ENSMUST00000189576	ENSMUSG00000101741;ENSMUSG00000101741	0;0	Gm28055	0.436357	0.608988	0.576586	0.447654	0.339948	0.658475	0.880277	1.33111
1	51746351	51747922	1572	*	Promoter	ENSMUSG00000101741	ENSMUST00000186769	lincRNA	0	ENSMUST00000046390;ENSMUST00000114537;ENSMUST00000018561;ENSMUST00000114541;ENSMUST00000186769	ENSMUSG00000018417;ENSMUSG00000018417;ENSMUSG00000018417;ENSMUSG00000018417;ENSMUSG00000101741	0;0;0;0;0	Gm28055	0.299715	2.31267	0.637295	0.424693	0.330069	0.639339	3.86297	4.88589
1	51795222	51796906	1685	*	Promoter	ENSMUSG00000018417	ENSMUST00000136701	processed_transcript	0	ENSMUST00000046390;ENSMUST00000114537;ENSMUST00000018561;ENSMUST00000114541;ENSMUST00000144694;ENSMUST00000135125;ENSMUST00000136701	ENSMUSG00000018417;ENSMUSG00000018417;ENSMUSG00000018417;ENSMUSG00000018417;ENSMUSG00000018417;ENSMUSG00000018417;ENSMUSG00000018417	0;0;0;0;0;23640;0	Myo1b	0.614517	1.47648	2.07962	0.149278	0.183101	0.354665	1.23062	2.11354
1	51820761	51821247	487	*	Intron (ENSMUST00000018561/ENSMUSG00000018417, intron 5 of 30)	ENSMUSG00000018417	ENSMUST00000046390	protein_coding	94824	ENSMUST00000046390;ENSMUST00000114537;ENSMUST00000018561;ENSMUST00000151525;ENSMUST00000114541;ENSMUST00000144694;ENSMUST00000135125	ENSMUSG00000018417;ENSMUSG00000018417;ENSMUSG00000018417;ENSMUSG00000018417;ENSMUSG00000018417;ENSMUSG00000018417;ENSMUSG00000018417	0;0;0;0;0;0;-215	Myo1b	-1.22811	-0.342051	2.68457	0.101325	0.147316	0.285349	1.5836	0.676115
1	51879185	51880256	1072	*	Promoter	ENSMUSG00000100313	ENSMUST00000186817	sense_intronic	0	ENSMUST00000046390;ENSMUST00000114537;ENSMUST00000018561;ENSMUST00000126657;ENSMUST00000151525;ENSMUST00000114541;ENSMUST00000144694;ENSMUST00000186817	ENSMUSG00000018417;ENSMUSG00000018417;ENSMUSG00000018417;ENSMUSG00000018417;ENSMUSG00000018417;ENSMUSG00000018417;ENSMUSG00000018417;ENSMUSG00000100313	0;0;0;0;0;0;0;0	Gm28323	-1.17842	0.886052	4.66211	0.0308357	0.0786127	0.152272	1.76317	0.88375
1	51895905	51897016	1112	*	Promoter	ENSMUSG00000018417	ENSMUST00000144694	protein_coding	0	ENSMUST00000046390;ENSMUST00000114537;ENSMUST00000018561;ENSMUST00000126657;ENSMUST00000151525;ENSMUST00000114541;ENSMUST00000144694	ENSMUSG00000018417;ENSMUSG00000018417;ENSMUSG00000018417;ENSMUSG00000018417;ENSMUSG00000018417;ENSMUSG00000018417;ENSMUSG00000018417	0;0;0;0;0;0;0	Myo1b	-0.923013	0.949265	3.53476	0.0600957	0.110939	0.214887	1.92428	1.08468
1	51925194	51926281	1088	*	Distal Intergenic	ENSMUSG00000018417	ENSMUST00000046390	protein_coding	-9123	NA	NA	NA	Myo1b	-0.372652	0.869705	0.597125	0.439677	0.336668	0.652121	1.51821	1.22912
1	51966700	51967315	616	*	Distal Intergenic	ENSMUSG00000062939	ENSMUST00000168302	protein_coding	-19833	NA	NA	NA	Stat4	-1.90276	-0.472258	3.18363	0.07438	0.124792	0.241721	0.683282	0.207248
1	51996619	51997626	1008	*	Intron (ENSMUST00000168302/ENSMUSG00000062939, intron 2 of 24)	ENSMUSG00000062939	ENSMUST00000168302	protein_coding	9471	ENSMUST00000168302	ENSMUSG00000062939	0	Stat4	-0.368834	0.939239	0.411052	0.521437	0.369767	0.716234	1.00932	0.586811
1	52107539	52108181	643	*	Exon (ENSMUST00000210323/ENSMUSG00000109599, exon 2 of 2)	ENSMUSG00000101628	ENSMUST00000185516	processed_transcript	30278	ENSMUST00000168302;ENSMUST00000027277;ENSMUST00000187554;ENSMUST00000185516;ENSMUST00000210323	ENSMUSG00000062939;ENSMUSG00000062939;ENSMUSG00000062939;ENSMUSG00000101628;ENSMUSG00000109599	0;99296;2090;0;0	Gm28177	-1.59564	1.98201	14.8211	0.000118224	0.00562552	0.0108966	10.6848	3.47495
1	52113103	52114006	904	*	Promoter	ENSMUSG00000109599	ENSMUST00000210323	lincRNA	0	ENSMUST00000185516;ENSMUST00000210323	ENSMUSG00000101628;ENSMUSG00000109599	0;0	Gm31812	-1.39401	3.27225	13.0125	0.000309456	0.00854822	0.0165578	23.6723	8.9761
1	52115240	52115916	677	*	Intron (ENSMUST00000185516/ENSMUSG00000101628, intron 12 of 33)	ENSMUSG00000101628	ENSMUST00000185516	processed_transcript	37979	ENSMUST00000186574;ENSMUST00000070968;ENSMUST00000191435;ENSMUST00000186857;ENSMUST00000188681;ENSMUST00000189347;ENSMUST00000186186;ENSMUST00000185743;ENSMUST00000186057;ENSMUST00000185516;ENSMUST00000210323	ENSMUSG00000026104;ENSMUSG00000026104;ENSMUSG00000026104;ENSMUSG00000026104;ENSMUSG00000026104;ENSMUSG00000026104;ENSMUSG00000026104;ENSMUSG00000026104;ENSMUSG00000026104;ENSMUSG00000101628;ENSMUSG00000109599	0;0;0;0;0;0;0;0;0;0;0	Gm28177	-0.875909	2.323	4.61907	0.0316189	0.0797442	0.154464	8.65318	4.91314
1	52118474	52120619	2146	*	Promoter	ENSMUSG00000026104	ENSMUST00000186574	protein_coding	0	ENSMUST00000186574;ENSMUST00000070968;ENSMUST00000191435;ENSMUST00000186857;ENSMUST00000188681;ENSMUST00000189347;ENSMUST00000186186;ENSMUST00000185743;ENSMUST00000186057;ENSMUST00000185516;ENSMUST00000210323	ENSMUSG00000026104;ENSMUSG00000026104;ENSMUSG00000026104;ENSMUSG00000026104;ENSMUSG00000026104;ENSMUSG00000026104;ENSMUSG00000026104;ENSMUSG00000026104;ENSMUSG00000026104;ENSMUSG00000101628;ENSMUSG00000109599	0;0;0;0;0;0;0;0;0;0;0	Stat1	-1.05651	4.29093	6.66478	0.00983399	0.0441794	0.085575	19.914	9.63321
1	52143309	52143856	548	*	Intron (ENSMUST00000070968/ENSMUSG00000026104, intron 12 of 24)	ENSMUSG00000026104	ENSMUST00000186574	protein_coding	23869	ENSMUST00000186574;ENSMUST00000070968;ENSMUST00000191435;ENSMUST00000186857;ENSMUST00000189347;ENSMUST00000186057;ENSMUST00000185516	ENSMUSG00000026104;ENSMUSG00000026104;ENSMUSG00000026104;ENSMUSG00000026104;ENSMUSG00000026104;ENSMUSG00000026104;ENSMUSG00000101628	0;0;0;0;0;0;0	Stat1	-0.273134	1.32981	0.442801	0.505774	0.363624	0.704336	6.89984	5.79985
1	52149600	52151192	1593	*	Promoter	ENSMUSG00000026104	ENSMUST00000189075	retained_intron	0	ENSMUST00000186574;ENSMUST00000070968;ENSMUST00000191435;ENSMUST00000186857;ENSMUST00000189347;ENSMUST00000186057;ENSMUST00000189075;ENSMUST00000189244;ENSMUST00000189336;ENSMUST00000185516	ENSMUSG00000026104;ENSMUSG00000026104;ENSMUSG00000026104;ENSMUSG00000026104;ENSMUSG00000026104;ENSMUSG00000026104;ENSMUSG00000026104;ENSMUSG00000026104;ENSMUSG00000026104;ENSMUSG00000101628	0;0;0;0;0;0;0;0;0;0	Stat1	-0.13443	3.36595	0.124018	0.724717	0.439335	0.850986	9.76238	8.93622
1	52152299	52152883	585	*	Exon (ENSMUST00000070968/ENSMUSG00000026104, exon 21 of 25)	ENSMUSG00000026104	ENSMUST00000186574	protein_coding	32859	ENSMUST00000186574;ENSMUST00000070968;ENSMUST00000191435;ENSMUST00000186857;ENSMUST00000189347;ENSMUST00000186057;ENSMUST00000189075;ENSMUST00000189244;ENSMUST00000189336;ENSMUST00000185516	ENSMUSG00000026104;ENSMUSG00000026104;ENSMUSG00000026104;ENSMUSG00000026104;ENSMUSG00000026104;ENSMUSG00000026104;ENSMUSG00000026104;ENSMUSG00000026104;ENSMUSG00000026104;ENSMUSG00000101628	0;0;0;0;0;0;0;0;0;0	Stat1	-0.115611	2.08473	0.0894695	0.764853	0.452087	0.875687	9.94172	9.33843
1	52157875	52159273	1399	*	Intron (ENSMUST00000070968/ENSMUSG00000026104, intron 24 of 24)	ENSMUSG00000026104	ENSMUST00000070968	protein_coding	38420	ENSMUST00000114513;ENSMUST00000186574;ENSMUST00000070968;ENSMUST00000191435;ENSMUST00000186857;ENSMUST00000189347;ENSMUST00000186057;ENSMUST00000189244;ENSMUST00000189336;ENSMUST00000185516	ENSMUSG00000026103;ENSMUSG00000026104;ENSMUSG00000026104;ENSMUSG00000026104;ENSMUSG00000026104;ENSMUSG00000026104;ENSMUSG00000026104;ENSMUSG00000026104;ENSMUSG00000026104;ENSMUSG00000101628	0;0;0;0;0;0;0;0;0;0	Stat1	-0.138083	2.33217	0.129857	0.71858	0.437482	0.847398	4.58732	4.28438
1	52170039	52172412	2374	*	Intron (ENSMUST00000114512/ENSMUSG00000026103, intron 14 of 17)	ENSMUSG00000026103	ENSMUST00000114513	protein_coding	60811	ENSMUST00000114513;ENSMUST00000114512;ENSMUST00000138906;ENSMUST00000156887;ENSMUST00000126221;ENSMUST00000136654	ENSMUSG00000026103;ENSMUSG00000026103;ENSMUSG00000026103;ENSMUSG00000026103;ENSMUSG00000026103;ENSMUSG00000026103	0;0;0;0;-894;-1064	Gls	-0.205268	4.16136	0.261345	0.609198	0.401809	0.7783	12.2503	10.6625
1	52231642	52233721	2080	*	Promoter	ENSMUSG00000026103	ENSMUST00000114510	protein_coding	0	ENSMUST00000114510;ENSMUST00000114513;ENSMUST00000142976;ENSMUST00000114512	ENSMUSG00000026103;ENSMUSG00000026103;ENSMUSG00000026103;ENSMUSG00000026103	0;0;0;0	Gls	-1.05548	3.8118	7.18825	0.00733851	0.0382739	0.074136	16.3764	7.9087
1	52242483	52243875	1393	*	Distal Intergenic	ENSMUSG00000026103	ENSMUST00000114510	protein_coding	-9251	NA	NA	NA	Gls	-0.886608	2.27567	5.23823	0.0220961	0.0662247	0.128277	5.46789	2.98368
1	52251298	52254239	2942	*	Distal Intergenic	ENSMUSG00000026103	ENSMUST00000114510	protein_coding	-18066	NA	NA	NA	Gls	-0.821183	4.48595	3.88942	0.0485917	0.0992417	0.19223	10.8707	6.14889
1	52263041	52263566	526	*	Distal Intergenic	ENSMUSG00000099648	ENSMUST00000185256	processed_pseudogene	25529	NA	NA	NA	Gm5975	-0.391925	0.509808	0.503262	0.478071	0.352522	0.682831	2.07008	1.50124
1	52266134	52266710	577	*	Distal Intergenic	ENSMUSG00000099648	ENSMUST00000185256	processed_pseudogene	22385	NA	NA	NA	Gm5975	-0.91234	0.811419	2.93527	0.0866647	0.135419	0.262306	2.43914	1.30448
1	52295980	52296937	958	*	Distal Intergenic	ENSMUSG00000099648	ENSMUST00000185256	processed_pseudogene	-6885	NA	NA	NA	Gm5975	-0.946947	1.23354	3.99905	0.0455266	0.0958624	0.185684	2.4574	1.37481
1	52321044	52321523	480	*	Distal Intergenic	ENSMUSG00000099648	ENSMUST00000185256	processed_pseudogene	-31949	NA	NA	NA	Gm5975	0.164195	0.194371	0.0768326	0.781637	0.457162	0.885517	1.75193	1.9809
1	52330177	52330809	633	*	Distal Intergenic	ENSMUSG00000099648	ENSMUST00000185256	processed_pseudogene	-41082	NA	NA	NA	Gm5975	-0.864381	2.75889	4.73895	0.0294875	0.076971	0.149092	11.6536	6.48111
1	52331265	52332487	1223	*	Distal Intergenic	ENSMUSG00000099648	ENSMUST00000185256	processed_pseudogene	-42170	NA	NA	NA	Gm5975	-0.00870638	2.27177	0.000441058	0.983245	0.512103	0.991937	2.64353	2.65401
1	52354002	52354797	796	*	Distal Intergenic	ENSMUSG00000099648	ENSMUST00000185256	processed_pseudogene	-64907	NA	NA	NA	Gm5975	-0.181376	0.512905	0.101172	0.750428	0.447791	0.867366	1.27704	0.992028
1	52363745	52364449	705	*	Distal Intergenic	ENSMUSG00000099648	ENSMUST00000185256	processed_pseudogene	-74650	NA	NA	NA	Gm5975	-0.00253619	1.8681	4.0121e-05	0.994946	0.515102	0.997747	4.17917	4.47958
1	52366147	52366975	829	*	Distal Intergenic	ENSMUSG00000099648	ENSMUST00000185256	processed_pseudogene	-77052	NA	NA	NA	Gm5975	0.242816	2.40632	0.403899	0.525083	0.371127	0.718869	7.06131	8.40573
1	52389164	52390910	1747	*	Distal Intergenic	ENSMUSG00000065192	ENSMUST00000083258	snRNA	53634	NA	NA	NA	Gm23460	-0.343555	1.42706	0.526733	0.467984	0.348599	0.675231	1.02633	0.788612
1	52396562	52398551	1990	*	Distal Intergenic	ENSMUSG00000065192	ENSMUST00000083258	snRNA	45993	NA	NA	NA	Gm23460	-0.0347158	2.17267	0.00729687	0.931926	0.498991	0.966539	2.1315	2.22678
1	52421812	52422658	847	*	Distal Intergenic	ENSMUSG00000065192	ENSMUST00000083258	snRNA	21886	NA	NA	NA	Gm23460	-0.187338	0.339294	0.0785052	0.779333	0.456423	0.884085	0.786551	0.670413
1	52431204	52431686	483	*	Distal Intergenic	ENSMUSG00000065192	ENSMUST00000083258	snRNA	12858	NA	NA	NA	Gm23460	-0.386095	0.406466	0.351044	0.553523	0.381421	0.738807	1.52546	1.06442
1	52435005	52436420	1416	*	Distal Intergenic	ENSMUSG00000065192	ENSMUST00000083258	snRNA	8124	NA	NA	NA	Gm23460	-0.659879	2.41557	2.34845	0.125408	0.165526	0.320622	2.77369	1.7085
1	52441983	52443360	1378	*	Distal Intergenic	ENSMUSG00000065192	ENSMUST00000083258	snRNA	1184	ENSMUST00000083258	ENSMUSG00000065192	1184	Gm23460	0.582552	0.75816	0.939767	0.332338	0.288044	0.557938	0.458483	0.665689
1	52499702	52501005	1304	*	Promoter	ENSMUSG00000002881	ENSMUST00000069792	protein_coding	0	ENSMUST00000069792;ENSMUST00000168082;ENSMUST00000186764;ENSMUST00000180794	ENSMUSG00000002881;ENSMUSG00000002881;ENSMUSG00000002881;ENSMUSG00000097833	0;0;0;3224	Nab1	-1.05149	2.05524	7.53786	0.00604182	0.0347414	0.0672937	6.7479	3.26973
1	52501887	52502450	564	*	Distal Intergenic	ENSMUSG00000002881	ENSMUST00000069792	protein_coding	-1208	ENSMUST00000069792;ENSMUST00000168082;ENSMUST00000186764;ENSMUST00000180794	ENSMUSG00000002881;ENSMUSG00000002881;ENSMUSG00000002881;ENSMUSG00000097833	0;0;0;1779	Nab1	-0.480925	0.924782	1.19687	0.273948	0.257949	0.499645	4.54336	3.4373
1	52511750	52512561	812	*	Distal Intergenic	ENSMUSG00000097833	ENSMUST00000180794	processed_pseudogene	-7521	NA	NA	NA	Gm5976	-0.333032	0.975427	0.485257	0.486051	0.355747	0.689077	2.29073	2.08942
1	52520801	52521804	1004	*	Promoter	ENSMUSG00000101501	ENSMUST00000191424	processed_pseudogene	-435	ENSMUST00000189527;ENSMUST00000191424	ENSMUSG00000100120;ENSMUSG00000101501	0;-435	Rps27a-ps1	-0.644036	0.367122	1.19052	0.275225	0.258555	0.500818	1.01422	0.639221
1	52577862	52579027	1166	*	Exon (ENSMUST00000188544/ENSMUSG00000099878, exon 2 of 6)	ENSMUSG00000099878	ENSMUST00000188544	lincRNA	1264	ENSMUST00000188544;ENSMUST00000189527	ENSMUSG00000099878;ENSMUSG00000100120	0;0	Gm28178	0.330111	0.858356	0.438992	0.50761	0.364405	0.705848	1.17149	1.50411
1	52597011	52597587	577	*	Distal Intergenic	ENSMUSG00000100007	ENSMUST00000179821	processed_pseudogene	12493	NA	NA	NA	Gm5527	0.452134	0.0774206	0.381424	0.536843	0.375185	0.726729	0.610164	0.891011
1	52597882	52599052	1171	*	Distal Intergenic	ENSMUSG00000100007	ENSMUST00000179821	processed_pseudogene	13364	NA	NA	NA	Gm5527	-0.0446048	0.592904	0.00558133	0.940447	0.501187	0.970794	0.748268	0.642771
1	52630691	52631520	830	*	Promoter	ENSMUSG00000043015	ENSMUST00000165859	protein_coding	0	ENSMUST00000165859;ENSMUST00000188507;ENSMUST00000185483;ENSMUST00000190108;ENSMUST00000185790	ENSMUSG00000043015;ENSMUSG00000043015;ENSMUSG00000043015;ENSMUSG00000043015;ENSMUSG00000043015	0;0;0;0;0	Nemp2	-0.938328	1.95489	6.10452	0.013484	0.0518324	0.100399	10.1932	5.56994
1	52633617	52635955	2339	*	Intron (ENSMUST00000165859/ENSMUSG00000043015, intron 1 of 8)	ENSMUSG00000043015	ENSMUST00000165859	protein_coding	2914	ENSMUST00000165859;ENSMUST00000188507;ENSMUST00000185483;ENSMUST00000190108;ENSMUST00000185790	ENSMUSG00000043015;ENSMUSG00000043015;ENSMUSG00000043015;ENSMUSG00000043015;ENSMUSG00000043015	0;0;0;0;0	Nemp2	-0.86886	3.47412	5.07585	0.0242619	0.0694089	0.134444	8.64281	4.6746
1	52713935	52714599	665	*	Intron (ENSMUST00000087701/ENSMUSG00000041439, intron 1 of 5)	ENSMUSG00000041439	ENSMUST00000156876	protein_coding	12863	ENSMUST00000156876;ENSMUST00000087701;ENSMUST00000147421;ENSMUST00000147758	ENSMUSG00000041439;ENSMUSG00000041439;ENSMUSG00000041439;ENSMUSG00000041439	0;0;0;0	Mfsd6	-0.128692	1.38934	0.108645	0.741692	0.444853	0.861676	6.17934	6.09806
1	52717715	52719018	1304	*	Intron (ENSMUST00000087701/ENSMUSG00000041439, intron 1 of 5)	ENSMUSG00000041439	ENSMUST00000156876	protein_coding	8444	ENSMUST00000156876;ENSMUST00000087701;ENSMUST00000147421	ENSMUSG00000041439;ENSMUSG00000041439;ENSMUSG00000041439	0;0;0	Mfsd6	-0.101891	2.4904	0.0768462	0.781618	0.457157	0.885508	6.5448	6.12744
1	52725817	52727916	2100	*	Promoter	ENSMUSG00000041439	ENSMUST00000156876	protein_coding	0	ENSMUST00000156876;ENSMUST00000087701;ENSMUST00000147421	ENSMUSG00000041439;ENSMUSG00000041439;ENSMUSG00000041439	0;0;0	Mfsd6	-0.843492	3.62238	4.76637	0.0290214	0.0764026	0.147991	13.3788	7.48458
1	52764617	52764905	289	*	Distal Intergenic	ENSMUSG00000100230	ENSMUST00000188413	processed_pseudogene	7898	NA	NA	NA	Gm28650	-4.65837	-1.08661	5.20456	0.0225281	0.0668715	0.129529	0.848813	0
1	52798656	52800694	2039	*	Promoter	ENSMUSG00000026102	ENSMUST00000159725	protein_coding	0	ENSMUST00000027271;ENSMUST00000162576;ENSMUST00000162351;ENSMUST00000159725;ENSMUST00000177279;ENSMUST00000159607	ENSMUSG00000026102;ENSMUSG00000026102;ENSMUSG00000026102;ENSMUSG00000026102;ENSMUSG00000026102;ENSMUSG00000026102	0;0;0;0;0;-3608	Inpp1	-0.251031	2.96196	0.461338	0.497	0.360125	0.697558	6.74581	5.78033
1	52816559	52818358	1800	*	Promoter	ENSMUSG00000026102	ENSMUST00000027271	protein_coding	0	ENSMUST00000027271;ENSMUST00000162576;ENSMUST00000162351	ENSMUSG00000026102;ENSMUSG00000026102;ENSMUSG00000026102	0;0;0	Inpp1	-0.86831	4.13529	4.70544	0.0300677	0.0777435	0.150588	24.8864	13.6395
1	52952300	52953426	1127	*	Promoter	ENSMUSG00000043629	ENSMUST00000114492	protein_coding	0	ENSMUST00000191441;ENSMUST00000190726;ENSMUST00000190831;ENSMUST00000186266;ENSMUST00000114493;ENSMUST00000114492;ENSMUST00000050567	ENSMUSG00000043629;ENSMUSG00000043629;ENSMUSG00000043629;ENSMUSG00000043629;ENSMUSG00000043629;ENSMUSG00000043629;ENSMUSG00000043629	0;0;0;0;0;0;0	1700019D03Rik	-0.920046	1.75061	5.23212	0.022174	0.0663509	0.128521	4.88877	2.73968
1	52986136	52986969	834	*	Intron (ENSMUST00000190726/ENSMUSG00000043629, intron 3 of 3)	ENSMUSG00000043629	ENSMUST00000191441	protein_coding	33210	ENSMUST00000191441;ENSMUST00000190726;ENSMUST00000190831	ENSMUSG00000043629;ENSMUSG00000043629;ENSMUSG00000043629	0;0;0	1700019D03Rik	-0.748548	0.478555	2.11566	0.1458	0.180648	0.349913	1.97849	1.50652
1	53053538	53054004	467	*	Distal Intergenic	ENSMUSG00000026100	ENSMUST00000027269	protein_coding	-7636	NA	NA	NA	Mstn	-0.146966	0.257408	0.0729293	0.787119	0.458809	0.888707	2.40344	2.30942
1	53195994	53196558	565	*	Promoter	ENSMUSG00000100763	ENSMUST00000191402	antisense	0	ENSMUST00000027267;ENSMUST00000135246;ENSMUST00000191402	ENSMUSG00000026098;ENSMUSG00000026098;ENSMUSG00000100763	0;0;0	Gm28777	-0.405311	0.778854	0.898043	0.343308	0.293237	0.567997	4.78209	3.69295
1	53200356	53201190	835	*	Intron (ENSMUST00000027267/ENSMUSG00000026098, intron 9 of 12)	ENSMUSG00000026098	ENSMUST00000027267	protein_coding	95828	ENSMUST00000027267;ENSMUST00000135246;ENSMUST00000191402	ENSMUSG00000026098;ENSMUSG00000026098;ENSMUSG00000100763	0;0;0	Pms1	-0.481505	1.23206	1.3285	0.249074	0.244185	0.472984	3.86666	2.68005
1	53209191	53210409	1219	*	Intron (ENSMUST00000027267/ENSMUSG00000026098, intron 6 of 12)	ENSMUSG00000026098	ENSMUST00000027267	protein_coding	86609	ENSMUST00000027267;ENSMUST00000135246	ENSMUSG00000026098;ENSMUSG00000026098	0;0	Pms1	-0.55863	3.14525	2.15655	0.141964	0.178133	0.345042	10.9397	7.47785
1	53211036	53211515	480	*	Intron (ENSMUST00000027267/ENSMUSG00000026098, intron 6 of 12)	ENSMUSG00000026098	ENSMUST00000027267	protein_coding	85503	ENSMUST00000027267;ENSMUST00000135246	ENSMUSG00000026098;ENSMUSG00000026098	0;0	Pms1	-0.547468	1.57388	1.66532	0.196887	0.213727	0.413987	6.72821	4.3613
1	53216661	53217947	1287	*	Intron (ENSMUST00000027267/ENSMUSG00000026098, intron 5 of 12)	ENSMUSG00000026098	ENSMUST00000027267	protein_coding	79071	ENSMUST00000027267;ENSMUST00000135246	ENSMUSG00000026098;ENSMUSG00000026098	0;0	Pms1	-0.00938893	2.34399	0.000604671	0.980382	0.511423	0.99062	4.4469	4.50863
1	53223501	53226933	3433	*	Intron (ENSMUST00000027267/ENSMUSG00000026098, intron 5 of 12)	ENSMUSG00000026098	ENSMUST00000027267	protein_coding	70085	ENSMUST00000027267;ENSMUST00000135246	ENSMUSG00000026098;ENSMUSG00000026098	0;0	Pms1	-0.57567	5.13506	1.80765	0.178791	0.202179	0.391619	13.9487	9.35751
1	53231008	53231826	819	*	Intron (ENSMUST00000027267/ENSMUSG00000026098, intron 5 of 12)	ENSMUSG00000026098	ENSMUST00000027267	protein_coding	65192	ENSMUST00000027267;ENSMUST00000135246	ENSMUSG00000026098;ENSMUSG00000026098	0;0	Pms1	-0.248516	2.19983	0.401525	0.526303	0.371572	0.71973	6.34371	5.43171
1	53232634	53233396	763	*	Intron (ENSMUST00000027267/ENSMUSG00000026098, intron 5 of 12)	ENSMUSG00000026098	ENSMUST00000027267	protein_coding	63622	ENSMUST00000027267;ENSMUST00000135246	ENSMUSG00000026098;ENSMUSG00000026098	0;0	Pms1	-0.482476	1.79055	1.29043	0.25597	0.247846	0.480076	4.3229	2.88903
1	53271735	53274051	2317	*	Intron (ENSMUST00000027267/ENSMUSG00000026098, intron 3 of 12)	ENSMUSG00000026098	ENSMUST00000027267	protein_coding	22967	ENSMUST00000027267;ENSMUST00000135246;ENSMUST00000126590;ENSMUST00000128337;ENSMUST00000142922;ENSMUST00000133358	ENSMUSG00000026098;ENSMUSG00000026098;ENSMUSG00000026098;ENSMUSG00000026098;ENSMUSG00000026098;ENSMUSG00000026098	0;0;0;0;0;8357	Pms1	-0.439508	2.8761	1.38766	0.238801	0.238471	0.461915	4.9832	3.67613
1	53296624	53297380	757	*	Promoter	ENSMUSG00000026097	ENSMUST00000135746	retained_intron	0	ENSMUST00000135746;ENSMUST00000027266;ENSMUST00000027267;ENSMUST00000135246;ENSMUST00000126590;ENSMUST00000126412;ENSMUST00000188890;ENSMUST00000128337;ENSMUST00000142922;ENSMUST00000190734	ENSMUSG00000026097;ENSMUSG00000026097;ENSMUSG00000026098;ENSMUSG00000026098;ENSMUSG00000026098;ENSMUSG00000026098;ENSMUSG00000026098;ENSMUSG00000026098;ENSMUSG00000026098;ENSMUSG00000100679	0;0;0;0;0;0;0;0;0;0	Ormdl1	-1.07237	2.44772	8.56511	0.00342682	0.0262155	0.0507792	18.6478	8.90375
1	53393758	53394418	661	*	Distal Intergenic	ENSMUSG00000100069	ENSMUST00000190697	unprocessed_pseudogene	3343	ENSMUST00000094964;ENSMUST00000190697	ENSMUSG00000096141;ENSMUSG00000100069	0;3343	Gm6801	0.258121	0.286219	0.194666	0.659062	0.418473	0.810576	1.06392	1.33185
1	53706537	53707193	657	*	Promoter	ENSMUSG00000096141	ENSMUST00000189677	processed_transcript	0	ENSMUST00000189677;ENSMUST00000094964	ENSMUSG00000096141;ENSMUSG00000096141	0;0	Dnah7a	0.262811	0.284885	0.234168	0.628451	0.408613	0.791479	1.39006	1.81036
1	53745587	53746349	763	*	Distal Intergenic	ENSMUSG00000026094	ENSMUST00000187066	retained_intron	16344	NA	NA	NA	Stk17b	0.312074	0.308162	0.336287	0.561981	0.384493	0.744759	1.06161	1.39606
1	53761606	53762074	469	*	Exon (ENSMUST00000187066/ENSMUSG00000026094, exon 1 of 1)	ENSMUSG00000026094	ENSMUST00000027263	protein_coding	23150	ENSMUST00000027263;ENSMUST00000185920;ENSMUST00000187066	ENSMUSG00000026094;ENSMUSG00000026094;ENSMUSG00000026094	0;0;0	Stk17b	0.0566562	0.149352	0.0102236	0.919462	0.495405	0.959594	1.87201	1.72679
1	53765367	53765948	582	*	Exon (ENSMUST00000027263/ENSMUSG00000026094, exon 4 of 8)	ENSMUSG00000026094	ENSMUST00000027263	protein_coding	19276	ENSMUST00000027263;ENSMUST00000185920;ENSMUST00000187066	ENSMUSG00000026094;ENSMUSG00000026094;ENSMUSG00000026094	0;0;0	Stk17b	-0.404103	1.04607	0.94708	0.330464	0.287133	0.556172	5.30647	3.8163
1	53777206	53778877	1672	*	Intron (ENSMUST00000027263/ENSMUSG00000026094, intron 1 of 7)	ENSMUSG00000026094	ENSMUST00000027263	protein_coding	6347	ENSMUST00000027263;ENSMUST00000185920	ENSMUSG00000026094;ENSMUSG00000026094	0;0	Stk17b	-0.979843	3.19637	6.35526	0.0117037	0.0483676	0.0936874	8.22336	4.14174
1	53784290	53785289	1000	*	Promoter	ENSMUSG00000026094	ENSMUST00000027263	protein_coding	0	ENSMUST00000027263;ENSMUST00000185920	ENSMUSG00000026094;ENSMUSG00000026094	0;0	Stk17b	-1.08348	2.00302	8.02828	0.00460545	0.0304643	0.0590091	8.25207	3.86743
1	53816377	53816749	373	*	Intron (ENSMUST00000087659/ENSMUSG00000042807, intron 28 of 28)	ENSMUSG00000042807	ENSMUST00000087659	protein_coding	378285	ENSMUST00000087659;ENSMUST00000120904	ENSMUSG00000042807;ENSMUSG00000042807	0;0	Hecw2	-0.0228433	-0.454427	0.000758021	0.978035	0.510817	0.989446	0.849251	0.837829
1	53823578	53824581	1004	*	Intron (ENSMUST00000087659/ENSMUSG00000042807, intron 28 of 28)	ENSMUSG00000042807	ENSMUST00000087659	protein_coding	370453	ENSMUST00000087659;ENSMUST00000120904	ENSMUSG00000042807;ENSMUSG00000042807	0;0	Hecw2	-0.23467	0.535309	0.196393	0.657648	0.418089	0.809833	1.22339	1.11102
1	53925320	53926367	1048	*	Exon (ENSMUST00000087659/ENSMUSG00000042807, exon 9 of 29)	ENSMUSG00000042807	ENSMUST00000087659	protein_coding	268667	ENSMUST00000097741;ENSMUST00000087659;ENSMUST00000120904	ENSMUSG00000042807;ENSMUSG00000042807;ENSMUSG00000042807	0;0;0	Hecw2	-0.324796	0.343495	0.358331	0.549435	0.379953	0.735964	1.03983	0.891295
1	53940120	53941128	1009	*	Intron (ENSMUST00000087659/ENSMUSG00000042807, intron 4 of 28)	ENSMUSG00000042807	ENSMUST00000097741	protein_coding	253906	ENSMUST00000146850;ENSMUST00000097741;ENSMUST00000087659;ENSMUST00000120904	ENSMUSG00000042807;ENSMUSG00000042807;ENSMUSG00000042807;ENSMUSG00000042807	0;0;0;0	Hecw2	-0.838683	2.61563	4.46545	0.0345876	0.0835301	0.161797	7.09758	4.07914
1	53978061	53978862	802	*	Intron (ENSMUST00000087659/ENSMUSG00000042807, intron 2 of 28)	ENSMUSG00000042807	ENSMUST00000146850	retained_intron	216306	ENSMUST00000146850;ENSMUST00000097741;ENSMUST00000087659;ENSMUST00000120904	ENSMUSG00000042807;ENSMUSG00000042807;ENSMUSG00000042807;ENSMUSG00000042807	0;0;0;0	Hecw2	-0.121353	0.234346	0.0352155	0.851145	0.476943	0.923833	0.78886	0.821117
1	54133074	54134054	981	*	Intron (ENSMUST00000087659/ENSMUSG00000042807, intron 1 of 28)	ENSMUSG00000042807	ENSMUST00000146850	retained_intron	61114	ENSMUST00000146850;ENSMUST00000097741;ENSMUST00000087659;ENSMUST00000120904	ENSMUSG00000042807;ENSMUSG00000042807;ENSMUSG00000042807;ENSMUSG00000042807	0;0;0;0	Hecw2	-0.556003	0.529673	1.35337	0.24469	0.24174	0.468248	2.03644	1.38027
1	54193987	54195492	1506	*	Promoter	ENSMUSG00000042807	ENSMUST00000146850	retained_intron	0	ENSMUST00000146850;ENSMUST00000097741;ENSMUST00000087659;ENSMUST00000120904	ENSMUSG00000042807;ENSMUSG00000042807;ENSMUSG00000042807;ENSMUSG00000042807	0;0;0;0	Hecw2	-1.25017	1.42028	9.26206	0.00233962	0.0217782	0.0421842	3.67899	1.68429
1	54250222	54251123	902	*	Promoter	ENSMUSG00000025983	ENSMUST00000161988	retained_intron	0	ENSMUST00000161988;ENSMUST00000027128;ENSMUST00000160472;ENSMUST00000178275	ENSMUSG00000025983;ENSMUSG00000025983;ENSMUSG00000025983;ENSMUSG00000094013	0;0;0;-1014	Ccdc150	-0.533445	0.949997	1.73686	0.187538	0.208031	0.402953	3.89539	2.80121
1	54556745	54558121	1377	*	Promoter	ENSMUSG00000073678	ENSMUST00000185817	retained_intron	0	ENSMUST00000185817;ENSMUST00000097739;ENSMUST00000189506	ENSMUSG00000073678;ENSMUSG00000073678;ENSMUSG00000073678	0;0;0	Pgap1	-0.70886	2.4008	3.80059	0.0512352	0.102008	0.197587	9.05262	5.62182
1	54713394	54714165	772	*	Intron (ENSMUST00000044359/ENSMUSG00000052331, intron 16 of 27)	ENSMUSG00000052331	ENSMUST00000179030	protein_coding	212222	ENSMUST00000179030;ENSMUST00000044359;ENSMUST00000178226;ENSMUST00000179242;ENSMUST00000190007;ENSMUST00000188243	ENSMUSG00000052331;ENSMUSG00000052331;ENSMUSG00000052331;ENSMUSG00000052331;ENSMUSG00000101674;ENSMUSG00000101674	0;0;0;0;0;0	Ankrd44	-0.851346	0.146445	1.80156	0.179525	0.202677	0.392582	1.18299	0.75725
1	54742376	54743553	1178	*	Exon (ENSMUST00000044359/ENSMUSG00000052331, exon 10 of 28)	ENSMUSG00000052331	ENSMUST00000179030	protein_coding	182834	ENSMUST00000179030;ENSMUST00000044359;ENSMUST00000178935;ENSMUST00000177919;ENSMUST00000178226;ENSMUST00000188243;ENSMUST00000191996	ENSMUSG00000052331;ENSMUSG00000052331;ENSMUSG00000052331;ENSMUSG00000052331;ENSMUSG00000052331;ENSMUSG00000101674;ENSMUSG00000102503	0;0;0;0;0;0;-3801	Ankrd44	-0.259428	1.59412	0.401529	0.526301	0.371572	0.71973	2.68682	2.1993
1	54802588	54803052	465	*	Intron (ENSMUST00000044359/ENSMUSG00000052331, intron 2 of 27)	ENSMUSG00000052331	ENSMUST00000179030	protein_coding	123335	ENSMUST00000179030;ENSMUST00000180327;ENSMUST00000044359;ENSMUST00000178935;ENSMUST00000177679;ENSMUST00000178905	ENSMUSG00000052331;ENSMUSG00000052331;ENSMUSG00000052331;ENSMUSG00000052331;ENSMUSG00000052331;ENSMUSG00000052331	0;0;0;0;0;0	Ankrd44	0.280013	-0.0439197	0.174631	0.676028	0.423938	0.821163	1.20689	1.49571
1	54815010	54816137	1128	*	Intron (ENSMUST00000044359/ENSMUSG00000052331, intron 2 of 27)	ENSMUSG00000052331	ENSMUST00000179030	protein_coding	110250	ENSMUST00000179030;ENSMUST00000180327;ENSMUST00000044359;ENSMUST00000178935;ENSMUST00000177679;ENSMUST00000178905	ENSMUSG00000052331;ENSMUSG00000052331;ENSMUSG00000052331;ENSMUSG00000052331;ENSMUSG00000052331;ENSMUSG00000052331	0;0;0;0;0;0	Ankrd44	-0.188352	0.831981	0.148871	0.699617	0.431187	0.835203	1.30793	1.07542
1	54825760	54827958	2199	*	Intron (ENSMUST00000044359/ENSMUSG00000052331, intron 2 of 27)	ENSMUSG00000052331	ENSMUST00000179030	protein_coding	98429	ENSMUST00000179030;ENSMUST00000180327;ENSMUST00000044359;ENSMUST00000178935;ENSMUST00000177679	ENSMUSG00000052331;ENSMUSG00000052331;ENSMUSG00000052331;ENSMUSG00000052331;ENSMUSG00000052331	0;0;0;0;0	Ankrd44	-0.623884	3.35716	2.49045	0.11454	0.157621	0.305309	4.88463	3.12786
1	54830132	54830967	836	*	Intron (ENSMUST00000044359/ENSMUSG00000052331, intron 1 of 27)	ENSMUSG00000052331	ENSMUST00000179030	protein_coding	95420	ENSMUST00000179030;ENSMUST00000180327;ENSMUST00000044359;ENSMUST00000178935;ENSMUST00000177679	ENSMUSG00000052331;ENSMUSG00000052331;ENSMUSG00000052331;ENSMUSG00000052331;ENSMUSG00000052331	0;0;0;0;0	Ankrd44	-0.637944	2.15244	2.59204	0.107403	0.152048	0.294514	6.63793	4.31656
1	54835839	54836165	327	*	Intron (ENSMUST00000044359/ENSMUSG00000052331, intron 1 of 27)	ENSMUSG00000052331	ENSMUST00000179030	protein_coding	90222	ENSMUST00000179030;ENSMUST00000180327;ENSMUST00000044359;ENSMUST00000178935;ENSMUST00000177679	ENSMUSG00000052331;ENSMUSG00000052331;ENSMUSG00000052331;ENSMUSG00000052331;ENSMUSG00000052331	0;0;0;0;0	Ankrd44	-0.606567	0.661484	1.65589	0.19816	0.214482	0.415449	6.22262	3.92525
1	54841662	54842093	432	*	Intron (ENSMUST00000044359/ENSMUSG00000052331, intron 1 of 27)	ENSMUSG00000052331	ENSMUST00000179030	protein_coding	84294	ENSMUST00000179030;ENSMUST00000180327;ENSMUST00000044359;ENSMUST00000178935;ENSMUST00000177679	ENSMUSG00000052331;ENSMUSG00000052331;ENSMUSG00000052331;ENSMUSG00000052331;ENSMUSG00000052331	0;0;0;0;0	Ankrd44	-0.497317	1.77452	1.49502	0.22144	0.228913	0.443402	9.82885	7.11648
1	54842501	54843322	822	*	Intron (ENSMUST00000044359/ENSMUSG00000052331, intron 1 of 27)	ENSMUSG00000052331	ENSMUST00000179030	protein_coding	83065	ENSMUST00000179030;ENSMUST00000180327;ENSMUST00000044359;ENSMUST00000178935;ENSMUST00000177679	ENSMUSG00000052331;ENSMUSG00000052331;ENSMUSG00000052331;ENSMUSG00000052331;ENSMUSG00000052331	0;0;0;0;0	Ankrd44	-0.532814	1.88017	1.69944	0.192362	0.211018	0.40874	5.04097	3.4786
1	54855678	54856863	1186	*	Intron (ENSMUST00000044359/ENSMUSG00000052331, intron 1 of 27)	ENSMUSG00000052331	ENSMUST00000179030	protein_coding	69524	ENSMUST00000179030;ENSMUST00000180327;ENSMUST00000044359;ENSMUST00000178935;ENSMUST00000177679	ENSMUSG00000052331;ENSMUSG00000052331;ENSMUSG00000052331;ENSMUSG00000052331;ENSMUSG00000052331	0;0;0;0;0	Ankrd44	-0.0749891	3.06262	0.0382902	0.844862	0.475025	0.920118	7.22056	6.75995
1	54857758	54858553	796	*	Intron (ENSMUST00000044359/ENSMUSG00000052331, intron 1 of 27)	ENSMUSG00000052331	ENSMUST00000179030	protein_coding	67834	ENSMUST00000179030;ENSMUST00000180327;ENSMUST00000044359;ENSMUST00000178935;ENSMUST00000177679	ENSMUSG00000052331;ENSMUSG00000052331;ENSMUSG00000052331;ENSMUSG00000052331;ENSMUSG00000052331	0;0;0;0;0	Ankrd44	-0.959297	2.83329	5.84107	0.0156567	0.0555644	0.107628	10.3127	5.20473
1	54859828	54860202	375	*	Intron (ENSMUST00000044359/ENSMUSG00000052331, intron 1 of 27)	ENSMUSG00000052331	ENSMUST00000179030	protein_coding	66185	ENSMUST00000179030;ENSMUST00000180327;ENSMUST00000044359;ENSMUST00000178935;ENSMUST00000177679	ENSMUSG00000052331;ENSMUSG00000052331;ENSMUSG00000052331;ENSMUSG00000052331;ENSMUSG00000052331	0;0;0;0;0	Ankrd44	-1.312	2.75719	11.3829	0.000741294	0.0126619	0.024526	29.8227	11.6394
1	54862204	54863211	1008	*	Intron (ENSMUST00000044359/ENSMUSG00000052331, intron 1 of 27)	ENSMUSG00000052331	ENSMUST00000179030	protein_coding	63176	ENSMUST00000179030;ENSMUST00000180327;ENSMUST00000044359;ENSMUST00000178935;ENSMUST00000177679	ENSMUSG00000052331;ENSMUSG00000052331;ENSMUSG00000052331;ENSMUSG00000052331;ENSMUSG00000052331	0;0;0;0;0	Ankrd44	-0.813695	3.68652	4.12005	0.0423785	0.0922633	0.178713	15.1416	8.51358
1	54864889	54866445	1557	*	Intron (ENSMUST00000044359/ENSMUSG00000052331, intron 1 of 27)	ENSMUSG00000052331	ENSMUST00000179030	protein_coding	59942	ENSMUST00000179030;ENSMUST00000180327;ENSMUST00000044359;ENSMUST00000178935;ENSMUST00000177679	ENSMUSG00000052331;ENSMUSG00000052331;ENSMUSG00000052331;ENSMUSG00000052331;ENSMUSG00000052331	0;0;0;0;0	Ankrd44	-0.432031	3.84389	1.13291	0.287155	0.264947	0.513199	8.39199	6.26893
1	54867729	54869101	1373	*	Intron (ENSMUST00000044359/ENSMUSG00000052331, intron 1 of 27)	ENSMUSG00000052331	ENSMUST00000179030	protein_coding	57286	ENSMUST00000179030;ENSMUST00000180327;ENSMUST00000044359;ENSMUST00000178935;ENSMUST00000177679	ENSMUSG00000052331;ENSMUSG00000052331;ENSMUSG00000052331;ENSMUSG00000052331;ENSMUSG00000052331	0;0;0;0;0	Ankrd44	-0.718877	2.92799	3.38451	0.0658125	0.116508	0.225675	6.31234	3.76635
1	54882097	54883581	1485	*	Intron (ENSMUST00000044359/ENSMUSG00000052331, intron 1 of 27)	ENSMUSG00000052331	ENSMUST00000179030	protein_coding	42806	ENSMUST00000179030;ENSMUST00000180327;ENSMUST00000044359;ENSMUST00000178935;ENSMUST00000177679	ENSMUSG00000052331;ENSMUSG00000052331;ENSMUSG00000052331;ENSMUSG00000052331;ENSMUSG00000052331	0;0;0;0;0	Ankrd44	-0.52186	2.52715	1.76906	0.183499	0.205341	0.397744	4.20695	2.90074
1	54888821	54889816	996	*	Intron (ENSMUST00000044359/ENSMUSG00000052331, intron 1 of 27)	ENSMUSG00000052331	ENSMUST00000179030	protein_coding	36571	ENSMUST00000179030;ENSMUST00000180327;ENSMUST00000044359;ENSMUST00000178935;ENSMUST00000177679	ENSMUSG00000052331;ENSMUSG00000052331;ENSMUSG00000052331;ENSMUSG00000052331;ENSMUSG00000052331	0;0;0;0;0	Ankrd44	-0.139129	1.34885	0.100672	0.751025	0.447991	0.867754	2.43012	2.13548
1	54903554	54904381	828	*	Intron (ENSMUST00000044359/ENSMUSG00000052331, intron 1 of 27)	ENSMUSG00000052331	ENSMUST00000179030	protein_coding	22006	ENSMUST00000179030;ENSMUST00000180327;ENSMUST00000044359;ENSMUST00000178935	ENSMUSG00000052331;ENSMUSG00000052331;ENSMUSG00000052331;ENSMUSG00000052331	0;0;0;0	Ankrd44	-0.0963636	1.61942	0.0490643	0.8247	0.469744	0.909888	2.92636	2.61759
1	54905767	54906866	1100	*	Intron (ENSMUST00000044359/ENSMUSG00000052331, intron 1 of 27)	ENSMUSG00000052331	ENSMUST00000179030	protein_coding	19521	ENSMUST00000179030;ENSMUST00000180327;ENSMUST00000044359;ENSMUST00000178935	ENSMUSG00000052331;ENSMUSG00000052331;ENSMUSG00000052331;ENSMUSG00000052331	0;0;0;0	Ankrd44	-0.481904	1.66881	1.36741	0.242258	0.240478	0.465803	3.41404	2.41619
1	54912419	54913135	717	*	Intron (ENSMUST00000044359/ENSMUSG00000052331, intron 1 of 27)	ENSMUSG00000052331	ENSMUST00000179030	protein_coding	13252	ENSMUST00000179030;ENSMUST00000180327;ENSMUST00000044359;ENSMUST00000178935;ENSMUST00000193052	ENSMUSG00000052331;ENSMUSG00000052331;ENSMUSG00000052331;ENSMUSG00000052331;ENSMUSG00000102642	0;0;0;0;3459	Ankrd44	-0.0836617	0.644765	0.0294847	0.863665	0.480387	0.930503	2.05644	2.06653
1	54925436	54927010	1575	*	Promoter	ENSMUSG00000052331	ENSMUST00000179030	protein_coding	0	ENSMUST00000179030;ENSMUST00000180327;ENSMUST00000044359;ENSMUST00000178935	ENSMUSG00000052331;ENSMUSG00000052331;ENSMUSG00000052331;ENSMUSG00000052331	0;0;0;0	Ankrd44	-0.794612	2.35733	4.53539	0.0332013	0.0817209	0.158292	6.42041	3.78653
1	55051487	55053273	1787	*	Promoter	ENSMUSG00000025981	ENSMUST00000087617	protein_coding	0	ENSMUST00000087617;ENSMUST00000027125;ENSMUST00000185474;ENSMUST00000193614	ENSMUSG00000025981;ENSMUSG00000025981;ENSMUSG00000025981;ENSMUSG00000103030	0;0;0;0	Coq10b	-0.809847	3.10544	4.75821	0.0291594	0.076586	0.148346	11.1936	6.3853
1	55130808	55131998	1191	*	Promoter	ENSMUSG00000025979	ENSMUST00000159311	protein_coding	0	ENSMUST00000159311;ENSMUST00000162364;ENSMUST00000162930;ENSMUST00000027122;ENSMUST00000161122;ENSMUST00000162553;ENSMUST00000159743;ENSMUST00000160730	ENSMUSG00000025979;ENSMUSG00000025979;ENSMUSG00000025979;ENSMUSG00000025979;ENSMUSG00000025979;ENSMUSG00000025979;ENSMUSG00000025979;ENSMUSG00000089670	0;0;0;0;0;0;0;3511	Mob4	-0.842739	2.61866	5.35758	0.0206328	0.0640391	0.124043	13.3462	7.59694
1	55160898	55162100	1203	*	Promoter	ENSMUSG00000061863	ENSMUST00000161440	processed_pseudogene	0	ENSMUST00000161440	ENSMUSG00000061863	0	Gm6822	-1.08227	0.919802	5.42671	0.0198314	0.062754	0.121554	2.1029	1.0055
1	55215355	55215708	354	*	Intron (ENSMUST00000027121/ENSMUSG00000025978, intron 1 of 8)	ENSMUSG00000025978	ENSMUST00000027121	protein_coding	11074	ENSMUST00000027121;ENSMUST00000132055;ENSMUST00000114428	ENSMUSG00000025978;ENSMUSG00000025978;ENSMUSG00000025978	0;0;0	Rftn2	-1.74639	-0.693695	2.53363	0.111445	0.15515	0.300523	0.99206	0.208865
1	55221066	55221577	512	*	Intron (ENSMUST00000027121/ENSMUSG00000025978, intron 1 of 8)	ENSMUSG00000025978	ENSMUST00000027121	protein_coding	5205	ENSMUST00000027121;ENSMUST00000132055;ENSMUST00000114428;ENSMUST00000141107;ENSMUST00000181563;ENSMUST00000209801	ENSMUSG00000025978;ENSMUSG00000025978;ENSMUSG00000025978;ENSMUSG00000025978;ENSMUSG00000097649;ENSMUSG00000097649	0;0;0;5205;-4674;-4721	Rftn2	-0.36692	0.183266	0.456028	0.499487	0.361191	0.699622	2.19562	1.6145
1	55399822	55400541	720	*	Distal Intergenic	ENSMUSG00000038349	ENSMUST00000042986	protein_coding	-5380	NA	NA	NA	Plcl1	-0.110368	0.553646	0.0555464	0.813679	0.466736	0.904061	2.53199	2.58506
1	55405325	55408059	2735	*	Promoter	ENSMUSG00000038349	ENSMUST00000042986	protein_coding	0	ENSMUST00000042986	ENSMUSG00000038349	0	Plcl1	-0.33764	3.03556	0.837111	0.360225	0.301289	0.583593	6.0374	4.85472
1	55445927	55446908	982	*	Exon (ENSMUST00000193928/ENSMUSG00000102145, exon 1 of 1)	ENSMUSG00000038349	ENSMUST00000042986	protein_coding	40006	ENSMUST00000042986;ENSMUST00000186507;ENSMUST00000193928	ENSMUSG00000038349;ENSMUSG00000100309;ENSMUSG00000102145	0;-903;0	Plcl1	0.207419	1.78949	0.279598	0.596965	0.397606	0.770159	4.42547	5.33372
1	55453775	55454804	1030	*	Intron (ENSMUST00000042986/ENSMUSG00000038349, intron 1 of 5)	ENSMUSG00000038349	ENSMUST00000042986	protein_coding	47854	ENSMUST00000042986	ENSMUSG00000038349	0	Plcl1	0.0982456	1.78857	0.0605079	0.805695	0.464381	0.8995	3.8106	4.06775
1	55469509	55470107	599	*	Intron (ENSMUST00000042986/ENSMUSG00000038349, intron 1 of 5)	ENSMUSG00000038349	ENSMUST00000042986	protein_coding	63588	ENSMUST00000042986	ENSMUSG00000038349	0	Plcl1	0.0683707	0.446262	0.0206812	0.885651	0.48626	0.94188	2.69139	2.8102
1	55485715	55486976	1262	*	Intron (ENSMUST00000042986/ENSMUSG00000038349, intron 1 of 5)	ENSMUSG00000038349	ENSMUST00000042986	protein_coding	79794	ENSMUST00000042986	ENSMUSG00000038349	0	Plcl1	0.3669	1.60796	0.786327	0.375214	0.308117	0.596818	2.35983	3.11216
1	55493721	55494485	765	*	Intron (ENSMUST00000042986/ENSMUSG00000038349, intron 1 of 5)	ENSMUSG00000038349	ENSMUST00000042986	protein_coding	87800	ENSMUST00000042986	ENSMUSG00000038349	0	Plcl1	0.647158	1.11578	1.98494	0.158872	0.189414	0.366892	2.24235	3.57927
1	55500568	55501497	930	*	Intron (ENSMUST00000042986/ENSMUSG00000038349, intron 1 of 5)	ENSMUSG00000038349	ENSMUST00000042986	protein_coding	94647	ENSMUST00000042986	ENSMUSG00000038349	0	Plcl1	0.0117806	2.13176	0.000889388	0.976209	0.510346	0.988534	5.31525	5.52012
1	55502302	55502725	424	*	Intron (ENSMUST00000042986/ENSMUSG00000038349, intron 1 of 5)	ENSMUSG00000038349	ENSMUST00000042986	protein_coding	96381	ENSMUST00000042986	ENSMUSG00000038349	0	Plcl1	0.399727	0.809614	0.680314	0.409479	0.3234	0.626423	3.30691	4.6513
1	55512311	55512745	435	*	Intron (ENSMUST00000042986/ENSMUSG00000038349, intron 1 of 5)	ENSMUSG00000038349	ENSMUST00000042986	protein_coding	106390	ENSMUST00000042986	ENSMUSG00000038349	0	Plcl1	-0.337607	0.999729	0.597258	0.439627	0.336668	0.652121	6.67992	5.69967
1	55528775	55529247	473	*	Intron (ENSMUST00000042986/ENSMUSG00000038349, intron 1 of 5)	ENSMUSG00000038349	ENSMUST00000042986	protein_coding	122854	ENSMUST00000042986	ENSMUSG00000038349	0	Plcl1	0.0572477	1.1437	0.014991	0.902552	0.490729	0.950535	3.9251	3.98501
1	55529381	55532074	2694	*	Intron (ENSMUST00000042986/ENSMUSG00000038349, intron 1 of 5)	ENSMUSG00000038349	ENSMUST00000042986	protein_coding	123460	ENSMUST00000042986	ENSMUSG00000038349	0	Plcl1	-0.00962441	3.1933	0.000626944	0.980024	0.511393	0.990561	4.04255	4.07176
1	55551823	55552593	771	*	Intron (ENSMUST00000042986/ENSMUSG00000038349, intron 1 of 5)	ENSMUSG00000038349	ENSMUST00000042986	protein_coding	145902	ENSMUST00000042986	ENSMUSG00000038349	0	Plcl1	-0.494645	0.466888	0.946658	0.330572	0.287164	0.556233	2.04634	1.42505
1	55560246	55561247	1002	*	Exon (ENSMUST00000193032/ENSMUSG00000102831, exon 1 of 1)	ENSMUSG00000038349	ENSMUST00000042986	protein_coding	154325	ENSMUST00000042986;ENSMUST00000193032	ENSMUSG00000038349;ENSMUSG00000102831	0;0	Plcl1	0.801427	0.757445	2.42405	0.119487	0.161246	0.312331	1.04884	2.00166
1	55567542	55568451	910	*	Intron (ENSMUST00000042986/ENSMUSG00000038349, intron 1 of 5)	ENSMUSG00000038349	ENSMUST00000042986	protein_coding	161621	ENSMUST00000042986	ENSMUSG00000038349	0	Plcl1	0.325452	0.906146	0.508241	0.475901	0.35179	0.681413	2.15462	3.00135
1	55581204	55582810	1607	*	Intron (ENSMUST00000042986/ENSMUSG00000038349, intron 1 of 5)	ENSMUSG00000038349	ENSMUST00000042986	protein_coding	175283	ENSMUST00000042986	ENSMUSG00000038349	0	Plcl1	-0.077413	2.19305	0.038148	0.845146	0.475064	0.920192	2.90251	2.72438
1	55585900	55586847	948	*	Intron (ENSMUST00000042986/ENSMUSG00000038349, intron 1 of 5)	ENSMUSG00000038349	ENSMUST00000042986	protein_coding	179979	ENSMUST00000042986	ENSMUSG00000038349	0	Plcl1	0.609199	1.26799	2.09025	0.148242	0.182368	0.353244	2.54947	3.98699
1	55605145	55605430	286	*	Intron (ENSMUST00000042986/ENSMUSG00000038349, intron 1 of 5)	ENSMUSG00000038349	ENSMUST00000042986	protein_coding	199224	ENSMUST00000042986	ENSMUSG00000038349	0	Plcl1	0.834675	-0.300513	1.6479	0.199246	0.215236	0.416909	2.19987	4.26387
1	55606569	55606993	425	*	Intron (ENSMUST00000042986/ENSMUSG00000038349, intron 1 of 5)	ENSMUSG00000038349	ENSMUST00000042986	protein_coding	200648	ENSMUST00000042986	ENSMUSG00000038349	0	Plcl1	0.731132	0.570841	2.39923	0.121396	0.162634	0.315019	2.97313	5.54152
1	55618387	55620012	1626	*	Intron (ENSMUST00000042986/ENSMUSG00000038349, intron 1 of 5)	ENSMUSG00000038349	ENSMUST00000042986	protein_coding	212466	ENSMUST00000042986	ENSMUSG00000038349	0	Plcl1	0.00466458	2.21821	0.000132208	0.990826	0.514088	0.995782	2.97443	3.11997
1	55629436	55630600	1165	*	Intron (ENSMUST00000042986/ENSMUSG00000038349, intron 1 of 5)	ENSMUSG00000038349	ENSMUST00000042986	protein_coding	223515	ENSMUST00000042986	ENSMUSG00000038349	0	Plcl1	0.666442	2.23942	2.92063	0.0874541	0.136174	0.263767	3.73031	6.0216
1	55631475	55633791	2317	*	Intron (ENSMUST00000042986/ENSMUSG00000038349, intron 1 of 5)	ENSMUSG00000038349	ENSMUST00000042986	protein_coding	225554	ENSMUST00000042986	ENSMUSG00000038349	0	Plcl1	0.173731	2.89115	0.208558	0.6479	0.414993	0.803837	3.58557	4.13691
1	55641598	55642280	683	*	Intron (ENSMUST00000042986/ENSMUSG00000038349, intron 1 of 5)	ENSMUSG00000038349	ENSMUST00000042986	protein_coding	235677	ENSMUST00000042986	ENSMUSG00000038349	0	Plcl1	-0.141477	0.192069	0.0475539	0.827376	0.4705	0.911353	1.07748	1.04284
1	55665518	55667448	1931	*	Intron (ENSMUST00000042986/ENSMUSG00000038349, intron 1 of 5)	ENSMUSG00000038349	ENSMUST00000042986	protein_coding	259597	ENSMUST00000042986	ENSMUSG00000038349	0	Plcl1	0.308209	2.71949	0.653047	0.419026	0.327708	0.634766	3.52137	4.41939
1	55688144	55689367	1224	*	Intron (ENSMUST00000042986/ENSMUSG00000038349, intron 1 of 5)	ENSMUSG00000038349	ENSMUST00000042986	protein_coding	282223	ENSMUST00000042986	ENSMUSG00000038349	0	Plcl1	0.621533	1.9555	2.33508	0.12649	0.166334	0.322186	2.60682	4.19139
1	55700878	55702343	1466	*	Promoter	ENSMUSG00000038349	ENSMUST00000187059	processed_transcript	0	ENSMUST00000042986;ENSMUST00000187059	ENSMUSG00000038349;ENSMUSG00000038349	0;0	Plcl1	0.43402	2.44947	1.32833	0.249103	0.244185	0.472984	4.14229	5.80739
1	55704808	55705501	694	*	Intron (ENSMUST00000042986/ENSMUSG00000038349, intron 3 of 5)	ENSMUSG00000038349	ENSMUST00000042986	protein_coding	298887	ENSMUST00000042986;ENSMUST00000187059	ENSMUSG00000038349;ENSMUSG00000038349	0;0	Plcl1	0.778766	0.726323	2.48887	0.114655	0.157715	0.305492	1.71649	3.1805
1	55888355	55889715	1361	*	Distal Intergenic	ENSMUSG00000099950	ENSMUST00000189293	lincRNA	-41526	NA	NA	NA	9130227L01Rik	-0.413359	3.18271	0.998096	0.317772	0.280653	0.543622	4.05145	2.96765
1	55896773	55898053	1281	*	Distal Intergenic	ENSMUSG00000099950	ENSMUST00000189293	lincRNA	-33188	NA	NA	NA	9130227L01Rik	-0.370181	2.25048	0.66791	0.413782	0.325354	0.630207	2.05478	1.57379
1	55955257	55956095	839	*	Intron (ENSMUST00000189293/ENSMUSG00000099950, intron 2 of 5)	ENSMUSG00000099950	ENSMUST00000189293	lincRNA	24016	ENSMUST00000189293;ENSMUST00000188040;ENSMUST00000195320	ENSMUSG00000099950;ENSMUSG00000099950;ENSMUSG00000102491	0;-4819;4661	9130227L01Rik	0.433246	0.518538	0.500026	0.479489	0.353102	0.683955	0.753028	1.00522
1	56170976	56171467	492	*	Distal Intergenic	ENSMUSG00000100372	ENSMUST00000190280	lincRNA	151953	NA	NA	NA	1700003I22Rik	-1.27741	-1.08518	0.680304	0.409483	0.3234	0.626423	0.285164	0.0751405
1	57243710	57244341	632	*	Distal Intergenic	ENSMUSG00000101429	ENSMUST00000190488	lincRNA	-28717	NA	NA	NA	BC055402	-1.05815	-0.65482	0.770431	0.380084	0.310321	0.601089	0.279225	0.202001
1	57510515	57511383	869	*	Distal Intergenic	ENSMUSG00000101826	ENSMUST00000188636	processed_pseudogene	8029	NA	NA	NA	Gm8581	0.290904	1.75855	0.534123	0.464879	0.347346	0.672805	4.39676	5.6291
1	57774212	57775728	1517	*	Promoter	ENSMUSG00000038305	ENSMUST00000168905	retained_intron	0	ENSMUST00000172287;ENSMUST00000168905;ENSMUST00000172068;ENSMUST00000163239;ENSMUST00000163922;ENSMUST00000167971;ENSMUST00000170139;ENSMUST00000171699;ENSMUST00000164302;ENSMUST00000167085;ENSMUST00000168016;ENSMUST00000165235;ENSMUST00000168895	ENSMUSG00000038305;ENSMUSG00000038305;ENSMUSG00000038305;ENSMUSG00000038305;ENSMUSG00000038305;ENSMUSG00000038305;ENSMUSG00000038305;ENSMUSG00000038305;ENSMUSG00000038305;ENSMUSG00000038305;ENSMUSG00000038305;ENSMUSG00000038305;ENSMUSG00000038305	0;0;0;0;0;0;0;0;0;0;0;0;0	Spats2l	-0.049189	1.05104	0.0138499	0.906317	0.491821	0.952652	1.78164	1.83162
1	57940700	57942654	1955	*	Intron (ENSMUST00000163239/ENSMUSG00000038305, intron 10 of 11)	ENSMUSG00000038305	ENSMUST00000163239	protein_coding	166335	ENSMUST00000163239;ENSMUST00000170139;ENSMUST00000171699;ENSMUST00000164302;ENSMUST00000167085;ENSMUST00000169772;ENSMUST00000164353	ENSMUSG00000038305;ENSMUSG00000038305;ENSMUSG00000038305;ENSMUSG00000038305;ENSMUSG00000038305;ENSMUSG00000038305;ENSMUSG00000038305	0;0;0;0;0;0;38629	Spats2l	-0.335657	2.41311	0.747104	0.387395	0.313813	0.607852	2.92745	2.23616
1	57952379	57954174	1796	*	Distal Intergenic	ENSMUSG00000054770	ENSMUST00000163006	retained_intron	7928	ENSMUST00000167085;ENSMUST00000163061;ENSMUST00000114410;ENSMUST00000164963;ENSMUST00000159826;ENSMUST00000161608;ENSMUST00000160614;ENSMUST00000163006	ENSMUSG00000038305;ENSMUSG00000054770;ENSMUSG00000054770;ENSMUSG00000054770;ENSMUSG00000054770;ENSMUSG00000054770;ENSMUSG00000054770;ENSMUSG00000054770	0;0;0;0;0;0;9273;7928	Kctd18	-0.545794	2.67364	2.18614	0.139258	0.176124	0.34115	6.23372	4.20764
1	57989003	57989667	665	*	Intron (ENSMUST00000163061/ENSMUSG00000054770, intron 4 of 9)	ENSMUSG00000054770	ENSMUST00000163061	nonsense_mediated_decay	29289	ENSMUST00000163061	ENSMUSG00000054770	0	Kctd18	-2.28312	0.514323	12.4253	0.000423599	0.00975419	0.0188937	2.32208	0.49514
1	58020329	58020871	543	*	Intron (ENSMUST00000027202/ENSMUSG00000026039, intron 8 of 8)	ENSMUSG00000026039	ENSMUST00000027202	protein_coding	24358	ENSMUST00000027202;ENSMUST00000190746;ENSMUST00000163061	ENSMUSG00000026039;ENSMUSG00000026039;ENSMUSG00000054770	0;-1845;0	Sgo2a	-0.721584	0.654238	2.35636	0.124774	0.165075	0.319748	3.68877	2.1968
1	58029260	58030759	1500	*	Promoter	ENSMUSG00000063558	ENSMUST00000001027	protein_coding	0	ENSMUST00000027202;ENSMUST00000190746;ENSMUST00000001027;ENSMUST00000160168	ENSMUSG00000026039;ENSMUSG00000026039;ENSMUSG00000063558;ENSMUSG00000063558	0;6544;0;0	Aox1	-0.65464	1.29525	2.33256	0.126694	0.166496	0.3225	2.1295	1.39101
1	58046828	58047279	452	*	Exon (ENSMUST00000001027/ENSMUSG00000063558, exon 4 of 35)	ENSMUSG00000063558	ENSMUST00000001027	protein_coding	16897	ENSMUST00000001027;ENSMUST00000160168	ENSMUSG00000063558;ENSMUSG00000063558	0;0	Aox1	-0.838791	-0.144059	1.427	0.232256	0.234878	0.454955	1.63008	0.773185
1	58353620	58353988	369	*	Intron (ENSMUST00000114366/ENSMUSG00000079554, intron 31 of 35)	ENSMUSG00000079554	ENSMUST00000114366	protein_coding	75294	ENSMUST00000114366	ENSMUSG00000079554	0	Aox2	-1.57648	-0.753776	1.9503	0.162556	0.191827	0.371566	0.949359	0.200375
1	58366597	58367574	978	*	Intron (ENSMUST00000114366/ENSMUSG00000079554, intron 34 of 35)	ENSMUSG00000079554	ENSMUST00000114366	protein_coding	88271	ENSMUST00000114366	ENSMUSG00000079554	0	Aox2	0.818094	0.401997	2.07652	0.149581	0.183292	0.355034	0.68209	1.18189
1	58391841	58393940	2100	*	Promoter	ENSMUSG00000051223	ENSMUST00000050552	protein_coding	0	ENSMUST00000050552;ENSMUST00000188898;ENSMUST00000188630;ENSMUST00000186949	ENSMUSG00000051223;ENSMUSG00000051223;ENSMUSG00000051223;ENSMUSG00000051223	0;0;0;0	Bzw1	-1.01132	3.54105	6.96448	0.00831461	0.0407758	0.0789823	15.3036	7.65404
1	58422770	58424466	1697	*	Promoter	ENSMUSG00000026034	ENSMUST00000156931	retained_intron	0	ENSMUST00000156931;ENSMUST00000034868;ENSMUST00000148330;ENSMUST00000151338;ENSMUST00000129577;ENSMUST00000147258;ENSMUST00000135380;ENSMUST00000186552	ENSMUSG00000026034;ENSMUSG00000026034;ENSMUSG00000026034;ENSMUSG00000026034;ENSMUSG00000026034;ENSMUSG00000026034;ENSMUSG00000026034;ENSMUSG00000026034	0;0;0;0;0;0;-1512;-2372	Clk1	-1.09129	2.85687	8.74398	0.0031064	0.025074	0.0485681	12.0161	5.72763
1	58601718	58603274	1557	*	Distal Intergenic	ENSMUSG00000026032	ENSMUST00000027193	protein_coding	15334	NA	NA	NA	Ndufb3	-0.752232	2.93809	4.00515	0.045362	0.0957302	0.185428	8.49465	5.01306
1	58619820	58622112	2293	*	Distal Intergenic	ENSMUSG00000100202	ENSMUST00000191562	processed_pseudogene	3453	ENSMUST00000191562	ENSMUSG00000100202	3453	Gm29389	-0.924609	4.08018	5.08079	0.0241928	0.0693293	0.13429	9.87722	5.20475
1	58623710	58624519	810	*	Distal Intergenic	ENSMUSG00000100202	ENSMUST00000191562	processed_pseudogene	1046	ENSMUST00000191562	ENSMUSG00000100202	1046	Gm29389	-0.777035	2.58829	3.87885	0.0488987	0.0995473	0.192822	8.79557	5.19753
1	58652472	58653754	1283	*	Promoter	ENSMUSG00000102059	ENSMUST00000185352	processed_transcript	0	ENSMUST00000188772;ENSMUST00000055313;ENSMUST00000191565;ENSMUST00000191252;ENSMUST00000185352;ENSMUST00000188643	ENSMUSG00000047528;ENSMUSG00000047528;ENSMUSG00000047528;ENSMUSG00000047528;ENSMUSG00000102059;ENSMUSG00000102059	0;0;0;0;0;-1191	Gm20257	-0.843479	2.06455	4.77558	0.0288667	0.0762236	0.147644	5.79574	3.25255
1	58676947	58678321	1375	*	3' UTR	ENSMUSG00000047528	ENSMUST00000188772	protein_coding	17668	ENSMUST00000188772;ENSMUST00000185953;ENSMUST00000055313;ENSMUST00000191565;ENSMUST00000191252;ENSMUST00000188839	ENSMUSG00000047528;ENSMUSG00000047528;ENSMUSG00000047528;ENSMUSG00000047528;ENSMUSG00000047528;ENSMUSG00000047528	0;0;0;0;0;0	Flacc1	-1.21406	1.74993	9.28343	0.00231248	0.0216193	0.0418762	4.49407	1.89388
1	58710952	58711990	1039	*	Promoter	ENSMUSG00000026031	ENSMUST00000149874	processed_transcript	0	ENSMUST00000149874;ENSMUST00000140940;ENSMUST00000164900;ENSMUST00000156870;ENSMUST00000124567;ENSMUST00000097723;ENSMUST00000097722;ENSMUST00000114313;ENSMUST00000114309;ENSMUST00000123553;ENSMUST00000069333;ENSMUST00000189858	ENSMUSG00000026031;ENSMUSG00000026031;ENSMUSG00000026031;ENSMUSG00000026031;ENSMUSG00000026031;ENSMUSG00000026031;ENSMUSG00000026031;ENSMUSG00000026031;ENSMUSG00000026031;ENSMUSG00000026031;ENSMUSG00000026031;ENSMUSG00000026031	0;0;0;0;0;0;0;0;0;0;0;0	Cflar	-0.975478	3.06978	6.7924	0.00915497	0.0427261	0.08276	19.2335	9.92093
1	58712410	58712764	355	*	Intron (ENSMUST00000097722/ENSMUSG00000026031, intron 1 of 10)	ENSMUSG00000026031	ENSMUST00000149874	processed_transcript	902	ENSMUST00000149874;ENSMUST00000140940;ENSMUST00000164900;ENSMUST00000156870;ENSMUST00000124567;ENSMUST00000097723;ENSMUST00000097722;ENSMUST00000114313;ENSMUST00000114309;ENSMUST00000123553;ENSMUST00000069333;ENSMUST00000189858	ENSMUSG00000026031;ENSMUSG00000026031;ENSMUSG00000026031;ENSMUSG00000026031;ENSMUSG00000026031;ENSMUSG00000026031;ENSMUSG00000026031;ENSMUSG00000026031;ENSMUSG00000026031;ENSMUSG00000026031;ENSMUSG00000026031;ENSMUSG00000026031	0;0;0;0;0;0;0;0;0;0;0;0	Cflar	-0.723096	1.62564	3.52182	0.0605665	0.111429	0.215837	18.5503	11.5273
1	58713543	58714085	543	*	Promoter	ENSMUSG00000026031	ENSMUST00000189858	retained_intron	0	ENSMUST00000149874;ENSMUST00000140940;ENSMUST00000164900;ENSMUST00000156870;ENSMUST00000124567;ENSMUST00000097723;ENSMUST00000097722;ENSMUST00000114313;ENSMUST00000114309;ENSMUST00000123553;ENSMUST00000069333;ENSMUST00000189858	ENSMUSG00000026031;ENSMUSG00000026031;ENSMUSG00000026031;ENSMUSG00000026031;ENSMUSG00000026031;ENSMUSG00000026031;ENSMUSG00000026031;ENSMUSG00000026031;ENSMUSG00000026031;ENSMUSG00000026031;ENSMUSG00000026031;ENSMUSG00000026031	0;0;0;0;0;0;0;0;0;0;0;0	Cflar	-0.400607	1.83486	1.1706	0.279279	0.260657	0.504889	14.2012	10.8777
1	58718278	58719096	819	*	Intron (ENSMUST00000069333/ENSMUSG00000026031, intron 1 of 9)	ENSMUSG00000026031	ENSMUST00000140940	processed_transcript	6770	ENSMUST00000149874;ENSMUST00000140940;ENSMUST00000164900;ENSMUST00000156870;ENSMUST00000124567;ENSMUST00000097723;ENSMUST00000097722;ENSMUST00000114313;ENSMUST00000114309;ENSMUST00000123553;ENSMUST00000069333;ENSMUST00000189858	ENSMUSG00000026031;ENSMUSG00000026031;ENSMUSG00000026031;ENSMUSG00000026031;ENSMUSG00000026031;ENSMUSG00000026031;ENSMUSG00000026031;ENSMUSG00000026031;ENSMUSG00000026031;ENSMUSG00000026031;ENSMUSG00000026031;ENSMUSG00000026031	0;0;0;0;0;0;0;0;0;0;0;0	Cflar	-0.609637	2.39672	2.72378	0.0988643	0.145432	0.281699	12.6368	8.33624
1	58720125	58720943	819	*	Intron (ENSMUST00000069333/ENSMUSG00000026031, intron 1 of 9)	ENSMUSG00000026031	ENSMUST00000140940	processed_transcript	8617	ENSMUST00000140940;ENSMUST00000164900;ENSMUST00000097723;ENSMUST00000097722;ENSMUST00000114313;ENSMUST00000114309;ENSMUST00000123553;ENSMUST00000069333;ENSMUST00000189858	ENSMUSG00000026031;ENSMUSG00000026031;ENSMUSG00000026031;ENSMUSG00000026031;ENSMUSG00000026031;ENSMUSG00000026031;ENSMUSG00000026031;ENSMUSG00000026031;ENSMUSG00000026031	0;0;0;0;0;0;0;0;0	Cflar	-0.0488364	2.36666	0.0177583	0.893987	0.488702	0.94661	10.1609	9.9486
1	58721697	58723495	1799	*	Exon (ENSMUST00000123553/ENSMUSG00000026031, exon 2 of 2)	ENSMUSG00000026031	ENSMUST00000140940	processed_transcript	10189	ENSMUST00000140940;ENSMUST00000164900;ENSMUST00000097723;ENSMUST00000097722;ENSMUST00000114313;ENSMUST00000114309;ENSMUST00000123553;ENSMUST00000069333;ENSMUST00000189858	ENSMUSG00000026031;ENSMUSG00000026031;ENSMUSG00000026031;ENSMUSG00000026031;ENSMUSG00000026031;ENSMUSG00000026031;ENSMUSG00000026031;ENSMUSG00000026031;ENSMUSG00000026031	0;0;0;0;0;0;0;0;0	Cflar	-0.614998	3.35771	2.62255	0.105356	0.150473	0.291465	10.9002	7.14194
1	58723994	58724415	422	*	Intron (ENSMUST00000069333/ENSMUSG00000026031, intron 1 of 9)	ENSMUSG00000026031	ENSMUST00000140940	processed_transcript	12486	ENSMUST00000140940;ENSMUST00000164900;ENSMUST00000097722;ENSMUST00000114313;ENSMUST00000114309;ENSMUST00000123553;ENSMUST00000069333	ENSMUSG00000026031;ENSMUSG00000026031;ENSMUSG00000026031;ENSMUSG00000026031;ENSMUSG00000026031;ENSMUSG00000026031;ENSMUSG00000026031	0;0;0;0;0;0;0	Cflar	-0.973711	1.7298	6.51498	0.0106973	0.046151	0.0893939	17.2882	8.55947
1	58736591	58737683	1093	*	Intron (ENSMUST00000069333/ENSMUSG00000026031, intron 6 of 9)	ENSMUSG00000026031	ENSMUST00000140940	processed_transcript	25083	ENSMUST00000140940;ENSMUST00000097722;ENSMUST00000114313;ENSMUST00000114309;ENSMUST00000069333;ENSMUST00000123032	ENSMUSG00000026031;ENSMUSG00000026031;ENSMUSG00000026031;ENSMUSG00000026031;ENSMUSG00000026031;ENSMUSG00000026031	0;0;0;0;0;0	Cflar	-0.863234	2.16362	5.14205	0.0233536	0.0681253	0.131958	7.32309	3.95957
1	58742471	58743447	977	*	Intron (ENSMUST00000069333/ENSMUSG00000026031, intron 8 of 9)	ENSMUSG00000026031	ENSMUST00000140940	processed_transcript	30963	ENSMUST00000140940;ENSMUST00000097722;ENSMUST00000114313;ENSMUST00000069333;ENSMUST00000123032	ENSMUSG00000026031;ENSMUSG00000026031;ENSMUSG00000026031;ENSMUSG00000026031;ENSMUSG00000026031	0;0;0;0;0	Cflar	-0.72921	1.81993	3.59948	0.0577982	0.108604	0.210365	6.43589	3.95494
1	58761218	58762076	859	*	Distal Intergenic	ENSMUSG00000100236	ENSMUST00000191399	processed_pseudogene	-23133	ENSMUST00000114313	ENSMUSG00000026031	0	Gm3841	-1.08653	0.799745	5.15322	0.0232038	0.0679038	0.131529	2.69953	1.46669
1	58795006	58796138	1133	*	Promoter	ENSMUSG00000026029	ENSMUST00000027189	protein_coding	0	ENSMUST00000027189;ENSMUST00000191201;ENSMUST00000194726	ENSMUSG00000026029;ENSMUSG00000026029;ENSMUSG00000102719	0;0;-1645	Casp8	-0.59349	0.71375	1.61971	0.203132	0.217775	0.421828	1.88862	1.26035
1	58859683	58860344	662	*	Intron (ENSMUST00000188624/ENSMUSG00000099719, intron 8 of 11)	ENSMUSG00000099719	ENSMUST00000188624	unprocessed_pseudogene	32448	ENSMUST00000188624	ENSMUSG00000099719	0	Gm28802	-0.675982	-0.020008	0.607333	0.435794	0.334962	0.648818	0.583811	0.279223
1	58950633	58952341	1709	*	Intron (ENSMUST00000027186/ENSMUSG00000026028, intron 1 of 15)	ENSMUSG00000026028	ENSMUST00000027186	protein_coding	21089	ENSMUST00000027186;ENSMUST00000173719;ENSMUST00000173590;ENSMUST00000174120	ENSMUSG00000026028;ENSMUSG00000026028;ENSMUSG00000026028;ENSMUSG00000026028	0;0;0;0	Trak2	-0.10711	3.20447	0.0819735	0.774641	0.45494	0.881214	8.53892	7.89186
1	58953897	58954833	937	*	Intron (ENSMUST00000027186/ENSMUSG00000026028, intron 1 of 15)	ENSMUSG00000026028	ENSMUST00000027186	protein_coding	18597	ENSMUST00000027186;ENSMUST00000173719;ENSMUST00000173590	ENSMUSG00000026028;ENSMUSG00000026028;ENSMUSG00000026028	0;0;0	Trak2	-0.17827	2.46366	0.23667	0.626622	0.407894	0.790086	9.8871	8.73888
1	58957954	58958470	517	*	Intron (ENSMUST00000027186/ENSMUSG00000026028, intron 1 of 15)	ENSMUSG00000026028	ENSMUST00000027186	protein_coding	14960	ENSMUST00000027186;ENSMUST00000173719;ENSMUST00000173590	ENSMUSG00000026028;ENSMUSG00000026028;ENSMUSG00000026028	0;0;0	Trak2	-0.225679	2.08087	0.368656	0.543738	0.377747	0.731692	14.0534	12.1465
1	58960871	58961832	962	*	Intron (ENSMUST00000027186/ENSMUSG00000026028, intron 1 of 15)	ENSMUSG00000026028	ENSMUST00000027186	protein_coding	11598	ENSMUST00000027186;ENSMUST00000173719;ENSMUST00000173590	ENSMUSG00000026028;ENSMUSG00000026028;ENSMUSG00000026028	0;0;0	Trak2	-0.650276	2.38135	3.10483	0.078061	0.127861	0.247666	11.041	6.95053
1	58962788	58963603	816	*	Intron (ENSMUST00000027186/ENSMUSG00000026028, intron 1 of 15)	ENSMUSG00000026028	ENSMUST00000027186	protein_coding	9827	ENSMUST00000027186;ENSMUST00000173719;ENSMUST00000173590	ENSMUSG00000026028;ENSMUSG00000026028;ENSMUSG00000026028	0;0;0	Trak2	-0.258962	2.48856	0.49326	0.482477	0.354244	0.686166	11.6084	9.8408
1	58969918	58970917	1000	*	Intron (ENSMUST00000027186/ENSMUSG00000026028, intron 1 of 15)	ENSMUSG00000026028	ENSMUST00000027186	protein_coding	2513	ENSMUST00000123965;ENSMUST00000147637;ENSMUST00000114296;ENSMUST00000123301;ENSMUST00000153990;ENSMUST00000027185;ENSMUST00000027186;ENSMUST00000173719;ENSMUST00000173590	ENSMUSG00000026027;ENSMUSG00000026027;ENSMUSG00000026027;ENSMUSG00000026027;ENSMUSG00000026027;ENSMUSG00000026027;ENSMUSG00000026028;ENSMUSG00000026028;ENSMUSG00000026028	0;0;0;0;0;0;0;0;0	Trak2	-0.579713	3.19044	2.40634	0.120845	0.162216	0.31421	19.1471	12.8952
1	58972928	58974369	1442	*	Promoter	ENSMUSG00000026027	ENSMUST00000123965	retained_intron	0	ENSMUST00000123965;ENSMUST00000147637;ENSMUST00000114296;ENSMUST00000123301;ENSMUST00000153990;ENSMUST00000027185;ENSMUST00000027186;ENSMUST00000173719;ENSMUST00000173590	ENSMUSG00000026027;ENSMUSG00000026027;ENSMUSG00000026027;ENSMUSG00000026027;ENSMUSG00000026027;ENSMUSG00000026027;ENSMUSG00000026028;ENSMUSG00000026028;ENSMUSG00000026028	0;0;0;0;0;0;0;0;0	Stradb	-1.04373	3.62276	7.26576	0.0070284	0.0375241	0.0726838	21.8922	10.6808
1	59115444	59117313	1870	*	Promoter	ENSMUSG00000038079	ENSMUST00000186820	retained_intron	0	ENSMUST00000186395;ENSMUST00000186794;ENSMUST00000190014;ENSMUST00000094917;ENSMUST00000087475;ENSMUST00000186820;ENSMUST00000185951;ENSMUST00000114275;ENSMUST00000078874;ENSMUST00000066374;ENSMUST00000188494;ENSMUST00000191200;ENSMUST00000186477;ENSMUST00000187825;ENSMUST00000189096;ENSMUST00000180570	ENSMUSG00000038079;ENSMUSG00000038079;ENSMUSG00000038079;ENSMUSG00000038079;ENSMUSG00000038079;ENSMUSG00000038079;ENSMUSG00000038079;ENSMUSG00000079550;ENSMUSG00000079550;ENSMUSG00000079550;ENSMUSG00000079550;ENSMUSG00000079550;ENSMUSG00000079550;ENSMUSG00000079550;ENSMUSG00000097573;ENSMUSG00000097573	0;0;0;0;0;0;-1128;0;0;0;0;0;0;0;0;0	Tmem237	-0.78027	3.55704	4.05988	0.0439142	0.0941208	0.182311	11.7948	6.8547
1	59119828	59120710	883	*	Promoter	ENSMUSG00000038079	ENSMUST00000186395	protein_coding	0	ENSMUST00000186395;ENSMUST00000186794;ENSMUST00000190014;ENSMUST00000094917;ENSMUST00000087475;ENSMUST00000186820;ENSMUST00000114275;ENSMUST00000078874;ENSMUST00000066374;ENSMUST00000188494;ENSMUST00000191200;ENSMUST00000186477;ENSMUST00000187825;ENSMUST00000189096;ENSMUST00000180570	ENSMUSG00000038079;ENSMUSG00000038079;ENSMUSG00000038079;ENSMUSG00000038079;ENSMUSG00000038079;ENSMUSG00000038079;ENSMUSG00000079550;ENSMUSG00000079550;ENSMUSG00000079550;ENSMUSG00000079550;ENSMUSG00000079550;ENSMUSG00000079550;ENSMUSG00000079550;ENSMUSG00000097573;ENSMUSG00000097573	0;0;0;0;0;0;0;0;0;0;0;0;0;0;0	Tmem237	-1.39911	2.75605	14.1625	0.000167698	0.00644629	0.0124864	21.7181	8.23053
1	59151770	59152209	440	*	Exon (ENSMUST00000189884/ENSMUSG00000079550, exon 1 of 9)	ENSMUSG00000079550	ENSMUST00000114275	protein_coding	11180	ENSMUST00000114275;ENSMUST00000078874;ENSMUST00000066374;ENSMUST00000186790;ENSMUST00000188494;ENSMUST00000191200;ENSMUST00000186477;ENSMUST00000189884;ENSMUST00000189743;ENSMUST00000188408;ENSMUST00000190598	ENSMUSG00000079550;ENSMUSG00000079550;ENSMUSG00000079550;ENSMUSG00000079550;ENSMUSG00000079550;ENSMUSG00000079550;ENSMUSG00000079550;ENSMUSG00000079550;ENSMUSG00000079550;ENSMUSG00000099563;ENSMUSG00000101586	0;0;0;0;0;0;0;0;0;-3398;0	Mpp4	-0.626433	0.976944	2.38275	0.122682	0.163606	0.316902	8.7658	5.49826
1	59158654	59159458	805	*	Promoter	ENSMUSG00000079550	ENSMUST00000191200	protein_coding	0	ENSMUST00000027178;ENSMUST00000163058;ENSMUST00000114275;ENSMUST00000078874;ENSMUST00000066374;ENSMUST00000186790;ENSMUST00000188494;ENSMUST00000191200;ENSMUST00000186477;ENSMUST00000188408;ENSMUST00000190598	ENSMUSG00000026024;ENSMUSG00000026024;ENSMUSG00000079550;ENSMUSG00000079550;ENSMUSG00000079550;ENSMUSG00000079550;ENSMUSG00000079550;ENSMUSG00000079550;ENSMUSG00000079550;ENSMUSG00000099563;ENSMUSG00000101586	0;0;0;0;0;0;0;0;0;3047;0	Mpp4	-0.896717	2.92017	5.8185	0.0158588	0.0559027	0.108283	20.6886	11.1191
1	59161394	59162186	793	*	Promoter	ENSMUSG00000079550	ENSMUST00000078874	protein_coding	0	ENSMUST00000027178;ENSMUST00000163058;ENSMUST00000114275;ENSMUST00000078874;ENSMUST00000066374;ENSMUST00000186790;ENSMUST00000188494;ENSMUST00000191200;ENSMUST00000186477;ENSMUST00000188408;ENSMUST00000190598	ENSMUSG00000026024;ENSMUSG00000026024;ENSMUSG00000079550;ENSMUSG00000079550;ENSMUSG00000079550;ENSMUSG00000079550;ENSMUSG00000079550;ENSMUSG00000079550;ENSMUSG00000079550;ENSMUSG00000099563;ENSMUSG00000101586	0;0;0;0;0;0;0;0;0;5787;0	Mpp4	-1.34778	3.7406	11.4984	0.000696621	0.012403	0.0240244	39.2818	15.5197
1	59162980	59164925	1946	*	Promoter	ENSMUSG00000079550	ENSMUST00000114275	protein_coding	0	ENSMUST00000027178;ENSMUST00000163058;ENSMUST00000114275;ENSMUST00000078874;ENSMUST00000066374;ENSMUST00000186790;ENSMUST00000188494;ENSMUST00000191200;ENSMUST00000186477;ENSMUST00000190598	ENSMUSG00000026024;ENSMUSG00000026024;ENSMUSG00000079550;ENSMUSG00000079550;ENSMUSG00000079550;ENSMUSG00000079550;ENSMUSG00000079550;ENSMUSG00000079550;ENSMUSG00000079550;ENSMUSG00000101586	0;0;0;0;0;0;0;0;0;0	Mpp4	-1.41524	4.89943	10.9197	0.000951561	0.014288	0.0276758	33.4835	12.5711
1	59165375	59166278	904	*	Intron (ENSMUST00000027178/ENSMUSG00000026024, intron 33 of 33)	ENSMUSG00000026024	ENSMUST00000027178	protein_coding	70953	ENSMUST00000027178;ENSMUST00000163058;ENSMUST00000114275;ENSMUST00000078874;ENSMUST00000066374;ENSMUST00000186790;ENSMUST00000188494;ENSMUST00000190598	ENSMUSG00000026024;ENSMUSG00000026024;ENSMUSG00000079550;ENSMUSG00000079550;ENSMUSG00000079550;ENSMUSG00000079550;ENSMUSG00000079550;ENSMUSG00000101586	0;0;0;0;0;0;0;0	Als2	-0.714494	3.26318	3.48208	0.0620374	0.112804	0.2185	17.8041	10.9085
1	59170131	59170727	597	*	Exon (ENSMUST00000027178/ENSMUSG00000026024, exon 28 of 34)	ENSMUSG00000026024	ENSMUST00000027178	protein_coding	66504	ENSMUST00000027178;ENSMUST00000163058;ENSMUST00000190598	ENSMUSG00000026024;ENSMUSG00000026024;ENSMUSG00000101586	0;0;0	Als2	-1.12354	2.04862	8.33805	0.0038825	0.0279905	0.0542172	13.3335	6.04463
1	59172051	59173811	1761	*	Exon (ENSMUST00000027178/ENSMUSG00000026024, exon 27 of 34)	ENSMUSG00000026024	ENSMUST00000027178	protein_coding	63420	ENSMUST00000027178;ENSMUST00000163058;ENSMUST00000190598	ENSMUSG00000026024;ENSMUSG00000026024;ENSMUSG00000101586	0;0;0	Als2	-1.08372	3.73328	7.52868	0.00607268	0.0348409	0.0674864	15.5229	7.32656
1	59201186	59203131	1946	*	Exon (ENSMUST00000027178/ENSMUSG00000026024, exon 9 of 34)	ENSMUSG00000026024	ENSMUST00000027178	protein_coding	34100	ENSMUST00000027178;ENSMUST00000159166;ENSMUST00000163058	ENSMUSG00000026024;ENSMUSG00000026024;ENSMUSG00000026024	0;0;0	Als2	-0.633445	2.49821	3.00076	0.0832261	0.132336	0.256333	6.00353	3.82454
1	59207606	59209367	1762	*	Exon (ENSMUST00000027178/ENSMUSG00000026024, exon 6 of 34)	ENSMUSG00000026024	ENSMUST00000027178	protein_coding	27864	ENSMUST00000027178;ENSMUST00000159166;ENSMUST00000163058	ENSMUSG00000026024;ENSMUSG00000026024;ENSMUSG00000026024	0;0;0	Als2	-0.8468	3.79552	4.60579	0.0318646	0.0800917	0.155137	14.3737	7.95577
1	59222530	59223788	1259	*	Intron (ENSMUST00000027178/ENSMUSG00000026024, intron 1 of 33)	ENSMUSG00000026024	ENSMUST00000027178	protein_coding	13443	ENSMUST00000027178;ENSMUST00000159166;ENSMUST00000160945;ENSMUST00000163058;ENSMUST00000188469	ENSMUSG00000026024;ENSMUSG00000026024;ENSMUSG00000026024;ENSMUSG00000026024;ENSMUSG00000026024	0;0;0;0;-3404	Als2	-0.802809	2.07554	4.59158	0.0321299	0.0803839	0.155703	6.77247	3.7605
1	59228118	59228981	864	*	Intron (ENSMUST00000027178/ENSMUSG00000026024, intron 1 of 33)	ENSMUSG00000026024	ENSMUST00000027178	protein_coding	8250	ENSMUST00000027178;ENSMUST00000159166;ENSMUST00000160945;ENSMUST00000163058	ENSMUSG00000026024;ENSMUSG00000026024;ENSMUSG00000026024;ENSMUSG00000026024	0;0;0;0	Als2	-0.825701	2.56019	4.87216	0.0272938	0.0739115	0.143166	12.8622	7.18665
1	59229485	59230100	616	*	Intron (ENSMUST00000027178/ENSMUSG00000026024, intron 1 of 33)	ENSMUSG00000026024	ENSMUST00000027178	protein_coding	7131	ENSMUST00000027178;ENSMUST00000159166;ENSMUST00000160945;ENSMUST00000163058	ENSMUSG00000026024;ENSMUSG00000026024;ENSMUSG00000026024;ENSMUSG00000026024	0;0;0;0	Als2	-0.881535	2.00094	5.26958	0.0217017	0.0656285	0.127122	12.1745	6.25669
1	59230852	59231599	748	*	Intron (ENSMUST00000027178/ENSMUSG00000026024, intron 1 of 33)	ENSMUSG00000026024	ENSMUST00000027178	protein_coding	5632	ENSMUST00000027178;ENSMUST00000159166;ENSMUST00000160945;ENSMUST00000163058	ENSMUSG00000026024;ENSMUSG00000026024;ENSMUSG00000026024;ENSMUSG00000026024	0;0;0;0	Als2	-0.313888	2.02265	0.697385	0.403664	0.321035	0.621841	9.00324	7.06163
1	59232526	59233382	857	*	Intron (ENSMUST00000027178/ENSMUSG00000026024, intron 1 of 33)	ENSMUSG00000026024	ENSMUST00000027178	protein_coding	3849	ENSMUST00000027178;ENSMUST00000159166;ENSMUST00000160945;ENSMUST00000163058	ENSMUSG00000026024;ENSMUSG00000026024;ENSMUSG00000026024;ENSMUSG00000026024	0;0;0;0	Als2	-1.06761	2.57442	8.31187	0.00393887	0.0281837	0.0545915	15.9007	7.26148
1	59236869	59238478	1610	*	Promoter	ENSMUSG00000026024	ENSMUST00000027178	protein_coding	0	ENSMUST00000027178;ENSMUST00000159166;ENSMUST00000160945;ENSMUST00000163058	ENSMUSG00000026024;ENSMUSG00000026024;ENSMUSG00000026024;ENSMUSG00000026024	0;0;0;0	Als2	-1.02333	2.94425	7.597	0.00584678	0.0342754	0.066391	11.7419	5.81824
1	59256579	59257563	985	*	Promoter	ENSMUSG00000026023	ENSMUST00000160662	protein_coding	0	ENSMUST00000160662;ENSMUST00000114248;ENSMUST00000162487	ENSMUSG00000026023;ENSMUSG00000026023;ENSMUSG00000026023	0;0;0	Cdk15	-0.788934	0.788313	2.11776	0.1456	0.180503	0.349633	1.4602	0.818692
1	59257967	59258464	498	*	Intron (ENSMUST00000114248/ENSMUSG00000026023, intron 2 of 13)	ENSMUSG00000026023	ENSMUST00000160662	protein_coding	1061	ENSMUST00000160662;ENSMUST00000114248;ENSMUST00000162487	ENSMUSG00000026023;ENSMUSG00000026023;ENSMUSG00000026023	0;0;0	Cdk15	-0.435565	-0.399414	0.419315	0.517279	0.368162	0.713125	1.20306	1.17389
1	59314080	59315517	1438	*	Intron (ENSMUST00000114248/ENSMUSG00000026023, intron 10 of 13)	ENSMUSG00000026023	ENSMUST00000160662	protein_coding	57174	ENSMUST00000160662;ENSMUST00000114248;ENSMUST00000162906	ENSMUSG00000026023;ENSMUSG00000026023;ENSMUSG00000026023	0;0;0	Cdk15	0.138532	1.35564	0.0918646	0.76182	0.451191	0.873952	1.24504	1.32724
1	59334062	59334697	636	*	Intron (ENSMUST00000114248/ENSMUSG00000026023, intron 12 of 13)	ENSMUSG00000026023	ENSMUST00000160662	protein_coding	77156	ENSMUST00000160662;ENSMUST00000114248;ENSMUST00000162906	ENSMUSG00000026023;ENSMUSG00000026023;ENSMUSG00000026023	0;0;0	Cdk15	-0.68706	1.78232	2.51499	0.112769	0.156089	0.302342	5.0279	3.16986
1	59340728	59341433	706	*	Intron (ENSMUST00000114248/ENSMUSG00000026023, intron 12 of 13)	ENSMUSG00000026023	ENSMUST00000160662	protein_coding	83822	ENSMUST00000160662;ENSMUST00000114248;ENSMUST00000162906	ENSMUSG00000026023;ENSMUSG00000026023;ENSMUSG00000026023	0;0;0	Cdk15	-0.231243	1.29999	0.23454	0.628178	0.408488	0.791236	2.33968	1.87532
1	59387716	59388091	376	*	Intron (ENSMUST00000187523/ENSMUSG00000099922, intron 3 of 3)	ENSMUSG00000099922	ENSMUST00000187523	lincRNA	8786	ENSMUST00000187523	ENSMUSG00000099922	0	Gm29016	0.68309	-0.788872	0.729117	0.39317	0.316523	0.613101	0.748608	1.41189
1	59394848	59396020	1173	*	Distal Intergenic	ENSMUSG00000099922	ENSMUST00000187523	lincRNA	15918	ENSMUST00000187523	ENSMUSG00000099922	0	Gm29016	0.827092	0.655658	1.99792	0.157516	0.188489	0.365101	0.538611	1.01399
1	59424395	59425800	1406	*	Distal Intergenic	ENSMUSG00000104502	ENSMUST00000195013	TEC	23702	NA	NA	NA	Gm37737	-0.052534	1.78236	0.00974412	0.921367	0.495977	0.960702	0.922563	0.822113
1	59443882	59444742	861	*	Distal Intergenic	ENSMUSG00000104502	ENSMUST00000195013	TEC	4760	ENSMUST00000195013	ENSMUSG00000104502	4760	Gm37737	-0.916084	0.0475013	1.21244	0.270851	0.25625	0.496354	0.530861	0.339487
1	59591653	59592889	1237	*	Intron (ENSMUST00000114243/ENSMUSG00000047361, intron 12 of 19)	ENSMUSG00000026021	ENSMUST00000191158	processed_transcript	77903	ENSMUST00000191158;ENSMUST00000114243;ENSMUST00000212835	ENSMUSG00000026021;ENSMUSG00000047361;ENSMUSG00000047361	0;0;0	Sumo1	-0.512777	0.940139	0.817534	0.365903	0.304082	0.589003	1.01866	0.565044
1	59623452	59623924	473	*	Intron (ENSMUST00000114243/ENSMUSG00000047361, intron 13 of 19)	ENSMUSG00000026021	ENSMUST00000191158	processed_transcript	46868	ENSMUST00000191158;ENSMUST00000114243;ENSMUST00000187454;ENSMUST00000185753;ENSMUST00000191051;ENSMUST00000158651	ENSMUSG00000026021;ENSMUSG00000047361;ENSMUSG00000047361;ENSMUSG00000047361;ENSMUSG00000047361;ENSMUSG00000089276	0;0;0;0;0;-2656	Sumo1	-0.645921	0.24424	1.53022	0.21608	0.225627	0.437036	2.8262	1.97479
1	59670062	59671389	1328	*	Promoter	ENSMUSG00000026021	ENSMUST00000091374	protein_coding	0	ENSMUST00000091374;ENSMUST00000123857;ENSMUST00000191158;ENSMUST00000185265;ENSMUST00000185710	ENSMUSG00000026021;ENSMUSG00000026021;ENSMUSG00000026021;ENSMUSG00000026021;ENSMUSG00000101400	0;0;0;0;-1852	Sumo1	-0.644896	2.77071	3.12888	0.0769173	0.126814	0.245636	12.5675	8.23479
1	59715307	59716367	1061	*	3' UTR	ENSMUSG00000026020	ENSMUST00000191142	protein_coding	30298	ENSMUST00000027174;ENSMUST00000191142;ENSMUST00000187837;ENSMUST00000188390	ENSMUSG00000026020;ENSMUSG00000026020;ENSMUSG00000026020;ENSMUSG00000026020	0;0;11109;10598	Nop58	-0.634029	1.54158	2.74075	0.0978195	0.144677	0.280237	5.38751	3.28736
1	59762288	59764110	1823	*	Promoter	ENSMUSG00000067336	ENSMUST00000087435	protein_coding	0	ENSMUST00000087435	ENSMUSG00000067336	0	Bmpr2	-1.04581	3.27283	7.65652	0.00565698	0.0336622	0.0652033	13.9054	6.81727
1	59802999	59805031	2033	*	Exon (ENSMUST00000194136/ENSMUSG00000104052, exon 1 of 1)	ENSMUSG00000067336	ENSMUST00000087435	protein_coding	39599	ENSMUST00000087435;ENSMUST00000194136	ENSMUSG00000067336;ENSMUSG00000104052	0;0	Bmpr2	0.0157208	2.54719	0.00189105	0.965314	0.507549	0.983116	4.80255	4.83607
1	59912412	59914205	1794	*	Promoter	ENSMUSG00000041040	ENSMUST00000036540	protein_coding	0	ENSMUST00000036540	ENSMUSG00000041040	0	Fam117b	-1.07847	2.80617	8.54212	0.00347037	0.0263929	0.0511228	10.2247	4.9124
1	59925939	59927576	1638	*	Intron (ENSMUST00000036540/ENSMUSG00000041040, intron 1 of 7)	ENSMUSG00000041040	ENSMUST00000036540	protein_coding	12933	ENSMUST00000036540;ENSMUST00000191628	ENSMUSG00000041040;ENSMUSG00000103696	0;-2112	Fam117b	0.0160639	1.96595	0.00190463	0.96519	0.507526	0.983072	4.07309	4.14977
1	60073270	60074017	748	*	3' UTR	ENSMUSG00000026019	ENSMUST00000027173	protein_coding	23891	ENSMUST00000117438;ENSMUST00000122038;ENSMUST00000027173	ENSMUSG00000026019;ENSMUSG00000026019;ENSMUSG00000026019	0;0;0	Wdr12	-0.090541	1.21582	0.0484781	0.825733	0.470083	0.910546	3.94126	3.55784
1	60097535	60099116	1582	*	Promoter	ENSMUSG00000026017	ENSMUST00000130075	nonsense_mediated_decay	0	ENSMUST00000130075;ENSMUST00000150008;ENSMUST00000124986;ENSMUST00000191232;ENSMUST00000117438;ENSMUST00000122038;ENSMUST00000141417;ENSMUST00000143342;ENSMUST00000027173;ENSMUST00000133767	ENSMUSG00000026017;ENSMUSG00000026017;ENSMUSG00000026017;ENSMUSG00000026017;ENSMUSG00000026019;ENSMUSG00000026019;ENSMUSG00000026019;ENSMUSG00000026019;ENSMUSG00000026019;ENSMUSG00000026019	0;0;0;-2130;0;0;0;0;0;0	Carf	-1.01631	3.14568	7.49668	0.0061815	0.0351265	0.0680396	16.2807	8.11722
1	60180022	60182032	2011	*	Promoter	ENSMUSG00000073664	ENSMUST00000160834	protein_coding	0	ENSMUST00000160834;ENSMUST00000187195	ENSMUSG00000073664;ENSMUSG00000073664	0;0	Nbeal1	-0.886824	2.72419	5.86643	0.0154326	0.0551173	0.106761	8.19909	4.49262
1	60342537	60344426	1890	*	Promoter	ENSMUSG00000049439	ENSMUST00000114202	retained_intron	0	ENSMUST00000114202;ENSMUST00000060608;ENSMUST00000148443;ENSMUST00000160834	ENSMUSG00000049439;ENSMUSG00000049439;ENSMUSG00000049439;ENSMUSG00000073664	0;0;0;0	Cyp20a1	-0.490581	2.63485	1.8585	0.172798	0.198414	0.384326	7.67117	5.47555
1	60408956	60410670	1715	*	Promoter	ENSMUSG00000026782	ENSMUST00000052332	protein_coding	0	ENSMUST00000052332;ENSMUST00000188594;ENSMUST00000188618;ENSMUST00000189980;ENSMUST00000191493;ENSMUST00000189082;ENSMUST00000187709;ENSMUST00000189649	ENSMUSG00000026782;ENSMUSG00000026782;ENSMUSG00000026782;ENSMUSG00000026782;ENSMUSG00000026782;ENSMUSG00000026782;ENSMUSG00000026782;ENSMUSG00000026782	0;0;0;0;0;0;0;0	Abi2	-0.986162	2.91154	7.08248	0.00778438	0.039481	0.0764742	10.8233	5.57354
1	60565236	60567228	1993	*	Promoter	ENSMUSG00000026014	ENSMUST00000142258	protein_coding	0	ENSMUST00000142258;ENSMUST00000140485;ENSMUST00000090293;ENSMUST00000027168	ENSMUSG00000026014;ENSMUSG00000026014;ENSMUSG00000026014;ENSMUSG00000026014	0;0;0;0	Raph1	-1.15236	3.0051	9.44435	0.00211812	0.0207377	0.0401686	9.4734	4.28884
1	60572286	60573069	784	*	Distal Intergenic	ENSMUSG00000026014	ENSMUST00000142258	protein_coding	-5182	NA	NA	NA	Raph1	-0.500375	1.6148	1.36189	0.243211	0.240951	0.466719	4.2938	3.19263
1	60667958	60668740	783	*	Distal Intergenic	ENSMUSG00000084151	ENSMUST00000118030	processed_pseudogene	-32132	NA	NA	NA	Gm11577	0.768865	0.487393	2.07689	0.149545	0.183264	0.35498	0.988303	2.09819
1	60715101	60715963	863	*	Promoter	ENSMUSG00000026012	ENSMUST00000132833	processed_transcript	-837	ENSMUST00000132833	ENSMUSG00000026012	0	Cd28	0.38958	0.0876837	0.328467	0.566563	0.386219	0.748102	0.68916	0.868171
1	60734646	60735574	929	*	Intron (ENSMUST00000132833/ENSMUSG00000026012, intron 3 of 3)	ENSMUSG00000026012	ENSMUST00000132833	processed_transcript	17846	ENSMUST00000132833	ENSMUSG00000026012	0	Cd28	0.424913	0.29341	0.610531	0.434588	0.334403	0.647735	1.01917	1.55143
1	60765047	60766167	1121	*	Exon (ENSMUST00000027165/ENSMUSG00000026012, exon 3 of 4)	ENSMUSG00000026012	ENSMUST00000027165	protein_coding	18689	ENSMUST00000132833;ENSMUST00000027165;ENSMUST00000153207	ENSMUSG00000026012;ENSMUSG00000026012;ENSMUSG00000026012	0;0;18645	Cd28	-1.43099	0.909244	6.92357	0.00850696	0.0412337	0.0798693	1.75141	0.764214
1	60809333	60809991	659	*	Promoter	ENSMUSG00000083355	ENSMUST00000122024	processed_pseudogene	217	ENSMUST00000122024	ENSMUSG00000083355	0	Gm11581	0.499495	-0.11392	0.586646	0.443719	0.338306	0.655296	0.74714	1.16759
1	60851034	60851591	558	*	Distal Intergenic	ENSMUSG00000102549	ENSMUST00000193735	TEC	-28747	NA	NA	NA	Gm38137	-0.458686	-0.00343981	0.471684	0.492214	0.358245	0.693917	1.19706	1.04767
1	60860546	60861407	862	*	Distal Intergenic	ENSMUSG00000102549	ENSMUST00000193735	TEC	-18931	NA	NA	NA	Gm38137	-0.399298	0.871271	0.803129	0.37016	0.305969	0.592659	2.88775	2.33077
1	60935568	60937419	1852	*	Distal Intergenic	ENSMUSG00000080800	ENSMUST00000121041	processed_pseudogene	11046	NA	NA	NA	Gm11582	-0.586511	1.28316	1.77031	0.183344	0.205264	0.397593	1.55371	1.13381
1	61001790	61002430	641	*	Distal Intergenic	ENSMUSG00000102561	ENSMUST00000193733	TEC	12311	ENSMUST00000102827	ENSMUSG00000026009	23863	Gm37039	-1.09845	0.857824	4.39881	0.0359645	0.0851394	0.164914	2.79308	1.42569
1	61003093	61004330	1238	*	Distal Intergenic	ENSMUSG00000102561	ENSMUST00000193733	TEC	13614	ENSMUST00000102827	ENSMUSG00000026009	25166	Gm37039	0.551014	0.757801	1.03451	0.309102	0.276161	0.534921	0.652876	0.963538
1	61029690	61030231	542	*	Distal Intergenic	ENSMUSG00000102561	ENSMUST00000193733	TEC	40211	NA	NA	NA	Gm37039	0.77597	0.198639	2.00644	0.156633	0.187911	0.363982	1.55153	2.66556
1	61216169	61217032	864	*	Distal Intergenic	ENSMUSG00000080785	ENSMUST00000120063	processed_pseudogene	-18927	NA	NA	NA	Gm11591	0.324597	0.236595	0.25089	0.61645	0.404423	0.783363	0.730225	1.0965
1	61220988	61222150	1163	*	Distal Intergenic	ENSMUSG00000080785	ENSMUST00000120063	processed_pseudogene	-23746	NA	NA	NA	Gm11591	-0.43214	1.22217	0.769861	0.380261	0.310416	0.601271	1.50834	1.11807
1	61228901	61230151	1251	*	Distal Intergenic	ENSMUSG00000080785	ENSMUST00000120063	processed_pseudogene	-31659	NA	NA	NA	Gm11591	-0.206355	2.68301	0.274529	0.60031	0.39885	0.772567	4.71313	4.16831
1	61233715	61234779	1065	*	Distal Intergenic	ENSMUSG00000080785	ENSMUST00000120063	processed_pseudogene	-36473	NA	NA	NA	Gm11591	-0.122114	1.50851	0.0709995	0.789887	0.459708	0.890449	2.00838	1.8393
1	61265429	61266370	942	*	Exon (ENSMUST00000186533/ENSMUSG00000100893, exon 2 of 2)	ENSMUSG00000100893	ENSMUST00000186533	lincRNA	5144	ENSMUST00000186533	ENSMUSG00000100893	0	Gm28083	0.242545	0.693423	0.17165	0.67865	0.424675	0.822591	0.746554	0.87752
1	61288891	61289831	941	*	Distal Intergenic	ENSMUSG00000085248	ENSMUST00000128274	lincRNA	-12078	NA	NA	NA	Gm11587	-1.20772	-0.120683	1.47514	0.224537	0.230673	0.446811	0.373208	0.117861
1	61301134	61302188	1055	*	Promoter	ENSMUSG00000085248	ENSMUST00000128274	lincRNA	0	ENSMUST00000128274	ENSMUSG00000085248	0	Gm11587	-0.591553	1.49254	1.31118	0.252182	0.245951	0.476405	1.46451	0.888655
1	61312037	61313199	1163	*	Distal Intergenic	ENSMUSG00000085248	ENSMUST00000128274	lincRNA	10128	ENSMUST00000128274	ENSMUSG00000085248	0	Gm11587	-0.865059	0.800674	1.57878	0.208937	0.221306	0.428666	0.663879	0.439088
1	61316159	61317485	1327	*	Distal Intergenic	ENSMUSG00000085248	ENSMUST00000128274	lincRNA	14250	NA	NA	NA	Gm11587	-1.42378	0.773786	4.89849	0.0268807	0.0733542	0.142086	0.794606	0.303848
1	61331666	61332943	1278	*	Distal Intergenic	ENSMUSG00000085248	ENSMUST00000128274	lincRNA	29757	NA	NA	NA	Gm11587	0.218954	1.1696	0.160194	0.688978	0.427997	0.829025	0.823017	1.0568
1	61359119	61360028	910	*	Distal Intergenic	ENSMUSG00000085447	ENSMUST00000141000	lincRNA	-18404	NA	NA	NA	9530026F06Rik	-1.81515	0.507769	7.06942	0.00784133	0.039611	0.0767261	1.2722	0.479913
1	61373294	61374505	1212	*	Distal Intergenic	ENSMUSG00000085447	ENSMUST00000141000	lincRNA	-3927	ENSMUST00000141000	ENSMUSG00000085447	-3927	9530026F06Rik	0.328615	0.5252	0.281183	0.595927	0.397208	0.769387	0.606473	0.709685
1	61485445	61485857	413	*	Distal Intergenic	ENSMUSG00000100965	ENSMUST00000187655	lincRNA	10494	NA	NA	NA	Gm28449	-2.12456	-0.394983	5.81648	0.0158771	0.0559381	0.108352	1.94857	0.398629
1	61650968	61652045	1078	*	Intron (ENSMUST00000046673/ENSMUSG00000052062, intron 1 of 21)	ENSMUSG00000052062	ENSMUST00000138768	processed_transcript	12144	ENSMUST00000138768;ENSMUST00000075374;ENSMUST00000129030;ENSMUST00000188325;ENSMUST00000046673;ENSMUST00000094906;ENSMUST00000194820	ENSMUSG00000052062;ENSMUSG00000052062;ENSMUSG00000052062;ENSMUSG00000052062;ENSMUSG00000052062;ENSMUSG00000052062;ENSMUSG00000103656	0;0;0;0;0;0;-2378	Pard3b	0.0343103	0.0879311	0.00158945	0.968198	0.508424	0.984811	0.325778	0.489255
1	61912866	61913344	479	*	Intron (ENSMUST00000046673/ENSMUSG00000052062, intron 2 of 21)	ENSMUSG00000052062	ENSMUST00000138768	processed_transcript	274042	ENSMUST00000138768;ENSMUST00000075374;ENSMUST00000188325;ENSMUST00000046673;ENSMUST00000094906	ENSMUSG00000052062;ENSMUSG00000052062;ENSMUSG00000052062;ENSMUSG00000052062;ENSMUSG00000052062	0;0;0;0;0	Pard3b	0.0564523	-0.0407001	0.00656804	0.935407	0.499963	0.968422	1.24347	1.4098
1	61978089	61978781	693	*	Intron (ENSMUST00000046673/ENSMUSG00000052062, intron 2 of 21)	ENSMUSG00000052062	ENSMUST00000138768	processed_transcript	339265	ENSMUST00000138768;ENSMUST00000075374;ENSMUST00000188325;ENSMUST00000046673;ENSMUST00000094906;ENSMUST00000187972	ENSMUSG00000052062;ENSMUSG00000052062;ENSMUSG00000052062;ENSMUSG00000052062;ENSMUSG00000052062;ENSMUSG00000100344	0;0;0;0;0;2426	Pard3b	-0.191992	-0.0771409	0.0710413	0.789827	0.459693	0.89042	0.76015	0.867756
1	62193602	62194387	786	*	Intron (ENSMUST00000046673/ENSMUSG00000052062, intron 10 of 21)	ENSMUSG00000052062	ENSMUST00000075374	protein_coding	554778	ENSMUST00000075374;ENSMUST00000046673;ENSMUST00000094906	ENSMUSG00000052062;ENSMUSG00000052062;ENSMUSG00000052062	0;0;0	Pard3b	-1.59763	0.839941	7.92153	0.0048852	0.031406	0.0608331	2.23069	0.654088
1	62214127	62216803	2677	*	Exon (ENSMUST00000046673/ENSMUSG00000052062, exon 12 of 22)	ENSMUSG00000052062	ENSMUST00000075374	protein_coding	575303	ENSMUST00000075374;ENSMUST00000046673;ENSMUST00000094906	ENSMUSG00000052062;ENSMUSG00000052062;ENSMUSG00000052062	0;0;0	Pard3b	-0.728168	1.88497	2.52832	0.11182	0.15545	0.301105	1.15105	0.696563
1	62309464	62309863	400	*	Intron (ENSMUST00000046673/ENSMUSG00000052062, intron 15 of 21)	ENSMUSG00000052062	ENSMUST00000075374	protein_coding	670640	ENSMUST00000075374;ENSMUST00000046673;ENSMUST00000094906	ENSMUSG00000052062;ENSMUSG00000052062;ENSMUSG00000052062	0;0;0	Pard3b	0.177349	-0.651732	0.0317898	0.85849	0.47898	0.927779	0.527221	0.730747
1	62429239	62430538	1300	*	Intron (ENSMUST00000046673/ENSMUSG00000052062, intron 17 of 21)	ENSMUSG00000052062	ENSMUST00000075374	protein_coding	790415	ENSMUST00000075374;ENSMUST00000046673;ENSMUST00000094906	ENSMUSG00000052062;ENSMUSG00000052062;ENSMUSG00000052062	0;0;0	Pard3b	0.388357	0.267683	0.37059	0.542683	0.377327	0.730877	0.511795	0.715864
1	62527994	62528326	333	*	Intron (ENSMUST00000046673/ENSMUSG00000052062, intron 19 of 21)	ENSMUSG00000052062	ENSMUST00000075374	protein_coding	889170	ENSMUST00000075374;ENSMUST00000046673;ENSMUST00000094906	ENSMUSG00000052062;ENSMUSG00000052062;ENSMUSG00000052062	0;0;0	Pard3b	-0.479305	-0.669731	0.284014	0.594082	0.396565	0.768142	1.05462	0.877774
1	62551340	62551886	547	*	Intron (ENSMUST00000046673/ENSMUSG00000052062, intron 20 of 21)	ENSMUSG00000052062	ENSMUST00000075374	protein_coding	912516	ENSMUST00000075374;ENSMUST00000046673;ENSMUST00000094906	ENSMUSG00000052062;ENSMUSG00000052062;ENSMUSG00000052062	0;0;0	Pard3b	-0.94651	0.509001	1.31437	0.251606	0.245593	0.47571	0.898519	0.436146
1	62578957	62579405	449	*	Intron (ENSMUST00000046673/ENSMUSG00000052062, intron 20 of 21)	ENSMUSG00000052062	ENSMUST00000075374	protein_coding	940133	ENSMUST00000075374;ENSMUST00000046673;ENSMUST00000094906	ENSMUSG00000052062;ENSMUSG00000052062;ENSMUSG00000052062	0;0;0	Pard3b	0.668589	-0.444742	0.529091	0.46699	0.348232	0.674521	0.393029	0.935331
1	62591144	62592113	970	*	Intron (ENSMUST00000046673/ENSMUSG00000052062, intron 21 of 21)	ENSMUSG00000052062	ENSMUST00000075374	protein_coding	952320	ENSMUST00000075374;ENSMUST00000046673;ENSMUST00000094906	ENSMUSG00000052062;ENSMUSG00000052062;ENSMUSG00000052062	0;0;0	Pard3b	-1.00353	0.304664	1.74607	0.186373	0.207273	0.401486	0.65133	0.39484
1	62705083	62707269	2187	*	Intron (ENSMUST00000027112/ENSMUSG00000025969, intron 1 of 15)	ENSMUSG00000025969	ENSMUST00000126344	retained_intron	1798	ENSMUST00000126344;ENSMUST00000102822;ENSMUST00000075144;ENSMUST00000027112;ENSMUST00000114155;ENSMUST00000063594;ENSMUST00000114157	ENSMUSG00000025969;ENSMUSG00000025969;ENSMUSG00000025969;ENSMUSG00000025969;ENSMUSG00000025969;ENSMUSG00000025969;ENSMUSG00000025969	0;0;0;0;0;0;0	Nrp2	-1.2476	2.98734	10.8235	0.00100229	0.0146067	0.0282931	8.6001	3.69923
1	62716934	62717739	806	*	Intron (ENSMUST00000027112/ENSMUSG00000025969, intron 1 of 15)	ENSMUSG00000025969	ENSMUST00000126344	retained_intron	13649	ENSMUST00000126344;ENSMUST00000102822;ENSMUST00000075144;ENSMUST00000027112;ENSMUST00000114155;ENSMUST00000063594;ENSMUST00000114157;ENSMUST00000189205	ENSMUSG00000025969;ENSMUSG00000025969;ENSMUSG00000025969;ENSMUSG00000025969;ENSMUSG00000025969;ENSMUSG00000025969;ENSMUSG00000025969;ENSMUSG00000100811	0;0;0;0;0;0;0;0	Nrp2	-0.256915	1.38535	0.384246	0.53534	0.374757	0.7259	4.39011	3.78493
1	62719688	62720608	921	*	Intron (ENSMUST00000027112/ENSMUSG00000025969, intron 2 of 15)	ENSMUSG00000025969	ENSMUST00000126344	retained_intron	16403	ENSMUST00000126344;ENSMUST00000102822;ENSMUST00000075144;ENSMUST00000027112;ENSMUST00000114155;ENSMUST00000063594;ENSMUST00000114157;ENSMUST00000189205	ENSMUSG00000025969;ENSMUSG00000025969;ENSMUSG00000025969;ENSMUSG00000025969;ENSMUSG00000025969;ENSMUSG00000025969;ENSMUSG00000025969;ENSMUSG00000100811	0;0;0;0;0;0;0;0	Nrp2	-0.201653	1.5924	0.223838	0.636131	0.411225	0.796537	3.27663	3.11162
1	62726635	62727305	671	*	Intron (ENSMUST00000027112/ENSMUSG00000025969, intron 2 of 15)	ENSMUSG00000025969	ENSMUST00000126344	retained_intron	23350	ENSMUST00000126344;ENSMUST00000102822;ENSMUST00000075144;ENSMUST00000027112;ENSMUST00000114155;ENSMUST00000063594;ENSMUST00000114157	ENSMUSG00000025969;ENSMUSG00000025969;ENSMUSG00000025969;ENSMUSG00000025969;ENSMUSG00000025969;ENSMUSG00000025969;ENSMUSG00000025969	0;0;0;0;0;0;0	Nrp2	-0.433065	1.15453	0.941437	0.331909	0.287837	0.557536	3.86624	2.96925
1	62736181	62737103	923	*	Intron (ENSMUST00000027112/ENSMUSG00000025969, intron 2 of 15)	ENSMUSG00000025969	ENSMUST00000126344	retained_intron	32896	ENSMUST00000126344;ENSMUST00000102822;ENSMUST00000075144;ENSMUST00000027112;ENSMUST00000114155;ENSMUST00000063594;ENSMUST00000114157	ENSMUSG00000025969;ENSMUSG00000025969;ENSMUSG00000025969;ENSMUSG00000025969;ENSMUSG00000025969;ENSMUSG00000025969;ENSMUSG00000025969	0;0;0;0;0;0;0	Nrp2	0.202519	0.704264	0.1543	0.69446	0.429637	0.832202	1.25523	1.69983
1	62743201	62743920	720	*	Intron (ENSMUST00000027112/ENSMUSG00000025969, intron 3 of 15)	ENSMUSG00000025969	ENSMUST00000102822	protein_coding	39916	ENSMUST00000126344;ENSMUST00000102822;ENSMUST00000075144;ENSMUST00000027112;ENSMUST00000114155;ENSMUST00000063594;ENSMUST00000114157	ENSMUSG00000025969;ENSMUSG00000025969;ENSMUSG00000025969;ENSMUSG00000025969;ENSMUSG00000025969;ENSMUSG00000025969;ENSMUSG00000025969	0;0;0;0;0;0;0	Nrp2	-0.17623	0.564472	0.11255	0.73726	0.443456	0.85897	1.80156	1.67523
1	62750512	62751100	589	*	Intron (ENSMUST00000027112/ENSMUSG00000025969, intron 7 of 15)	ENSMUSG00000025969	ENSMUST00000102822	protein_coding	47227	ENSMUST00000102822;ENSMUST00000075144;ENSMUST00000027112;ENSMUST00000114155;ENSMUST00000063594;ENSMUST00000114157	ENSMUSG00000025969;ENSMUSG00000025969;ENSMUSG00000025969;ENSMUSG00000025969;ENSMUSG00000025969;ENSMUSG00000025969	0;0;0;0;0;0	Nrp2	0.075145	1.60786	0.0346667	0.852296	0.477259	0.924446	6.12588	6.30916
1	62753925	62754861	937	*	Intron (ENSMUST00000027112/ENSMUSG00000025969, intron 7 of 15)	ENSMUSG00000025969	ENSMUST00000102822	protein_coding	50640	ENSMUST00000102822;ENSMUST00000075144;ENSMUST00000027112;ENSMUST00000114155;ENSMUST00000063594;ENSMUST00000114157	ENSMUSG00000025969;ENSMUSG00000025969;ENSMUSG00000025969;ENSMUSG00000025969;ENSMUSG00000025969;ENSMUSG00000025969	0;0;0;0;0;0	Nrp2	0.11157	2.43181	0.0798249	0.777535	0.455886	0.883046	5.31415	5.92708
1	62764654	62765806	1153	*	Exon (ENSMUST00000027112/ENSMUSG00000025969, exon 10 of 16)	ENSMUSG00000025969	ENSMUST00000102822	protein_coding	61369	ENSMUST00000102822;ENSMUST00000075144;ENSMUST00000027112;ENSMUST00000114155;ENSMUST00000063594;ENSMUST00000114157	ENSMUSG00000025969;ENSMUSG00000025969;ENSMUSG00000025969;ENSMUSG00000025969;ENSMUSG00000025969;ENSMUSG00000025969	0;0;0;0;0;0	Nrp2	0.19825	2.17739	0.249231	0.617617	0.404864	0.784216	3.95052	4.67093
1	62782360	62782837	478	*	Intron (ENSMUST00000027112/ENSMUSG00000025969, intron 12 of 15)	ENSMUSG00000025969	ENSMUST00000102822	protein_coding	79075	ENSMUST00000102822;ENSMUST00000075144;ENSMUST00000027112;ENSMUST00000114155;ENSMUST00000063594;ENSMUST00000114157	ENSMUSG00000025969;ENSMUSG00000025969;ENSMUSG00000025969;ENSMUSG00000025969;ENSMUSG00000025969;ENSMUSG00000025969	0;0;0;0;0;0	Nrp2	0.623722	1.06497	1.71722	0.190052	0.209589	0.405972	2.64714	4.73735
1	62822062	62823393	1332	*	Intron (ENSMUST00000189802/ENSMUSG00000100426, intron 1 of 1)	ENSMUSG00000100426	ENSMUST00000189802	lincRNA	8977	ENSMUST00000102822;ENSMUST00000075144;ENSMUST00000063594;ENSMUST00000114157;ENSMUST00000189802	ENSMUSG00000025969;ENSMUSG00000025969;ENSMUSG00000025969;ENSMUSG00000025969;ENSMUSG00000100426	0;0;0;0;0	Gm4208	-0.209811	1.77291	0.219626	0.639325	0.412263	0.798548	1.92114	1.6623
1	62827353	62828376	1024	*	Intron (ENSMUST00000189802/ENSMUSG00000100426, intron 1 of 1)	ENSMUSG00000100426	ENSMUST00000189802	lincRNA	3994	ENSMUST00000189802	ENSMUSG00000100426	0	Gm4208	0.435723	1.503	0.871502	0.35054	0.29677	0.57484	1.47438	1.93605
1	62901471	62901842	372	*	Distal Intergenic	ENSMUSG00000100426	ENSMUST00000189802	lincRNA	-69101	NA	NA	NA	Gm4208	-0.768429	-1.0202	0.365581	0.545423	0.378422	0.732999	0.472028	0.343185
1	62909688	62910580	893	*	Distal Intergenic	ENSMUSG00000100426	ENSMUST00000189802	lincRNA	-77318	NA	NA	NA	Gm4208	-0.658529	0.542988	1.02688	0.310892	0.277083	0.536707	0.904126	0.59448
1	62951268	62951729	462	*	Distal Intergenic	ENSMUSG00000104991	ENSMUST00000199516	miRNA	-74013	NA	NA	NA	Gm44468	-0.230666	-0.336097	0.100952	0.750691	0.447843	0.867467	1.06573	0.95276
1	62963921	62964573	653	*	Intron (ENSMUST00000133236/ENSMUSG00000040865, intron 11 of 12)	ENSMUSG00000040865	ENSMUST00000133236	nonsense_mediated_decay	127356	ENSMUST00000133236	ENSMUSG00000040865	0	Ino80d	-0.311465	0.12057	0.227602	0.633308	0.410385	0.794912	1.02291	1.03414
1	62981534	62983311	1778	*	Intron (ENSMUST00000133236/ENSMUSG00000040865, intron 9 of 12)	ENSMUSG00000040865	ENSMUST00000133236	nonsense_mediated_decay	108618	ENSMUST00000133236	ENSMUSG00000040865	0	Ino80d	0.282397	2.83284	0.465934	0.494864	0.359408	0.696169	1.93795	2.4133
1	62983863	62985178	1316	*	Intron (ENSMUST00000133236/ENSMUSG00000040865, intron 9 of 12)	ENSMUSG00000040865	ENSMUST00000133236	nonsense_mediated_decay	106751	ENSMUST00000133236	ENSMUSG00000040865	0	Ino80d	-0.242096	2.57388	0.358145	0.549538	0.379986	0.736028	3.26063	2.7882
1	63112250	63113726	1477	*	Promoter	ENSMUSG00000084799	ENSMUST00000186436	lincRNA	0	ENSMUST00000097718;ENSMUST00000137511;ENSMUST00000165066;ENSMUST00000172416;ENSMUST00000153992;ENSMUST00000186436;ENSMUST00000186786;ENSMUST00000138611;ENSMUST00000188602;ENSMUST00000185480	ENSMUSG00000040865;ENSMUSG00000040865;ENSMUSG00000040865;ENSMUSG00000040865;ENSMUSG00000040865;ENSMUSG00000084799;ENSMUSG00000084799;ENSMUSG00000084799;ENSMUSG00000084799;ENSMUSG00000101599	0;0;0;0;0;0;0;0;0;-3392	Ino80dos	-0.784889	3.27101	4.38591	0.0362377	0.0854583	0.165532	16.7775	9.83595
1	63114256	63115889	1634	*	Promoter	ENSMUSG00000040865	ENSMUST00000097718	protein_coding	0	ENSMUST00000097718;ENSMUST00000137511;ENSMUST00000165066;ENSMUST00000172416;ENSMUST00000153992;ENSMUST00000186436;ENSMUST00000186786;ENSMUST00000138611;ENSMUST00000188602;ENSMUST00000185480	ENSMUSG00000040865;ENSMUSG00000040865;ENSMUSG00000040865;ENSMUSG00000040865;ENSMUSG00000040865;ENSMUSG00000084799;ENSMUSG00000084799;ENSMUSG00000084799;ENSMUSG00000084799;ENSMUSG00000101599	0;0;0;0;0;0;0;0;0;-1229	Ino80d	-0.696717	3.32878	3.45623	0.0630146	0.113715	0.220264	16.1775	10.0957
1	63458316	63459671	1356	*	Intron (ENSMUST00000087374/ENSMUSG00000025964, intron 2 of 25)	ENSMUSG00000025964	ENSMUST00000182642	retained_intron	12425	ENSMUST00000182642;ENSMUST00000087374;ENSMUST00000114101;ENSMUST00000146403;ENSMUST00000114103;ENSMUST00000114107	ENSMUSG00000025964;ENSMUSG00000025964;ENSMUSG00000025964;ENSMUSG00000025964;ENSMUSG00000025964;ENSMUSG00000025964	0;0;0;0;0;0	Adam23	-2.06998	1.60874	20.6738	5.44703e-06	0.0013899	0.00269223	3.72996	1.03563
1	63667999	63669043	1045	*	Intron (ENSMUST00000090313/ENSMUSG00000069085, intron 6 of 14)	ENSMUSG00000069085	ENSMUST00000090313	protein_coding	17884	ENSMUST00000090313;ENSMUST00000126954;ENSMUST00000120763	ENSMUSG00000069085;ENSMUSG00000069085;ENSMUSG00000083066	0;0;-2425	Dytn	-0.210576	1.02819	0.249866	0.61717	0.404681	0.783862	2.65308	2.34713
1	63932576	63933651	1076	*	Intron (ENSMUST00000120486/ENSMUSG00000082373, intron 7 of 8)	ENSMUSG00000082373	ENSMUST00000120486	unitary_pseudogene	14728	ENSMUST00000120486	ENSMUSG00000082373	0	Gm13754	0.366881	1.28514	0.524497	0.46893	0.348888	0.675793	1.10873	1.43019
1	64055130	64056191	1062	*	Intron (ENSMUST00000055001/ENSMUSG00000025959, intron 3 of 3)	ENSMUSG00000025959	ENSMUST00000114086	protein_coding	65300	ENSMUST00000114086;ENSMUST00000055001	ENSMUSG00000025959;ENSMUSG00000025959	0;0	Klf7	0.0785547	0.650817	0.024069	0.87671	0.483902	0.937313	1.38344	1.41098
1	64066409	64067534	1126	*	Intron (ENSMUST00000055001/ENSMUSG00000025959, intron 3 of 3)	ENSMUSG00000025959	ENSMUST00000114086	protein_coding	53957	ENSMUST00000114086;ENSMUST00000055001	ENSMUSG00000025959;ENSMUSG00000025959	0;0	Klf7	0.0611494	1.38693	0.0237407	0.877546	0.484124	0.937743	3.29998	3.47624
1	64077317	64080054	2738	*	Promoter	ENSMUSG00000086836	ENSMUST00000149820	antisense	0	ENSMUST00000135075;ENSMUST00000114086;ENSMUST00000055001;ENSMUST00000149820	ENSMUSG00000025959;ENSMUSG00000025959;ENSMUSG00000025959;ENSMUSG00000086836	0;0;0;0	Gm13748	-0.253809	2.7611	0.463216	0.496125	0.359836	0.696999	3.72937	3.21007
1	64120034	64120710	677	*	Intron (ENSMUST00000055001/ENSMUSG00000025959, intron 2 of 3)	ENSMUSG00000025959	ENSMUST00000135075	protein_coding	1572	ENSMUST00000135075;ENSMUST00000114086;ENSMUST00000055001	ENSMUSG00000025959;ENSMUSG00000025959;ENSMUSG00000025959	0;0;0	Klf7	-0.484986	1.79166	1.68313	0.19451	0.212336	0.411292	10.2667	7.53863
1	64121592	64122656	1065	*	Promoter	ENSMUSG00000025959	ENSMUST00000135075	protein_coding	0	ENSMUST00000135075;ENSMUST00000114086;ENSMUST00000055001	ENSMUSG00000025959;ENSMUSG00000025959;ENSMUSG00000025959	0;0;0	Klf7	-0.789219	3.03396	4.53914	0.0331287	0.0816357	0.158127	17.3636	10.105
1	64173255	64174713	1459	*	Distal Intergenic	ENSMUSG00000086721	ENSMUST00000117621	processed_pseudogene	23054	NA	NA	NA	Gm13750	0.0445119	1.21199	0.00864369	0.925926	0.497278	0.963222	1.10796	1.32638
1	64191544	64192184	641	*	Intron (ENSMUST00000190863/ENSMUSG00000101895, intron 1 of 1)	ENSMUSG00000101895	ENSMUST00000190863	lincRNA	110859	ENSMUST00000190863	ENSMUSG00000101895	0	Gm28981	-0.629483	0.727407	0.972947	0.323947	0.283941	0.549991	1.52805	0.718232
1	64195972	64196348	377	*	Intron (ENSMUST00000190863/ENSMUSG00000101895, intron 1 of 1)	ENSMUSG00000101895	ENSMUST00000190863	lincRNA	106695	ENSMUST00000190863	ENSMUSG00000101895	0	Gm28981	-0.662007	-0.161118	0.67962	0.409718	0.323505	0.626625	1.30369	1.0159
1	64197251	64197679	429	*	Intron (ENSMUST00000190863/ENSMUSG00000101895, intron 1 of 1)	ENSMUSG00000101895	ENSMUST00000190863	lincRNA	105364	ENSMUST00000190863	ENSMUSG00000101895	0	Gm28981	0.518698	-0.171339	0.4129	0.520502	0.369457	0.715633	0.575893	0.900812
1	64223117	64223805	689	*	Intron (ENSMUST00000190863/ENSMUSG00000101895, intron 1 of 1)	ENSMUSG00000101895	ENSMUST00000190863	lincRNA	79238	ENSMUST00000190863	ENSMUSG00000101895	0	Gm28981	-0.279985	0.684621	0.308241	0.578762	0.390723	0.756827	2.13874	1.85791
1	64225872	64226767	896	*	Intron (ENSMUST00000190863/ENSMUSG00000101895, intron 1 of 1)	ENSMUSG00000101895	ENSMUST00000190863	lincRNA	76276	ENSMUST00000190863	ENSMUSG00000101895	0	Gm28981	-0.232031	1.176	0.199653	0.655002	0.417218	0.808146	1.68012	1.30876
1	64255744	64256264	521	*	Intron (ENSMUST00000190863/ENSMUSG00000101895, intron 1 of 1)	ENSMUSG00000101895	ENSMUST00000190863	lincRNA	46779	ENSMUST00000190863	ENSMUSG00000101895	0	Gm28981	-0.350699	0.0806464	0.197797	0.656505	0.417661	0.809005	0.941678	0.70295
1	64288882	64289727	846	*	Intron (ENSMUST00000190863/ENSMUSG00000101895, intron 1 of 1)	ENSMUSG00000101895	ENSMUST00000190863	lincRNA	13316	ENSMUST00000190863	ENSMUSG00000101895	0	Gm28981	-1.49941	0.512439	6.87327	0.00874971	0.0418	0.080966	2.06938	0.671206
1	64305170	64305850	681	*	Distal Intergenic	ENSMUSG00000101895	ENSMUST00000190863	lincRNA	-2127	ENSMUST00000190863	ENSMUSG00000101895	0	Gm28981	-0.975713	0.818847	3.24465	0.0716575	0.122249	0.236795	2.16644	1.12987
1	64318851	64320621	1771	*	Distal Intergenic	ENSMUSG00000101895	ENSMUST00000190863	lincRNA	-15808	NA	NA	NA	Gm28981	-0.666824	1.98006	2.58724	0.107729	0.152319	0.29504	2.45635	1.53108
1	64358042	64358562	521	*	Distal Intergenic	ENSMUSG00000093228	ENSMUST00000175487	miRNA	-37772	NA	NA	NA	Gm25748	-1.29373	-0.249571	2.16967	0.140757	0.177251	0.343332	1.07548	0.283832
1	64362064	64362799	736	*	Distal Intergenic	ENSMUSG00000093228	ENSMUST00000175487	miRNA	-33535	NA	NA	NA	Gm25748	-0.548855	0.116645	0.454725	0.5001	0.361416	0.700059	0.619831	0.447375
1	64373745	64375212	1468	*	Distal Intergenic	ENSMUSG00000093228	ENSMUST00000175487	miRNA	-21122	NA	NA	NA	Gm25748	0.100877	1.17081	0.030249	0.861927	0.47994	0.929638	0.574032	0.636292
1	64381160	64381751	592	*	Distal Intergenic	ENSMUSG00000093228	ENSMUST00000175487	miRNA	-14583	NA	NA	NA	Gm25748	-0.227279	0.438102	0.161755	0.687546	0.427568	0.828194	1.77672	1.42463
1	64444125	64446253	2129	*	Distal Intergenic	ENSMUSG00000099658	ENSMUST00000187877	processed_pseudogene	8324	NA	NA	NA	Gm28980	-0.0720041	1.87945	0.0313848	0.859385	0.479237	0.928277	1.69846	1.6429
1	64522763	64524106	1344	*	Distal Intergenic	ENSMUSG00000025958	ENSMUST00000185594	protein_coding	-8539	NA	NA	NA	Creb1	-0.888056	1.3709	4.09564	0.0429944	0.0929979	0.180136	2.35041	1.21506
1	64531891	64533201	1311	*	Promoter	ENSMUSG00000025958	ENSMUST00000185594	protein_coding	0	ENSMUST00000185594;ENSMUST00000171164;ENSMUST00000188855;ENSMUST00000187811;ENSMUST00000049932;ENSMUST00000087366;ENSMUST00000186335;ENSMUST00000190876;ENSMUST00000190348	ENSMUSG00000025958;ENSMUSG00000025958;ENSMUSG00000025958;ENSMUSG00000025958;ENSMUSG00000025958;ENSMUSG00000025958;ENSMUSG00000025958;ENSMUSG00000025958;ENSMUSG00000025958	0;0;0;0;0;0;0;0;0	Creb1	-1.17285	3.06042	9.78003	0.00176428	0.0191885	0.0371679	15.9975	7.13243
1	64537696	64538569	874	*	Intron (ENSMUST00000049932/ENSMUSG00000025958, intron 1 of 8)	ENSMUSG00000025958	ENSMUST00000185594	protein_coding	5051	ENSMUST00000185594;ENSMUST00000171164;ENSMUST00000188855;ENSMUST00000187811;ENSMUST00000049932;ENSMUST00000087366;ENSMUST00000186335;ENSMUST00000190876;ENSMUST00000190348	ENSMUSG00000025958;ENSMUSG00000025958;ENSMUSG00000025958;ENSMUSG00000025958;ENSMUSG00000025958;ENSMUSG00000025958;ENSMUSG00000025958;ENSMUSG00000025958;ENSMUSG00000025958	0;0;0;0;0;0;0;0;0	Creb1	-0.52149	2.42608	1.97892	0.159505	0.189828	0.367695	11.7609	8.50306
1	64546698	64547994	1297	*	Intron (ENSMUST00000049932/ENSMUSG00000025958, intron 1 of 8)	ENSMUSG00000025958	ENSMUST00000185594	protein_coding	14053	ENSMUST00000185594;ENSMUST00000171164;ENSMUST00000188855;ENSMUST00000187811;ENSMUST00000049932;ENSMUST00000087366;ENSMUST00000186335;ENSMUST00000190876;ENSMUST00000190348	ENSMUSG00000025958;ENSMUSG00000025958;ENSMUSG00000025958;ENSMUSG00000025958;ENSMUSG00000025958;ENSMUSG00000025958;ENSMUSG00000025958;ENSMUSG00000025958;ENSMUSG00000025958	0;0;0;0;0;0;0;0;0	Creb1	-1.19072	2.61684	9.51706	0.00203582	0.0204366	0.0395855	8.58863	3.77953
1	64549987	64550531	545	*	Intron (ENSMUST00000049932/ENSMUSG00000025958, intron 1 of 8)	ENSMUSG00000025958	ENSMUST00000185594	protein_coding	17342	ENSMUST00000185594;ENSMUST00000171164;ENSMUST00000188855;ENSMUST00000187811;ENSMUST00000049932;ENSMUST00000087366;ENSMUST00000186335;ENSMUST00000190876;ENSMUST00000190348	ENSMUSG00000025958;ENSMUSG00000025958;ENSMUSG00000025958;ENSMUSG00000025958;ENSMUSG00000025958;ENSMUSG00000025958;ENSMUSG00000025958;ENSMUSG00000025958;ENSMUSG00000025958	0;0;0;0;0;0;0;0;0	Creb1	-0.510102	1.95278	1.73253	0.188089	0.208379	0.403628	11.1943	7.89118
1	64551588	64552336	749	*	Intron (ENSMUST00000049932/ENSMUSG00000025958, intron 2 of 8)	ENSMUSG00000025958	ENSMUST00000185594	protein_coding	18943	ENSMUST00000185594;ENSMUST00000171164;ENSMUST00000188855;ENSMUST00000187811;ENSMUST00000049932;ENSMUST00000087366;ENSMUST00000186335;ENSMUST00000190876;ENSMUST00000190348	ENSMUSG00000025958;ENSMUSG00000025958;ENSMUSG00000025958;ENSMUSG00000025958;ENSMUSG00000025958;ENSMUSG00000025958;ENSMUSG00000025958;ENSMUSG00000025958;ENSMUSG00000025958	0;0;0;0;0;0;0;0;0	Creb1	-0.534221	2.17097	1.95943	0.161575	0.19115	0.370256	9.87134	6.76921
1	64555712	64556842	1131	*	Intron (ENSMUST00000049932/ENSMUSG00000025958, intron 2 of 8)	ENSMUSG00000025958	ENSMUST00000185594	protein_coding	23067	ENSMUST00000185594;ENSMUST00000171164;ENSMUST00000188855;ENSMUST00000187811;ENSMUST00000049932;ENSMUST00000087366;ENSMUST00000186335;ENSMUST00000190876;ENSMUST00000190348;ENSMUST00000187035	ENSMUSG00000025958;ENSMUSG00000025958;ENSMUSG00000025958;ENSMUSG00000025958;ENSMUSG00000025958;ENSMUSG00000025958;ENSMUSG00000025958;ENSMUSG00000025958;ENSMUSG00000025958;ENSMUSG00000025958	0;0;0;0;0;0;0;0;0;-4083	Creb1	-0.366691	2.22847	0.942026	0.331758	0.287763	0.557393	6.66362	5.20765
1	64565089	64565803	715	*	Intron (ENSMUST00000049932/ENSMUSG00000025958, intron 4 of 8)	ENSMUSG00000025958	ENSMUST00000185594	protein_coding	32444	ENSMUST00000185594;ENSMUST00000171164;ENSMUST00000187811;ENSMUST00000049932;ENSMUST00000087366;ENSMUST00000186335;ENSMUST00000190876;ENSMUST00000190348;ENSMUST00000187035	ENSMUSG00000025958;ENSMUSG00000025958;ENSMUSG00000025958;ENSMUSG00000025958;ENSMUSG00000025958;ENSMUSG00000025958;ENSMUSG00000025958;ENSMUSG00000025958;ENSMUSG00000025958	0;0;0;0;0;0;0;0;4164	Creb1	-0.651567	2.38333	2.94334	0.0862332	0.135025	0.261543	10.9935	6.77676
1	64568130	64568669	540	*	Intron (ENSMUST00000049932/ENSMUSG00000025958, intron 5 of 8)	ENSMUSG00000025958	ENSMUST00000185594	protein_coding	35485	ENSMUST00000185594;ENSMUST00000171164;ENSMUST00000187811;ENSMUST00000049932;ENSMUST00000087366;ENSMUST00000186335;ENSMUST00000190876;ENSMUST00000190348	ENSMUSG00000025958;ENSMUSG00000025958;ENSMUSG00000025958;ENSMUSG00000025958;ENSMUSG00000025958;ENSMUSG00000025958;ENSMUSG00000025958;ENSMUSG00000025958	0;0;0;0;0;0;0;0	Creb1	-0.895792	2.22094	5.30817	0.021226	0.064991	0.125887	14.6577	7.82732
1	64569192	64569919	728	*	Intron (ENSMUST00000049932/ENSMUSG00000025958, intron 5 of 8)	ENSMUSG00000025958	ENSMUST00000185594	protein_coding	36547	ENSMUST00000185594;ENSMUST00000171164;ENSMUST00000187811;ENSMUST00000049932;ENSMUST00000087366;ENSMUST00000186335;ENSMUST00000190876;ENSMUST00000190348	ENSMUSG00000025958;ENSMUSG00000025958;ENSMUSG00000025958;ENSMUSG00000025958;ENSMUSG00000025958;ENSMUSG00000025958;ENSMUSG00000025958;ENSMUSG00000025958	0;0;0;0;0;0;0;0	Creb1	-0.583096	2.80331	2.37756	0.12309	0.163917	0.317505	14.8359	10.0933
1	64570770	64571124	355	*	Intron (ENSMUST00000049932/ENSMUSG00000025958, intron 6 of 8)	ENSMUSG00000025958	ENSMUST00000185594	protein_coding	38125	ENSMUST00000185594;ENSMUST00000171164;ENSMUST00000187811;ENSMUST00000049932;ENSMUST00000087366;ENSMUST00000186335;ENSMUST00000190876;ENSMUST00000190348	ENSMUSG00000025958;ENSMUSG00000025958;ENSMUSG00000025958;ENSMUSG00000025958;ENSMUSG00000025958;ENSMUSG00000025958;ENSMUSG00000025958;ENSMUSG00000025958	0;0;0;0;0;0;0;0	Creb1	-1.28585	1.83845	10.3719	0.00127955	0.0164291	0.031823	19.3556	7.74226
1	64616426	64618185	1760	*	Promoter	ENSMUSG00000025956	ENSMUST00000114079	protein_coding	0	ENSMUST00000114079;ENSMUST00000161264;ENSMUST00000053469;ENSMUST00000162806;ENSMUST00000186895	ENSMUSG00000025956;ENSMUSG00000025956;ENSMUSG00000025956;ENSMUSG00000025956;ENSMUSG00000101832	0;0;0;-795;0	Mettl21a	-0.954092	3.61649	6.09036	0.0135925	0.0520109	0.100744	17.3175	9.01615
1	64717494	64718469	976	*	Exon (ENSMUST00000094898/ENSMUSG00000070871, exon 8 of 10)	ENSMUSG00000070871	ENSMUST00000114077	protein_coding	27039	ENSMUST00000114077;ENSMUST00000187170;ENSMUST00000094898	ENSMUSG00000070871;ENSMUSG00000070871;ENSMUSG00000070871	0;0;0	Ccnyl1	-0.422144	1.08538	1.14512	0.284574	0.263476	0.51035	3.95718	2.84034
1	64735650	64736189	540	*	Exon (ENSMUST00000063982/ENSMUSG00000045005, exon 2 of 2)	ENSMUSG00000045005	ENSMUST00000063982	protein_coding	1562	ENSMUST00000063982;ENSMUST00000116133;ENSMUST00000194323	ENSMUSG00000045005;ENSMUSG00000045005;ENSMUSG00000102140	0;0;0	Fzd5	-1.25174	0.967249	8.68666	0.00320563	0.0254029	0.049205	7.27971	2.85618
1	64737176	64739071	1896	*	Promoter	ENSMUSG00000045005	ENSMUST00000063982	protein_coding	0	ENSMUST00000063982;ENSMUST00000116133;ENSMUST00000194323	ENSMUSG00000045005;ENSMUSG00000045005;ENSMUSG00000102140	0;0;0	Fzd5	-1.5145	2.87141	15.6809	7.4988e-05	0.00456553	0.00884338	8.42133	2.90993
1	64761814	64763796	1983	*	Distal Intergenic	ENSMUSG00000045005	ENSMUST00000063982	protein_coding	-24063	NA	NA	NA	Fzd5	-0.0486117	2.03615	0.0139386	0.906019	0.491749	0.952512	1.73496	1.65549
1	64780090	64781021	932	*	Distal Intergenic	ENSMUSG00000045005	ENSMUST00000063982	protein_coding	-42339	ENSMUST00000139649	ENSMUSG00000051344	0	Fzd5	-1.42134	0.746762	7.77487	0.00529802	0.0326538	0.06325	2.48151	0.865249
1	64787680	64788497	818	*	Intron (ENSMUST00000139649/ENSMUSG00000051344, intron 8 of 8)	ENSMUSG00000051344	ENSMUST00000139649	nonsense_mediated_decay	168327	ENSMUST00000139649;ENSMUST00000097713	ENSMUSG00000051344;ENSMUSG00000051344	0;0	Plekhm3	-0.34779	0.992887	0.613917	0.433317	0.333867	0.646696	2.91471	2.06628
1	64804291	64805480	1190	*	Intron (ENSMUST00000097713/ENSMUSG00000051344, intron 7 of 7)	ENSMUSG00000051344	ENSMUST00000139649	nonsense_mediated_decay	151344	ENSMUST00000139649;ENSMUST00000097713;ENSMUST00000187188	ENSMUSG00000051344;ENSMUSG00000051344;ENSMUSG00000051344	0;0;0	Plekhm3	-0.234233	1.99539	0.339248	0.560264	0.383833	0.74348	3.53625	2.80963
1	64843885	64845556	1672	*	Intron (ENSMUST00000097713/ENSMUSG00000051344, intron 6 of 7)	ENSMUSG00000051344	ENSMUST00000139649	nonsense_mediated_decay	111268	ENSMUST00000139649;ENSMUST00000097713	ENSMUSG00000051344;ENSMUSG00000051344	0;0	Plekhm3	-0.883972	2.21294	4.91634	0.0266044	0.0729285	0.141262	3.75649	2.04773
1	64853087	64854718	1632	*	Intron (ENSMUST00000097713/ENSMUSG00000051344, intron 6 of 7)	ENSMUSG00000051344	ENSMUST00000139649	nonsense_mediated_decay	102106	ENSMUST00000139649;ENSMUST00000097713	ENSMUSG00000051344;ENSMUSG00000051344	0;0	Plekhm3	-0.850516	3.15414	4.9955	0.0254137	0.0710999	0.13772	9.00989	4.88176
1	64867491	64868302	812	*	Intron (ENSMUST00000097713/ENSMUSG00000051344, intron 5 of 7)	ENSMUSG00000051344	ENSMUST00000139649	nonsense_mediated_decay	88522	ENSMUST00000139649;ENSMUST00000097713;ENSMUST00000140857	ENSMUSG00000051344;ENSMUSG00000051344;ENSMUSG00000051344	0;0;0	Plekhm3	0.19032	0.705723	0.185036	0.667081	0.42113	0.815723	2.50267	2.83852
1	64875493	64876216	724	*	Intron (ENSMUST00000097713/ENSMUSG00000051344, intron 5 of 7)	ENSMUSG00000051344	ENSMUST00000139649	nonsense_mediated_decay	80608	ENSMUST00000139649;ENSMUST00000097713;ENSMUST00000140857	ENSMUSG00000051344;ENSMUSG00000051344;ENSMUSG00000051344	0;0;0	Plekhm3	0.367464	1.39731	0.862098	0.353153	0.298024	0.577269	4.45827	5.79177
1	64883982	64885468	1487	*	Intron (ENSMUST00000097713/ENSMUSG00000051344, intron 4 of 7)	ENSMUSG00000051344	ENSMUST00000139649	nonsense_mediated_decay	71356	ENSMUST00000139649;ENSMUST00000097713;ENSMUST00000140857	ENSMUSG00000051344;ENSMUSG00000051344;ENSMUSG00000051344	0;0;0	Plekhm3	-0.642964	3.43266	2.74888	0.0973231	0.144371	0.279646	10.4962	6.6456
1	64886057	64886487	431	*	Intron (ENSMUST00000097713/ENSMUSG00000051344, intron 4 of 7)	ENSMUSG00000051344	ENSMUST00000139649	nonsense_mediated_decay	70337	ENSMUST00000139649;ENSMUST00000097713;ENSMUST00000140857	ENSMUSG00000051344;ENSMUSG00000051344;ENSMUSG00000051344	0;0;0	Plekhm3	-0.648496	1.95456	2.62834	0.104972	0.150179	0.290895	11.4854	7.11013
1	64887109	64887751	643	*	Intron (ENSMUST00000097713/ENSMUSG00000051344, intron 4 of 7)	ENSMUSG00000051344	ENSMUST00000139649	nonsense_mediated_decay	69073	ENSMUST00000139649;ENSMUST00000097713;ENSMUST00000140857	ENSMUSG00000051344;ENSMUSG00000051344;ENSMUSG00000051344	0;0;0	Plekhm3	-0.166211	2.45277	0.183586	0.66831	0.421538	0.816514	9.26588	7.9848
1	64888333	64888947	615	*	Intron (ENSMUST00000097713/ENSMUSG00000051344, intron 4 of 7)	ENSMUSG00000051344	ENSMUST00000139649	nonsense_mediated_decay	67877	ENSMUST00000139649;ENSMUST00000097713;ENSMUST00000140857	ENSMUSG00000051344;ENSMUSG00000051344;ENSMUSG00000051344	0;0;0	Plekhm3	-0.786244	2.01046	3.71087	0.0540598	0.105044	0.20347	8.32607	4.85142
1	64895660	64897137	1478	*	Intron (ENSMUST00000097713/ENSMUSG00000051344, intron 3 of 7)	ENSMUSG00000051344	ENSMUST00000139649	nonsense_mediated_decay	59687	ENSMUST00000139649;ENSMUST00000097713;ENSMUST00000140857	ENSMUSG00000051344;ENSMUSG00000051344;ENSMUSG00000051344	0;0;0	Plekhm3	-0.527816	2.8667	1.97245	0.160189	0.19019	0.368395	7.45021	5.07424
1	64908582	64909199	618	*	Intron (ENSMUST00000097713/ENSMUSG00000051344, intron 3 of 7)	ENSMUSG00000051344	ENSMUST00000139649	nonsense_mediated_decay	47625	ENSMUST00000139649;ENSMUST00000097713;ENSMUST00000140857	ENSMUSG00000051344;ENSMUSG00000051344;ENSMUSG00000051344	0;0;0	Plekhm3	-0.604405	0.161921	1.22367	0.268642	0.254934	0.493804	2.04604	1.65262
1	64917940	64918443	504	*	Intron (ENSMUST00000097713/ENSMUSG00000051344, intron 3 of 7)	ENSMUSG00000051344	ENSMUST00000139649	nonsense_mediated_decay	38381	ENSMUST00000139649;ENSMUST00000097713;ENSMUST00000140857	ENSMUSG00000051344;ENSMUSG00000051344;ENSMUSG00000051344	0;0;0	Plekhm3	-1.11285	1.32531	7.33231	0.00677284	0.0368292	0.0713377	9.80965	4.67976
1	64918663	64919813	1151	*	Intron (ENSMUST00000097713/ENSMUSG00000051344, intron 3 of 7)	ENSMUSG00000051344	ENSMUST00000139649	nonsense_mediated_decay	37011	ENSMUST00000139649;ENSMUST00000097713;ENSMUST00000140857	ENSMUSG00000051344;ENSMUSG00000051344;ENSMUSG00000051344	0;0;0	Plekhm3	-0.711977	2.55687	3.6698	0.0554074	0.106259	0.205822	9.90259	6.13297
1	64924361	64925126	766	*	Intron (ENSMUST00000097713/ENSMUSG00000051344, intron 2 of 7)	ENSMUSG00000051344	ENSMUST00000139649	nonsense_mediated_decay	31698	ENSMUST00000139649;ENSMUST00000097713;ENSMUST00000140857	ENSMUSG00000051344;ENSMUSG00000051344;ENSMUSG00000051344	0;0;0	Plekhm3	-0.751483	2.08034	3.78789	0.0516252	0.102424	0.198395	9.56925	5.84678
1	64945325	64947419	2095	*	Intron (ENSMUST00000097713/ENSMUSG00000051344, intron 1 of 7)	ENSMUSG00000051344	ENSMUST00000139649	nonsense_mediated_decay	9405	ENSMUST00000139649;ENSMUST00000097713;ENSMUST00000123225	ENSMUSG00000051344;ENSMUSG00000051344;ENSMUSG00000051344	0;0;0	Plekhm3	-1.16455	4.43948	7.88344	0.00498915	0.0317176	0.0614367	21.1919	9.424
1	64948732	64949590	859	*	Intron (ENSMUST00000097713/ENSMUSG00000051344, intron 1 of 7)	ENSMUSG00000051344	ENSMUST00000139649	nonsense_mediated_decay	7234	ENSMUST00000139649;ENSMUST00000097713;ENSMUST00000123225;ENSMUST00000134097	ENSMUSG00000051344;ENSMUSG00000051344;ENSMUSG00000051344;ENSMUSG00000051344	0;0;0;0	Plekhm3	-0.834257	3.05637	4.85701	0.0275345	0.0742483	0.143818	17.1405	9.5324
1	64950102	64951396	1295	*	Intron (ENSMUST00000097713/ENSMUSG00000051344, intron 1 of 7)	ENSMUSG00000051344	ENSMUST00000139649	nonsense_mediated_decay	5428	ENSMUST00000139649;ENSMUST00000097713;ENSMUST00000123225;ENSMUST00000134097	ENSMUSG00000051344;ENSMUSG00000051344;ENSMUSG00000051344;ENSMUSG00000051344	0;0;0;0	Plekhm3	-1.19755	3.10485	9.73736	0.00180571	0.01938	0.0375388	12.6936	5.46167
1	64956338	64958077	1740	*	Promoter	ENSMUSG00000051344	ENSMUST00000139649	nonsense_mediated_decay	0	ENSMUST00000139649;ENSMUST00000097713;ENSMUST00000123225;ENSMUST00000134097	ENSMUSG00000051344;ENSMUSG00000051344;ENSMUSG00000051344;ENSMUSG00000051344	0;0;0;0	Plekhm3	-1.22741	3.4922	10.1003	0.00148257	0.0177145	0.0343129	16.4846	7.04813
1	64974944	64976572	1629	*	Distal Intergenic	ENSMUSG00000084416	ENSMUST00000120360	processed_pseudogene	18032	NA	NA	NA	Rpl10a-ps1	-0.904918	3.3945	5.32601	0.0210098	0.0646215	0.125171	8.76219	4.53188
1	64991492	64992103	612	*	Distal Intergenic	ENSMUSG00000084416	ENSMUST00000120360	processed_pseudogene	2501	ENSMUST00000120360	ENSMUSG00000084416	2501	Rpl10a-ps1	-0.973986	0.239573	2.78147	0.0953615	0.142853	0.276704	2.007	1.07604
1	64992677	64993648	972	*	Distal Intergenic	ENSMUSG00000084416	ENSMUST00000120360	processed_pseudogene	956	ENSMUST00000120360	ENSMUSG00000084416	956	Rpl10a-ps1	-0.0226635	1.05885	0.0022743	0.961964	0.506734	0.981537	1.6967	1.7318
1	65034829	65035892	1064	*	Distal Intergenic	ENSMUSG00000025955	ENSMUST00000069142	protein_coding	-2070	ENSMUST00000069142;ENSMUST00000160283;ENSMUST00000162800;ENSMUST00000161313;ENSMUST00000159566	ENSMUSG00000025955;ENSMUSG00000025955;ENSMUSG00000025955;ENSMUSG00000025955;ENSMUSG00000025955	-2070;-2081;-2082;-2097;-2143	Akr1cl	-0.0204442	1.24219	0.00231328	0.961639	0.506664	0.981402	2.3428	2.37471
1	65109663	65112564	2902	*	3' UTR	ENSMUSG00000044816	ENSMUST00000148020	protein_coding	10650	ENSMUST00000148020;ENSMUST00000050047;ENSMUST00000153330;ENSMUST00000144760	ENSMUSG00000044816;ENSMUSG00000044816;ENSMUSG00000044816;ENSMUSG00000100846	0;0;0;0	D630023F18Rik	-0.793027	2.77107	4.39516	0.0360416	0.0852456	0.16512	3.71079	2.09804
1	65122743	65123762	1020	*	Promoter	ENSMUSG00000044816	ENSMUST00000148020	protein_coding	0	ENSMUST00000148020;ENSMUST00000050047;ENSMUST00000153330;ENSMUST00000144760	ENSMUSG00000044816;ENSMUSG00000044816;ENSMUSG00000044816;ENSMUSG00000100846	0;0;0;0	D630023F18Rik	-0.249508	1.00747	0.387704	0.533509	0.374242	0.724902	3.30634	2.94155
1	65177992	65179540	1549	*	Promoter	ENSMUSG00000025950	ENSMUST00000097709	protein_coding	0	ENSMUST00000188876;ENSMUST00000191459;ENSMUST00000169032;ENSMUST00000186222;ENSMUST00000188109;ENSMUST00000097709;ENSMUST00000149310	ENSMUSG00000025950;ENSMUSG00000025950;ENSMUSG00000025950;ENSMUSG00000025950;ENSMUSG00000025950;ENSMUSG00000025950;ENSMUSG00000025950	0;0;0;0;0;0;-2428	Idh1	-1.26602	3.54541	10.6804	0.00108284	0.0151604	0.0293655	19.6404	8.16892
1	65185664	65187032	1369	*	Promoter	ENSMUSG00000025949	ENSMUST00000185317	retained_intron	0	ENSMUST00000185317;ENSMUST00000190058;ENSMUST00000188799;ENSMUST00000187579;ENSMUST00000189925;ENSMUST00000081154;ENSMUST00000213081;ENSMUST00000186404;ENSMUST00000185263;ENSMUST00000097707;ENSMUST00000188876;ENSMUST00000191459;ENSMUST00000169032;ENSMUST00000186222;ENSMUST00000188109	ENSMUSG00000025949;ENSMUSG00000025949;ENSMUSG00000025949;ENSMUSG00000025949;ENSMUSG00000025949;ENSMUSG00000025949;ENSMUSG00000025949;ENSMUSG00000025949;ENSMUSG00000025949;ENSMUSG00000025949;ENSMUSG00000025950;ENSMUSG00000025950;ENSMUSG00000025950;ENSMUSG00000025950;ENSMUSG00000025950	0;0;0;0;0;0;0;0;0;0;0;0;0;0;0	Pikfyve	-0.985059	2.50403	7.24576	0.0071071	0.0377092	0.0730423	10.7227	5.58085
1	65337732	65338227	496	*	Intron (ENSMUST00000027083/ENSMUSG00000025946, intron 4 of 12)	ENSMUSG00000025946	ENSMUST00000140190	protein_coding	55676	ENSMUST00000140190;ENSMUST00000027083	ENSMUSG00000025946;ENSMUSG00000025946	0;0	Pth2r	-1.39517	-0.523615	2.03209	0.15401	0.186264	0.360791	0.917984	0.223603
1	66106613	66107650	1038	*	Distal Intergenic	ENSMUSG00000083289	ENSMUST00000118496	processed_pseudogene	43648	NA	NA	NA	Gm8812	-1.00281	0.489853	3.28284	0.0700083	0.12064	0.233679	1.38564	0.602139
1	66111918	66112509	592	*	Distal Intergenic	ENSMUSG00000083289	ENSMUST00000118496	processed_pseudogene	48953	NA	NA	NA	Gm8812	-0.663412	0.579171	1.52441	0.216953	0.226141	0.438033	2.54436	1.60614
1	66115310	66115861	552	*	Distal Intergenic	ENSMUSG00000083289	ENSMUST00000118496	processed_pseudogene	52345	NA	NA	NA	Gm8812	-0.82841	0.998498	3.50245	0.0612786	0.112113	0.217162	5.6477	3.11644
1	66168713	66169237	525	*	Distal Intergenic	ENSMUSG00000015222	ENSMUST00000156636	protein_coding	-6036	NA	NA	NA	Map2	-2.07605	-0.404459	5.53802	0.018608	0.0606832	0.117543	1.27064	0.313588
1	66174730	66176520	1791	*	Promoter	ENSMUSG00000015222	ENSMUST00000156636	protein_coding	0	ENSMUST00000156636;ENSMUST00000114017;ENSMUST00000114015;ENSMUST00000124873;ENSMUST00000125844	ENSMUSG00000015222;ENSMUSG00000015222;ENSMUSG00000015222;ENSMUSG00000015222;ENSMUSG00000015222	0;0;0;0;0	Map2	-1.05176	3.16497	7.7515	0.005367	0.0328179	0.0635679	11.2326	5.47602
1	66177678	66178892	1215	*	Intron (ENSMUST00000114015/ENSMUSG00000015222, intron 1 of 13)	ENSMUSG00000015222	ENSMUST00000156636	protein_coding	2405	ENSMUST00000156636;ENSMUST00000114017;ENSMUST00000114015;ENSMUST00000124873;ENSMUST00000125844	ENSMUSG00000015222;ENSMUSG00000015222;ENSMUSG00000015222;ENSMUSG00000015222;ENSMUSG00000015222	0;0;0;0;0	Map2	-0.553468	1.98892	2.09193	0.148079	0.182278	0.35307	5.51945	3.92669
1	66186481	66187837	1357	*	Intron (ENSMUST00000114015/ENSMUSG00000015222, intron 1 of 13)	ENSMUSG00000015222	ENSMUST00000156636	protein_coding	11208	ENSMUST00000156636;ENSMUST00000114017;ENSMUST00000114015;ENSMUST00000124873;ENSMUST00000125844	ENSMUSG00000015222;ENSMUSG00000015222;ENSMUSG00000015222;ENSMUSG00000015222;ENSMUSG00000015222	0;0;0;0;0	Map2	-0.4943	1.29281	1.45049	0.22845	0.232803	0.450937	2.66472	1.96839
1	66220700	66221987	1288	*	Intron (ENSMUST00000114015/ENSMUSG00000015222, intron 2 of 13)	ENSMUSG00000015222	ENSMUST00000156636	protein_coding	45427	ENSMUST00000156636;ENSMUST00000114017;ENSMUST00000114015;ENSMUST00000124873	ENSMUSG00000015222;ENSMUSG00000015222;ENSMUSG00000015222;ENSMUSG00000015222	0;0;0;0	Map2	-0.27439	1.47917	0.430181	0.511901	0.366011	0.70896	2.42588	2.06083
1	66227012	66227537	526	*	Intron (ENSMUST00000114015/ENSMUSG00000015222, intron 2 of 13)	ENSMUSG00000015222	ENSMUST00000156636	protein_coding	51739	ENSMUST00000156636;ENSMUST00000114017;ENSMUST00000114015;ENSMUST00000124873	ENSMUSG00000015222;ENSMUSG00000015222;ENSMUSG00000015222;ENSMUSG00000015222	0;0;0;0	Map2	-0.447718	0.184876	0.630876	0.427035	0.331144	0.641422	2.26472	1.5331
1	66227790	66228488	699	*	Intron (ENSMUST00000114015/ENSMUSG00000015222, intron 2 of 13)	ENSMUSG00000015222	ENSMUST00000156636	protein_coding	52517	ENSMUST00000156636;ENSMUST00000114017;ENSMUST00000114015;ENSMUST00000124873	ENSMUSG00000015222;ENSMUSG00000015222;ENSMUSG00000015222;ENSMUSG00000015222	0;0;0;0	Map2	-0.179203	0.339698	0.0971451	0.755283	0.449281	0.870253	1.30653	1.30739
1	66236027	66236638	612	*	Intron (ENSMUST00000114015/ENSMUSG00000015222, intron 2 of 13)	ENSMUSG00000015222	ENSMUST00000156636	protein_coding	60754	ENSMUST00000156636;ENSMUST00000114017;ENSMUST00000114015;ENSMUST00000124873	ENSMUSG00000015222;ENSMUSG00000015222;ENSMUSG00000015222;ENSMUSG00000015222	0;0;0;0	Map2	-0.412238	0.383253	0.69917	0.403063	0.320756	0.6213	2.41355	2.00388
1	66244937	66245655	719	*	Intron (ENSMUST00000114015/ENSMUSG00000015222, intron 2 of 13)	ENSMUSG00000015222	ENSMUST00000156636	protein_coding	69664	ENSMUST00000156636;ENSMUST00000114017;ENSMUST00000114015;ENSMUST00000124873	ENSMUSG00000015222;ENSMUSG00000015222;ENSMUSG00000015222;ENSMUSG00000015222	0;0;0;0	Map2	-0.0545026	1.21097	0.0144365	0.904363	0.491248	0.951542	2.54282	2.50024
1	66251534	66252253	720	*	Promoter	ENSMUSG00000015222	ENSMUST00000114018	protein_coding	0	ENSMUST00000156636;ENSMUST00000114017;ENSMUST00000114015;ENSMUST00000124873;ENSMUST00000114018;ENSMUST00000024639	ENSMUSG00000015222;ENSMUSG00000015222;ENSMUSG00000015222;ENSMUSG00000015222;ENSMUSG00000015222;ENSMUSG00000015222	0;0;0;0;0;0	Map2	-0.496042	1.50319	1.43181	0.23147	0.234437	0.454102	5.16202	3.61198
1	66279886	66281841	1956	*	Intron (ENSMUST00000024639/ENSMUSG00000015222, intron 1 of 11)	ENSMUSG00000015222	ENSMUST00000156636	protein_coding	104613	ENSMUST00000156636;ENSMUST00000114017;ENSMUST00000114015;ENSMUST00000124873;ENSMUST00000114018;ENSMUST00000024639	ENSMUSG00000015222;ENSMUSG00000015222;ENSMUSG00000015222;ENSMUSG00000015222;ENSMUSG00000015222;ENSMUSG00000015222	0;0;0;0;0;0	Map2	-0.634574	2.26054	2.64476	0.103892	0.149344	0.289278	3.28325	2.11632
1	66285477	66286034	558	*	Intron (ENSMUST00000024639/ENSMUSG00000015222, intron 1 of 11)	ENSMUSG00000015222	ENSMUST00000156636	protein_coding	110204	ENSMUST00000156636;ENSMUST00000114017;ENSMUST00000114015;ENSMUST00000124873;ENSMUST00000114018;ENSMUST00000024639	ENSMUSG00000015222;ENSMUSG00000015222;ENSMUSG00000015222;ENSMUSG00000015222;ENSMUSG00000015222;ENSMUSG00000015222	0;0;0;0;0;0	Map2	-0.507445	0.576246	1.243	0.264894	0.252734	0.489543	3.77466	2.46901
1	66302165	66302707	543	*	Intron (ENSMUST00000024639/ENSMUSG00000015222, intron 1 of 11)	ENSMUSG00000015222	ENSMUST00000156636	protein_coding	126892	ENSMUST00000156636;ENSMUST00000114017;ENSMUST00000114015;ENSMUST00000124873;ENSMUST00000114018;ENSMUST00000024639;ENSMUST00000158225	ENSMUSG00000015222;ENSMUSG00000015222;ENSMUSG00000015222;ENSMUSG00000015222;ENSMUSG00000015222;ENSMUSG00000015222;ENSMUSG00000088850	0;0;0;0;0;0;-3182	Map2	-1.70712	0.433158	7.57631	0.00591427	0.0344255	0.0666818	2.39526	0.841496
1	66307801	66308927	1127	*	Intron (ENSMUST00000024639/ENSMUSG00000015222, intron 1 of 11)	ENSMUSG00000015222	ENSMUST00000156636	protein_coding	132528	ENSMUST00000156636;ENSMUST00000114017;ENSMUST00000114015;ENSMUST00000124873;ENSMUST00000114018;ENSMUST00000024639;ENSMUST00000158225	ENSMUSG00000015222;ENSMUSG00000015222;ENSMUSG00000015222;ENSMUSG00000015222;ENSMUSG00000015222;ENSMUSG00000015222;ENSMUSG00000088850	0;0;0;0;0;0;1912	Map2	0.0332627	1.94184	0.0072301	0.932238	0.499099	0.966748	4.01656	4.17382
1	66319361	66322424	3064	*	Promoter	ENSMUSG00000015222	ENSMUST00000114013	protein_coding	0	ENSMUST00000156636;ENSMUST00000114017;ENSMUST00000114015;ENSMUST00000124873;ENSMUST00000114018;ENSMUST00000024639;ENSMUST00000114013;ENSMUST00000128673;ENSMUST00000137807;ENSMUST00000123647;ENSMUST00000147494	ENSMUSG00000015222;ENSMUSG00000015222;ENSMUSG00000015222;ENSMUSG00000015222;ENSMUSG00000015222;ENSMUSG00000015222;ENSMUSG00000015222;ENSMUSG00000015222;ENSMUSG00000015222;ENSMUSG00000015222;ENSMUSG00000073656	0;0;0;0;0;0;0;0;0;0;0	Map2	-0.696769	4.31907	2.92294	0.0873291	0.136088	0.263601	11.8228	7.29995
1	66328754	66330161	1408	*	Promoter	ENSMUSG00000073656	ENSMUST00000147494	antisense	0	ENSMUST00000156636;ENSMUST00000114017;ENSMUST00000114015;ENSMUST00000114018;ENSMUST00000024639;ENSMUST00000114013;ENSMUST00000128673;ENSMUST00000137807;ENSMUST00000123647;ENSMUST00000147494	ENSMUSG00000015222;ENSMUSG00000015222;ENSMUSG00000015222;ENSMUSG00000015222;ENSMUSG00000015222;ENSMUSG00000015222;ENSMUSG00000015222;ENSMUSG00000015222;ENSMUSG00000015222;ENSMUSG00000073656	0;0;0;0;0;0;0;0;0;0	Gm10558	-0.712067	2.36266	3.43845	0.0636959	0.114408	0.221607	5.40778	3.26697
1	66331987	66332803	817	*	Intron (ENSMUST00000024639/ENSMUSG00000015222, intron 2 of 11)	ENSMUSG00000015222	ENSMUST00000156636	protein_coding	156714	ENSMUST00000156636;ENSMUST00000114017;ENSMUST00000114015;ENSMUST00000114018;ENSMUST00000024639;ENSMUST00000114013;ENSMUST00000128673;ENSMUST00000137807;ENSMUST00000123647;ENSMUST00000147494	ENSMUSG00000015222;ENSMUSG00000015222;ENSMUSG00000015222;ENSMUSG00000015222;ENSMUSG00000015222;ENSMUSG00000015222;ENSMUSG00000015222;ENSMUSG00000015222;ENSMUSG00000015222;ENSMUSG00000073656	0;0;0;0;0;0;0;0;0;0	Map2	-0.451394	1.99991	1.21219	0.270899	0.256283	0.496418	5.06861	3.63564
1	66335542	66336992	1451	*	Intron (ENSMUST00000024639/ENSMUSG00000015222, intron 2 of 11)	ENSMUSG00000015222	ENSMUST00000156636	protein_coding	160269	ENSMUST00000156636;ENSMUST00000114017;ENSMUST00000114015;ENSMUST00000114018;ENSMUST00000024639;ENSMUST00000114013;ENSMUST00000128673;ENSMUST00000137807;ENSMUST00000123647	ENSMUSG00000015222;ENSMUSG00000015222;ENSMUSG00000015222;ENSMUSG00000015222;ENSMUSG00000015222;ENSMUSG00000015222;ENSMUSG00000015222;ENSMUSG00000015222;ENSMUSG00000015222	0;0;0;0;0;0;0;0;0	Map2	-0.419087	3.1683	1.15505	0.282494	0.262354	0.508176	6.76725	5.04806
1	66338579	66340423	1845	*	Intron (ENSMUST00000024639/ENSMUSG00000015222, intron 2 of 11)	ENSMUSG00000015222	ENSMUST00000156636	protein_coding	163306	ENSMUST00000156636;ENSMUST00000114017;ENSMUST00000114015;ENSMUST00000114018;ENSMUST00000024639;ENSMUST00000114013;ENSMUST00000128673;ENSMUST00000137807;ENSMUST00000123647	ENSMUSG00000015222;ENSMUSG00000015222;ENSMUSG00000015222;ENSMUSG00000015222;ENSMUSG00000015222;ENSMUSG00000015222;ENSMUSG00000015222;ENSMUSG00000015222;ENSMUSG00000015222	0;0;0;0;0;0;0;0;0	Map2	-0.840398	4.02458	4.23953	0.0394938	0.0892063	0.172791	11.6285	6.49768
1	66344462	66344890	429	*	Intron (ENSMUST00000024639/ENSMUSG00000015222, intron 2 of 11)	ENSMUSG00000015222	ENSMUST00000156636	protein_coding	169189	ENSMUST00000156636;ENSMUST00000114017;ENSMUST00000114015;ENSMUST00000114018;ENSMUST00000024639;ENSMUST00000114013;ENSMUST00000128673;ENSMUST00000137807;ENSMUST00000123647	ENSMUSG00000015222;ENSMUSG00000015222;ENSMUSG00000015222;ENSMUSG00000015222;ENSMUSG00000015222;ENSMUSG00000015222;ENSMUSG00000015222;ENSMUSG00000015222;ENSMUSG00000015222	0;0;0;0;0;0;0;0;0	Map2	-0.150889	1.5909	0.119211	0.729891	0.441011	0.854233	5.81671	5.99885
1	66348407	66350611	2205	*	Intron (ENSMUST00000024639/ENSMUSG00000015222, intron 2 of 11)	ENSMUSG00000015222	ENSMUST00000156636	protein_coding	173134	ENSMUST00000156636;ENSMUST00000114017;ENSMUST00000114015;ENSMUST00000114018;ENSMUST00000024639;ENSMUST00000114013;ENSMUST00000128673;ENSMUST00000137807;ENSMUST00000123647	ENSMUSG00000015222;ENSMUSG00000015222;ENSMUSG00000015222;ENSMUSG00000015222;ENSMUSG00000015222;ENSMUSG00000015222;ENSMUSG00000015222;ENSMUSG00000015222;ENSMUSG00000015222	0;0;0;0;0;0;0;0;0	Map2	-0.56316	3.55956	2.06995	0.150227	0.183703	0.35583	7.58858	5.19137
1	66358414	66359377	964	*	Intron (ENSMUST00000024639/ENSMUSG00000015222, intron 2 of 11)	ENSMUSG00000015222	ENSMUST00000156636	protein_coding	183141	ENSMUST00000156636;ENSMUST00000114017;ENSMUST00000114015;ENSMUST00000114018;ENSMUST00000024639;ENSMUST00000114013;ENSMUST00000128673;ENSMUST00000137807;ENSMUST00000123647;ENSMUST00000239213	ENSMUSG00000015222;ENSMUSG00000015222;ENSMUSG00000015222;ENSMUSG00000015222;ENSMUSG00000015222;ENSMUSG00000015222;ENSMUSG00000015222;ENSMUSG00000015222;ENSMUSG00000015222;ENSMUSG00000015222	0;0;0;0;0;0;0;0;0;0	Map2	-0.41802	2.67657	1.16315	0.280813	0.261446	0.506419	7.35113	5.43743
1	66361231	66361604	374	*	Intron (ENSMUST00000024639/ENSMUSG00000015222, intron 2 of 11)	ENSMUSG00000015222	ENSMUST00000156636	protein_coding	185958	ENSMUST00000156636;ENSMUST00000114017;ENSMUST00000114015;ENSMUST00000114018;ENSMUST00000024639;ENSMUST00000114013;ENSMUST00000128673;ENSMUST00000137807;ENSMUST00000123647;ENSMUST00000239213;ENSMUST00000077355;ENSMUST00000114012	ENSMUSG00000015222;ENSMUSG00000015222;ENSMUSG00000015222;ENSMUSG00000015222;ENSMUSG00000015222;ENSMUSG00000015222;ENSMUSG00000015222;ENSMUSG00000015222;ENSMUSG00000015222;ENSMUSG00000015222;ENSMUSG00000015222;ENSMUSG00000015222	0;0;0;0;0;0;0;0;0;0;0;0	Map2	-0.692442	1.6358	2.74659	0.0974627	0.144443	0.279785	10.5935	6.3697
1	66363124	66363718	595	*	Intron (ENSMUST00000024639/ENSMUSG00000015222, intron 3 of 11)	ENSMUSG00000015222	ENSMUST00000156636	protein_coding	187851	ENSMUST00000156636;ENSMUST00000114017;ENSMUST00000114015;ENSMUST00000114018;ENSMUST00000024639;ENSMUST00000114013;ENSMUST00000128673;ENSMUST00000137807;ENSMUST00000123647;ENSMUST00000239213;ENSMUST00000077355;ENSMUST00000114012	ENSMUSG00000015222;ENSMUSG00000015222;ENSMUSG00000015222;ENSMUSG00000015222;ENSMUSG00000015222;ENSMUSG00000015222;ENSMUSG00000015222;ENSMUSG00000015222;ENSMUSG00000015222;ENSMUSG00000015222;ENSMUSG00000015222;ENSMUSG00000015222	0;0;0;0;0;0;0;0;0;0;0;0	Map2	-0.782452	2.52737	4.11314	0.0425519	0.0924104	0.178998	14.7857	8.84265
1	66364286	66364835	550	*	Promoter	ENSMUSG00000015222	ENSMUST00000077355	protein_coding	0	ENSMUST00000156636;ENSMUST00000114017;ENSMUST00000114015;ENSMUST00000114018;ENSMUST00000024639;ENSMUST00000114013;ENSMUST00000128673;ENSMUST00000137807;ENSMUST00000123647;ENSMUST00000239213;ENSMUST00000077355;ENSMUST00000114012	ENSMUSG00000015222;ENSMUSG00000015222;ENSMUSG00000015222;ENSMUSG00000015222;ENSMUSG00000015222;ENSMUSG00000015222;ENSMUSG00000015222;ENSMUSG00000015222;ENSMUSG00000015222;ENSMUSG00000015222;ENSMUSG00000015222;ENSMUSG00000015222	0;0;0;0;0;0;0;0;0;0;0;0	Map2	-1.42712	2.86063	13.83	0.000200137	0.00692338	0.0134105	27.0864	9.92734
1	66365325	66366534	1210	*	Intron (ENSMUST00000024639/ENSMUSG00000015222, intron 3 of 11)	ENSMUSG00000015222	ENSMUST00000156636	protein_coding	190052	ENSMUST00000156636;ENSMUST00000114017;ENSMUST00000114015;ENSMUST00000114018;ENSMUST00000024639;ENSMUST00000114013;ENSMUST00000128673;ENSMUST00000137807;ENSMUST00000123647;ENSMUST00000239213;ENSMUST00000077355;ENSMUST00000114012	ENSMUSG00000015222;ENSMUSG00000015222;ENSMUSG00000015222;ENSMUSG00000015222;ENSMUSG00000015222;ENSMUSG00000015222;ENSMUSG00000015222;ENSMUSG00000015222;ENSMUSG00000015222;ENSMUSG00000015222;ENSMUSG00000015222;ENSMUSG00000015222	0;0;0;0;0;0;0;0;0;0;0;0	Map2	-1.28697	3.28674	10.9803	0.000920925	0.0141088	0.0273286	16.5964	6.8613
1	66369451	66370033	583	*	Intron (ENSMUST00000024639/ENSMUSG00000015222, intron 3 of 11)	ENSMUSG00000015222	ENSMUST00000156636	protein_coding	194178	ENSMUST00000156636;ENSMUST00000114017;ENSMUST00000114015;ENSMUST00000114018;ENSMUST00000024639;ENSMUST00000114013;ENSMUST00000128673;ENSMUST00000137807;ENSMUST00000123647;ENSMUST00000239213;ENSMUST00000077355;ENSMUST00000114012	ENSMUSG00000015222;ENSMUSG00000015222;ENSMUSG00000015222;ENSMUSG00000015222;ENSMUSG00000015222;ENSMUSG00000015222;ENSMUSG00000015222;ENSMUSG00000015222;ENSMUSG00000015222;ENSMUSG00000015222;ENSMUSG00000015222;ENSMUSG00000015222	0;0;0;0;0;0;0;0;0;0;0;0	Map2	-1.01203	2.24395	6.92094	0.0085195	0.0412685	0.0799366	14.6738	7.13503
1	66380541	66380859	319	*	Promoter	ENSMUSG00000015222	ENSMUST00000141148	protein_coding	0	ENSMUST00000156636;ENSMUST00000114017;ENSMUST00000114015;ENSMUST00000114018;ENSMUST00000024639;ENSMUST00000114013;ENSMUST00000128673;ENSMUST00000137807;ENSMUST00000123647;ENSMUST00000239213;ENSMUST00000077355;ENSMUST00000114012;ENSMUST00000173855;ENSMUST00000141148	ENSMUSG00000015222;ENSMUSG00000015222;ENSMUSG00000015222;ENSMUSG00000015222;ENSMUSG00000015222;ENSMUSG00000015222;ENSMUSG00000015222;ENSMUSG00000015222;ENSMUSG00000015222;ENSMUSG00000015222;ENSMUSG00000015222;ENSMUSG00000015222;ENSMUSG00000015222;ENSMUSG00000015222	0;0;0;0;0;0;0;0;0;0;0;0;0;0	Map2	-0.777466	0.0442487	2.23943	0.134531	0.172432	0.333998	5.49081	3.43341
1	66386539	66387472	934	*	Promoter	ENSMUSG00000015222	ENSMUST00000151423	processed_transcript	0	ENSMUST00000114017;ENSMUST00000114015;ENSMUST00000114018;ENSMUST00000024639;ENSMUST00000114013;ENSMUST00000128673;ENSMUST00000123647;ENSMUST00000239213;ENSMUST00000077355;ENSMUST00000114012;ENSMUST00000173855;ENSMUST00000141148;ENSMUST00000151423;ENSMUST00000145419;ENSMUST00000127388;ENSMUST00000174590	ENSMUSG00000015222;ENSMUSG00000015222;ENSMUSG00000015222;ENSMUSG00000015222;ENSMUSG00000015222;ENSMUSG00000015222;ENSMUSG00000015222;ENSMUSG00000015222;ENSMUSG00000015222;ENSMUSG00000015222;ENSMUSG00000015222;ENSMUSG00000015222;ENSMUSG00000015222;ENSMUSG00000015222;ENSMUSG00000015222;ENSMUSG00000015222	0;0;0;0;0;0;0;0;0;0;0;0;0;0;0;0	Map2	-0.828214	1.28742	4.18366	0.0408161	0.0905794	0.175451	5.02985	2.93533
1	66401832	66402551	720	*	Exon (ENSMUST00000128673/ENSMUSG00000015222, exon 6 of 6)	ENSMUSG00000015222	ENSMUST00000114017	protein_coding	226519	ENSMUST00000114017;ENSMUST00000114015;ENSMUST00000114018;ENSMUST00000024639;ENSMUST00000114013;ENSMUST00000128673;ENSMUST00000123647;ENSMUST00000239213;ENSMUST00000077355;ENSMUST00000114012;ENSMUST00000173855;ENSMUST00000141148;ENSMUST00000151423;ENSMUST00000145419;ENSMUST00000127388;ENSMUST00000174590	ENSMUSG00000015222;ENSMUSG00000015222;ENSMUSG00000015222;ENSMUSG00000015222;ENSMUSG00000015222;ENSMUSG00000015222;ENSMUSG00000015222;ENSMUSG00000015222;ENSMUSG00000015222;ENSMUSG00000015222;ENSMUSG00000015222;ENSMUSG00000015222;ENSMUSG00000015222;ENSMUSG00000015222;ENSMUSG00000015222;ENSMUSG00000015222	0;0;0;0;0;0;0;0;0;0;0;0;0;0;0;0	Map2	-0.890135	1.48589	4.91259	0.0266621	0.0730408	0.141479	6.82138	3.56543
1	66402696	66403473	778	*	Exon (ENSMUST00000128673/ENSMUSG00000015222, exon 6 of 6)	ENSMUSG00000015222	ENSMUST00000114017	protein_coding	227383	ENSMUST00000114017;ENSMUST00000114015;ENSMUST00000114018;ENSMUST00000024639;ENSMUST00000114013;ENSMUST00000128673;ENSMUST00000123647;ENSMUST00000239213;ENSMUST00000077355;ENSMUST00000114012;ENSMUST00000173855;ENSMUST00000141148;ENSMUST00000151423;ENSMUST00000145419;ENSMUST00000127388;ENSMUST00000174590	ENSMUSG00000015222;ENSMUSG00000015222;ENSMUSG00000015222;ENSMUSG00000015222;ENSMUSG00000015222;ENSMUSG00000015222;ENSMUSG00000015222;ENSMUSG00000015222;ENSMUSG00000015222;ENSMUSG00000015222;ENSMUSG00000015222;ENSMUSG00000015222;ENSMUSG00000015222;ENSMUSG00000015222;ENSMUSG00000015222;ENSMUSG00000015222	0;0;0;0;0;0;0;0;0;0;0;0;0;0;0;0	Map2	-1.03332	1.80144	6.55495	0.0104596	0.045628	0.0883808	7.26776	3.80457
1	66407474	66407864	391	*	Exon (ENSMUST00000127388/ENSMUSG00000015222, exon 4 of 4)	ENSMUSG00000015222	ENSMUST00000114017	protein_coding	232161	ENSMUST00000114017;ENSMUST00000114015;ENSMUST00000114018;ENSMUST00000024639;ENSMUST00000114013;ENSMUST00000128673;ENSMUST00000239213;ENSMUST00000077355;ENSMUST00000114012;ENSMUST00000173855;ENSMUST00000141148;ENSMUST00000151423;ENSMUST00000145419;ENSMUST00000127388	ENSMUSG00000015222;ENSMUSG00000015222;ENSMUSG00000015222;ENSMUSG00000015222;ENSMUSG00000015222;ENSMUSG00000015222;ENSMUSG00000015222;ENSMUSG00000015222;ENSMUSG00000015222;ENSMUSG00000015222;ENSMUSG00000015222;ENSMUSG00000015222;ENSMUSG00000015222;ENSMUSG00000015222	0;0;0;0;0;0;0;0;0;0;0;0;0;0	Map2	-0.501909	0.651683	1.35651	0.244144	0.241377	0.467544	6.55807	4.77789
1	66430909	66431718	810	*	Exon (ENSMUST00000114017/ENSMUSG00000015222, exon 12 of 15)	ENSMUSG00000015222	ENSMUST00000114017	protein_coding	255596	ENSMUST00000114017;ENSMUST00000114015;ENSMUST00000114018;ENSMUST00000024639;ENSMUST00000114013;ENSMUST00000239213;ENSMUST00000077355;ENSMUST00000114012;ENSMUST00000151423;ENSMUST00000172886;ENSMUST00000173778;ENSMUST00000173800;ENSMUST00000172486;ENSMUST00000083760	ENSMUSG00000015222;ENSMUSG00000015222;ENSMUSG00000015222;ENSMUSG00000015222;ENSMUSG00000015222;ENSMUSG00000015222;ENSMUSG00000015222;ENSMUSG00000015222;ENSMUSG00000015222;ENSMUSG00000015222;ENSMUSG00000015222;ENSMUSG00000015222;ENSMUSG00000015222;ENSMUSG00000065694	0;0;0;0;0;0;0;0;0;0;0;0;-1857;-4364	Map2	-0.63257	0.882689	2.26223	0.132563	0.171016	0.331255	4.1124	2.68791
1	66448713	66450373	1661	*	Distal Intergenic	ENSMUSG00000065694	ENSMUST00000083760	snRNA	12631	NA	NA	NA	Gm25411	-0.303988	2.33271	0.59953	0.438758	0.336276	0.651362	3.19063	2.5186
1	66457809	66458132	324	*	Distal Intergenic	ENSMUSG00000055567	ENSMUST00000061620	protein_coding	-10235	NA	NA	NA	Unc80	-0.400946	-0.164755	0.40257	0.525765	0.371402	0.719401	2.70439	2.19834
1	66467540	66469178	1639	*	Promoter	ENSMUSG00000055567	ENSMUST00000061620	protein_coding	0	ENSMUST00000061620;ENSMUST00000114008;ENSMUST00000136727;ENSMUST00000212557	ENSMUSG00000055567;ENSMUSG00000055567;ENSMUSG00000055567;ENSMUSG00000055567	0;0;0;0	Unc80	-0.739299	3.49485	3.74954	0.0528225	0.103776	0.201013	15.7597	9.56689
1	66499549	66502075	2527	*	Intron (ENSMUST00000061620/ENSMUSG00000055567, intron 7 of 64)	ENSMUSG00000055567	ENSMUST00000061620	protein_coding	31182	ENSMUST00000061620;ENSMUST00000114008;ENSMUST00000212557	ENSMUSG00000055567;ENSMUSG00000055567;ENSMUSG00000055567	0;0;0	Unc80	0.017713	2.84145	0.0022155	0.962458	0.506791	0.981649	3.30399	3.30822
1	66554803	66556098	1296	*	Exon (ENSMUST00000061620/ENSMUSG00000055567, exon 22 of 65)	ENSMUSG00000055567	ENSMUST00000061620	protein_coding	86436	ENSMUST00000061620;ENSMUST00000212557	ENSMUSG00000055567;ENSMUSG00000055567	0;0	Unc80	-0.376008	1.43129	0.879163	0.348432	0.295709	0.572785	3.05707	2.19607
1	66629507	66630189	683	*	Intron (ENSMUST00000061620/ENSMUSG00000055567, intron 35 of 64)	ENSMUSG00000055567	ENSMUST00000061620	protein_coding	161140	ENSMUST00000061620;ENSMUST00000212557	ENSMUSG00000055567;ENSMUSG00000055567	0;0	Unc80	0.114936	1.82027	0.0764639	0.782148	0.457317	0.885817	4.06566	4.43265
1	66633230	66633775	546	*	Intron (ENSMUST00000061620/ENSMUSG00000055567, intron 36 of 64)	ENSMUSG00000055567	ENSMUST00000061620	protein_coding	164863	ENSMUST00000061620;ENSMUST00000212557	ENSMUSG00000055567;ENSMUSG00000055567	0;0	Unc80	-1.0122	2.45075	6.74526	0.00940001	0.0432869	0.0838462	15.6746	7.93811
1	66634839	66635870	1032	*	Exon (ENSMUST00000061620/ENSMUSG00000055567, exon 37 of 65)	ENSMUSG00000055567	ENSMUST00000061620	protein_coding	166472	ENSMUST00000061620;ENSMUST00000212557	ENSMUSG00000055567;ENSMUSG00000055567	0;0	Unc80	-0.161425	2.42284	0.165609	0.684044	0.426404	0.825939	4.7266	4.15779
1	66643793	66644835	1043	*	Exon (ENSMUST00000061620/ENSMUSG00000055567, exon 43 of 65)	ENSMUSG00000055567	ENSMUST00000061620	protein_coding	175426	ENSMUST00000061620;ENSMUST00000212557	ENSMUSG00000055567;ENSMUSG00000055567	0;0	Unc80	-1.06176	1.83227	6.3441	0.0117776	0.0485061	0.0939558	4.30788	2.05532
1	66646461	66647232	772	*	Exon (ENSMUST00000061620/ENSMUSG00000055567, exon 44 of 65)	ENSMUSG00000055567	ENSMUST00000061620	protein_coding	178094	ENSMUST00000061620;ENSMUST00000212557	ENSMUSG00000055567;ENSMUSG00000055567	0;0	Unc80	0.0150263	0.842785	0.0012214	0.972121	0.509377	0.986658	2.99582	2.87258
1	66685789	66688017	2229	*	Intron (ENSMUST00000061620/ENSMUSG00000055567, intron 61 of 64)	ENSMUSG00000055567	ENSMUST00000061620	protein_coding	217422	ENSMUST00000061620;ENSMUST00000212557;ENSMUST00000152844;ENSMUST00000192513	ENSMUSG00000055567;ENSMUSG00000055567;ENSMUSG00000055567;ENSMUSG00000103375	0;0;0;4339	Unc80	-0.628215	2.86107	2.95405	0.0856633	0.134524	0.26057	7.06627	4.50879
1	66769860	66770685	826	*	Exon (ENSMUST00000191945/ENSMUSG00000102374, exon 1 of 1)	ENSMUSG00000026004	ENSMUST00000113987	protein_coding	46877	ENSMUST00000113987;ENSMUST00000068168;ENSMUST00000129190;ENSMUST00000191945;ENSMUST00000195411;ENSMUST00000195562	ENSMUSG00000026004;ENSMUSG00000026004;ENSMUSG00000026004;ENSMUSG00000102374;ENSMUSG00000102559;ENSMUSG00000102776	0;0;0;0;-1129;-4826	Kansl1l	-0.456159	1.3181	1.36396	0.242853	0.240771	0.466371	5.31672	3.99047
1	66780970	66783007	2038	*	Intron (ENSMUST00000068168/ENSMUSG00000026004, intron 2 of 13)	ENSMUSG00000026004	ENSMUST00000113987	protein_coding	34555	ENSMUST00000113987;ENSMUST00000068168;ENSMUST00000132960;ENSMUST00000129190;ENSMUST00000118992;ENSMUST00000195562	ENSMUSG00000026004;ENSMUSG00000026004;ENSMUSG00000026004;ENSMUSG00000026004;ENSMUSG00000082057;ENSMUSG00000102776	0;0;0;0;-906;5459	Kansl1l	-0.45882	3.32832	1.44818	0.22882	0.232973	0.451267	7.88437	5.76528
1	66787680	66788865	1186	*	Intron (ENSMUST00000068168/ENSMUSG00000026004, intron 2 of 13)	ENSMUSG00000026004	ENSMUST00000113987	protein_coding	28697	ENSMUST00000113987;ENSMUST00000068168;ENSMUST00000132960;ENSMUST00000129190;ENSMUST00000118992;ENSMUST00000194648	ENSMUSG00000026004;ENSMUSG00000026004;ENSMUSG00000026004;ENSMUSG00000026004;ENSMUSG00000082057;ENSMUSG00000103706	0;0;0;0;3767;7433	Kansl1l	-0.736052	2.22155	3.79475	0.0514142	0.102175	0.197911	6.77196	3.84194
1	66804118	66805129	1012	*	Intron (ENSMUST00000068168/ENSMUSG00000026004, intron 1 of 13)	ENSMUSG00000026004	ENSMUST00000113987	protein_coding	12433	ENSMUST00000113987;ENSMUST00000068168;ENSMUST00000189846;ENSMUST00000132960;ENSMUST00000129190;ENSMUST00000194465	ENSMUSG00000026004;ENSMUSG00000026004;ENSMUSG00000026004;ENSMUSG00000026004;ENSMUSG00000026004;ENSMUSG00000103756	0;0;0;0;0;-3321	Kansl1l	-0.623537	1.48945	2.68911	0.101037	0.147101	0.284933	5.68757	3.58924
1	66806874	66807396	523	*	Intron (ENSMUST00000068168/ENSMUSG00000026004, intron 1 of 13)	ENSMUSG00000026004	ENSMUST00000113987	protein_coding	10166	ENSMUST00000113987;ENSMUST00000068168;ENSMUST00000189846;ENSMUST00000132960;ENSMUST00000195880	ENSMUSG00000026004;ENSMUSG00000026004;ENSMUSG00000026004;ENSMUSG00000026004;ENSMUSG00000103382	0;0;0;0;-4919	Kansl1l	-0.446052	0.961984	1.24138	0.265205	0.252895	0.489855	7.11143	5.18458
1	66814609	66815406	798	*	Intron (ENSMUST00000068168/ENSMUSG00000026004, intron 1 of 13)	ENSMUSG00000026004	ENSMUST00000113987	protein_coding	2156	ENSMUST00000113987;ENSMUST00000068168;ENSMUST00000189846;ENSMUST00000195880	ENSMUSG00000026004;ENSMUSG00000026004;ENSMUSG00000026004;ENSMUSG00000103382	0;0;0;2294	Kansl1l	-0.78912	2.16359	4.48547	0.0341846	0.083005	0.16078	12.3524	7.30911
1	66817770	66818382	613	*	Promoter	ENSMUSG00000026004	ENSMUST00000113987	protein_coding	-208	ENSMUST00000113987;ENSMUST00000068168;ENSMUST00000189846;ENSMUST00000195880;ENSMUST00000193555	ENSMUSG00000026004;ENSMUSG00000026004;ENSMUSG00000026004;ENSMUSG00000103382;ENSMUSG00000103553	0;0;0;5455;7532	Kansl1l	-1.2356	1.89964	10.0008	0.00156483	0.0181338	0.0351249	13.2648	5.72763
1	66829560	66830304	745	*	Distal Intergenic	ENSMUSG00000103553	ENSMUST00000193555	TEC	-3646	ENSMUST00000027153;ENSMUST00000193555	ENSMUSG00000026003;ENSMUSG00000103553	0;-3646	Gm38218	-1.12428	2.23682	6.65403	0.00989347	0.0443285	0.0858638	5.65674	2.60683
1	66835799	66836675	877	*	Intron (ENSMUST00000027153/ENSMUSG00000026003, intron 10 of 10)	ENSMUSG00000026003	ENSMUST00000027153	protein_coding	26602	ENSMUST00000027153	ENSMUSG00000026003	0	Acadl	-0.757472	1.98031	3.32935	0.0680545	0.118833	0.230179	4.80632	2.76247
1	66845389	66846782	1394	*	Intron (ENSMUST00000027153/ENSMUSG00000026003, intron 5 of 10)	ENSMUSG00000026003	ENSMUST00000027153	protein_coding	16495	ENSMUST00000027153;ENSMUST00000139208;ENSMUST00000121857	ENSMUSG00000026003;ENSMUSG00000026003;ENSMUSG00000082769	0;0;2820	Acadl	0.180973	0.841144	0.154448	0.69432	0.429596	0.832122	1.10899	1.21249
1	66862452	66863491	1040	*	Promoter	ENSMUSG00000026003	ENSMUST00000027153	protein_coding	0	ENSMUST00000027153;ENSMUST00000139208;ENSMUST00000104140	ENSMUSG00000026003;ENSMUSG00000026003;ENSMUSG00000077328	0;0;-3306	Acadl	-0.398075	0.618226	0.736266	0.39086	0.315473	0.611067	1.85641	1.39249
1	69293506	69294201	696	*	Distal Intergenic	ENSMUSG00000101387	ENSMUST00000187740	processed_pseudogene	-83120	NA	NA	NA	Pced1c-ps	0.198077	0.586639	0.111583	0.73835	0.443756	0.859551	1.20823	1.52053
1	69296863	69297242	380	*	Distal Intergenic	ENSMUSG00000101387	ENSMUST00000187740	processed_pseudogene	-80079	NA	NA	NA	Pced1c-ps	-0.582751	0.887728	1.51705	0.218067	0.22685	0.439407	4.81358	3.23639
1	69297614	69299309	1696	*	Distal Intergenic	ENSMUSG00000101387	ENSMUST00000187740	processed_pseudogene	-78012	NA	NA	NA	Pced1c-ps	0.0654354	2.19006	0.0231014	0.879194	0.484506	0.938483	1.65397	1.64441
1	69367498	69368433	936	*	Distal Intergenic	ENSMUSG00000101387	ENSMUST00000187740	processed_pseudogene	-8888	NA	NA	NA	Pced1c-ps	-0.631177	-0.0238844	0.433632	0.510213	0.365348	0.707676	0.374267	0.215388
1	69452893	69453427	535	*	Distal Intergenic	ENSMUSG00000099804	ENSMUST00000189646	lincRNA	11837	NA	NA	NA	Gm28497	-2.4248	0.316294	6.20029	0.0127733	0.050542	0.0978992	1.05061	0.138202
1	69498908	69499331	424	*	Distal Intergenic	ENSMUSG00000100354	ENSMUST00000185991	lincRNA	-5120	NA	NA	NA	Gm29113	0.167066	-0.912656	0.0129489	0.909402	0.492534	0.954032	0.166481	0.301096
1	70078659	70079146	488	*	Intron (ENSMUST00000065425/ENSMUSG00000053153, intron 11 of 16)	ENSMUSG00000053153	ENSMUST00000187159	processed_transcript	251689	ENSMUST00000187159;ENSMUST00000190833;ENSMUST00000065425;ENSMUST00000161310;ENSMUST00000191569	ENSMUSG00000053153;ENSMUSG00000053153;ENSMUSG00000053153;ENSMUSG00000053153;ENSMUSG00000053153	0;0;0;0;0	Spag16	-1.30728	-0.330846	1.28234	0.257464	0.248603	0.481541	0.433943	0.261608
1	70135061	70136097	1037	*	Intron (ENSMUST00000065425/ENSMUSG00000053153, intron 11 of 16)	ENSMUSG00000053153	ENSMUST00000187159	processed_transcript	308091	ENSMUST00000187159;ENSMUST00000190833;ENSMUST00000065425;ENSMUST00000161310;ENSMUST00000191569	ENSMUSG00000053153;ENSMUSG00000053153;ENSMUSG00000053153;ENSMUSG00000053153;ENSMUSG00000053153	0;0;0;0;0	Spag16	-1.89302	0.147647	4.45448	0.0348104	0.0838425	0.162402	0.608404	0.15876
1	70316030	70317043	1014	*	Intron (ENSMUST00000065425/ENSMUSG00000053153, intron 13 of 16)	ENSMUSG00000053153	ENSMUST00000065425	protein_coding	489042	ENSMUST00000065425;ENSMUST00000161310;ENSMUST00000194431	ENSMUSG00000053153;ENSMUSG00000053153;ENSMUSG00000103052	0;0;-3119	Spag16	-0.893356	1.50404	4.32255	0.0376111	0.0870502	0.168615	4.00909	2.40867
1	70725276	70726565	1290	*	Promoter	ENSMUSG00000045648	ENSMUST00000053922	protein_coding	0	ENSMUST00000053922;ENSMUST00000159205;ENSMUST00000161937;ENSMUST00000162182;ENSMUST00000065425;ENSMUST00000161310	ENSMUSG00000045648;ENSMUSG00000045648;ENSMUSG00000045648;ENSMUSG00000045648;ENSMUSG00000053153;ENSMUSG00000053153	0;0;0;0;0;0	Vwc2l	0.0517081	2.09852	0.019818	0.888047	0.486999	0.943311	6.3567	6.8026
1	70821697	70822228	532	*	Intron (ENSMUST00000053922/ENSMUSG00000045648, intron 3 of 3)	ENSMUSG00000045648	ENSMUST00000053922	protein_coding	95982	ENSMUST00000053922;ENSMUST00000161937;ENSMUST00000162182	ENSMUSG00000045648;ENSMUSG00000045648;ENSMUSG00000045648	0;0;0	Vwc2l	-0.124941	-0.221947	0.0346119	0.852411	0.477298	0.92452	1.18758	1.37034
1	70850985	70852650	1666	*	Intron (ENSMUST00000053922/ENSMUSG00000045648, intron 3 of 3)	ENSMUSG00000045648	ENSMUST00000053922	protein_coding	125270	ENSMUST00000053922;ENSMUST00000161937;ENSMUST00000162182	ENSMUSG00000045648;ENSMUSG00000045648;ENSMUSG00000045648	0;0;0	Vwc2l	-0.377671	2.58054	0.965285	0.325859	0.284969	0.551982	4.44321	3.501
1	70917936	70918959	1024	*	Distal Intergenic	ENSMUSG00000089965	ENSMUST00000159588	processed_pseudogene	121071	NA	NA	NA	Gm16236	0.667732	1.2944	2.13995	0.143507	0.179074	0.346863	1.60797	2.39864
1	70997219	70997770	552	*	Distal Intergenic	ENSMUSG00000089965	ENSMUST00000159588	processed_pseudogene	42260	NA	NA	NA	Gm16236	-1.04668	-0.0367561	2.59062	0.107499	0.15211	0.294636	1.84153	0.894749
1	71055943	71056807	865	*	Intron (ENSMUST00000027393/ENSMUSG00000026196, intron 6 of 10)	ENSMUSG00000026196	ENSMUST00000027393	protein_coding	46339	ENSMUST00000027393	ENSMUSG00000026196	0	Bard1	-0.765826	0.565717	2.14563	0.142977	0.17875	0.346237	1.70459	0.769299
1	71102403	71103394	992	*	Promoter	ENSMUSG00000026196	ENSMUST00000027393	protein_coding	0	ENSMUST00000027393	ENSMUSG00000026196	0	Bard1	-0.14615	0.706968	0.107129	0.743437	0.445451	0.862834	2.01739	1.82906
1	71556697	71558418	1722	*	Promoter	ENSMUSG00000026192	ENSMUST00000027384	protein_coding	0	ENSMUST00000027384;ENSMUST00000187982;ENSMUST00000148077;ENSMUST00000155769;ENSMUST00000136443	ENSMUSG00000026192;ENSMUSG00000026192;ENSMUSG00000026192;ENSMUSG00000026192;ENSMUSG00000026192	0;0;0;0;0	Atic	0.0840851	2.00555	0.0513343	0.820758	0.468525	0.907527	3.652	4.01546
1	71641186	71642272	1087	*	Promoter	ENSMUSG00000026193	ENSMUST00000186613	nonsense_mediated_decay	0	ENSMUST00000186129;ENSMUST00000055226;ENSMUST00000188894;ENSMUST00000188674;ENSMUST00000189821;ENSMUST00000187938;ENSMUST00000190780;ENSMUST00000186879;ENSMUST00000186736;ENSMUST00000186940;ENSMUST00000186613	ENSMUSG00000026193;ENSMUSG00000026193;ENSMUSG00000026193;ENSMUSG00000026193;ENSMUSG00000026193;ENSMUSG00000026193;ENSMUSG00000026193;ENSMUSG00000026193;ENSMUSG00000026193;ENSMUSG00000026193;ENSMUSG00000026193	0;0;0;0;0;0;0;10900;10900;10889;0	Fn1	-0.45618	0.532259	0.640552	0.423511	0.329569	0.638372	0.969243	0.806712
1	71763562	71763983	422	*	Distal Intergenic	ENSMUSG00000100319	ENSMUST00000191412	processed_pseudogene	-48638	NA	NA	NA	Gm5256	-1.06675	-0.540802	0.786312	0.375218	0.308117	0.596818	0.581296	0.429837
1	71897367	71898864	1498	*	Exon (ENSMUST00000189983/ENSMUSG00000101211, exon 1 of 2)	ENSMUSG00000101211	ENSMUST00000187553	lincRNA	18261	ENSMUST00000187553;ENSMUST00000189983	ENSMUSG00000101211;ENSMUSG00000101211	0;0	Gm28818	-1.99696	0.814426	9.86915	0.00168084	0.018806	0.036427	1.07561	0.316215
1	71921091	71921672	582	*	Distal Intergenic	ENSMUSG00000101211	ENSMUST00000187553	lincRNA	-3966	ENSMUST00000187553	ENSMUSG00000101211	0	Gm28818	0.266596	0.154916	0.149746	0.698778	0.43097	0.834785	0.785346	0.854563
1	71944978	71946091	1114	*	Distal Intergenic	ENSMUSG00000101211	ENSMUST00000187553	lincRNA	-27853	NA	NA	NA	Gm28818	-0.282839	1.18901	0.240145	0.624101	0.406978	0.788312	0.789698	0.627432
1	71952545	71953852	1308	*	Distal Intergenic	ENSMUSG00000101211	ENSMUST00000187553	lincRNA	-35420	NA	NA	NA	Gm28818	0.263988	0.718911	0.16738	0.682451	0.425866	0.824897	0.403409	0.477845
1	72013990	72014798	809	*	Intron (ENSMUST00000185689/ENSMUSG00000101764, intron 1 of 1)	ENSMUSG00000101764	ENSMUST00000185689	lincRNA	23933	ENSMUST00000185689	ENSMUSG00000101764	0	4930556G22Rik	-0.0773442	0.279425	0.0122123	0.912006	0.493326	0.955566	0.693699	0.722617
1	72069026	72069606	581	*	Distal Intergenic	ENSMUSG00000101496	ENSMUST00000189382	processed_pseudogene	-18251	NA	NA	NA	Gm8885	-0.622194	0.252668	0.521813	0.47007	0.349405	0.676794	0.665203	0.595568
1	72074593	72075859	1267	*	Distal Intergenic	ENSMUSG00000101496	ENSMUST00000189382	processed_pseudogene	-11998	NA	NA	NA	Gm8885	0.593713	0.814817	0.6885	0.406675	0.322324	0.624338	0.305038	0.51976
1	72077443	72077967	525	*	Distal Intergenic	ENSMUSG00000101496	ENSMUST00000189382	processed_pseudogene	-9890	NA	NA	NA	Gm8885	-0.373063	-0.0610779	0.274489	0.600336	0.39885	0.772567	1.2673	0.940765
1	72134017	72136909	2893	*	Distal Intergenic	ENSMUSG00000102123	ENSMUST00000191139	lincRNA	-12016	NA	NA	NA	Gm4319	-0.430069	2.91481	1.02895	0.310406	0.276882	0.536316	1.52779	1.11498
1	72170655	72172054	1400	*	Intron (ENSMUST00000048860/ENSMUSG00000039395, intron 2 of 4)	ENSMUSG00000039395	ENSMUST00000048860	protein_coding	40253	ENSMUST00000048860	ENSMUSG00000039395	0	Mreg	-0.322505	3.2923	0.717248	0.397048	0.318203	0.616355	10.1229	8.06165
1	72172737	72173699	963	*	Intron (ENSMUST00000048860/ENSMUSG00000039395, intron 2 of 4)	ENSMUSG00000039395	ENSMUST00000048860	protein_coding	38608	ENSMUST00000048860	ENSMUSG00000039395	0	Mreg	-0.241385	2.79039	0.412359	0.520775	0.369561	0.715835	9.36452	7.87848
1	72181884	72183414	1531	*	Intron (ENSMUST00000048860/ENSMUSG00000039395, intron 2 of 4)	ENSMUSG00000039395	ENSMUST00000048860	protein_coding	28893	ENSMUST00000048860	ENSMUSG00000039395	0	Mreg	-0.752377	3.44864	3.73089	0.0534155	0.104389	0.2022	11.0636	6.61879
1	72185852	72187179	1328	*	Intron (ENSMUST00000048860/ENSMUSG00000039395, intron 2 of 4)	ENSMUSG00000039395	ENSMUST00000048860	protein_coding	25128	ENSMUST00000048860	ENSMUSG00000039395	0	Mreg	0.013435	2.81997	0.00132548	0.970958	0.509072	0.986067	7.79269	7.86105
1	72191203	72191861	659	*	Intron (ENSMUST00000048860/ENSMUSG00000039395, intron 2 of 4)	ENSMUSG00000039395	ENSMUST00000048860	protein_coding	20446	ENSMUST00000048860	ENSMUSG00000039395	0	Mreg	-0.501178	1.38774	1.63067	0.201611	0.216797	0.419933	7.23724	5.16477
1	72195224	72195872	649	*	Intron (ENSMUST00000048860/ENSMUSG00000039395, intron 1 of 4)	ENSMUSG00000039395	ENSMUST00000048860	protein_coding	16435	ENSMUST00000048860	ENSMUSG00000039395	0	Mreg	-0.143516	1.71106	0.131329	0.717058	0.437067	0.846594	6.69887	6.17094
1	72196244	72198167	1924	*	Intron (ENSMUST00000048860/ENSMUSG00000039395, intron 1 of 4)	ENSMUSG00000039395	ENSMUST00000048860	protein_coding	14140	ENSMUST00000048860	ENSMUSG00000039395	0	Mreg	-0.539328	3.39369	1.97644	0.159766	0.189958	0.367947	8.76025	5.95343
1	72205406	72205799	394	*	Intron (ENSMUST00000048860/ENSMUSG00000039395, intron 1 of 4)	ENSMUSG00000039395	ENSMUST00000048860	protein_coding	6508	ENSMUST00000048860	ENSMUSG00000039395	0	Mreg	-0.476753	0.865977	1.35242	0.244855	0.241856	0.468473	8.45665	5.77364
1	72210639	72212412	1774	*	Promoter	ENSMUSG00000039395	ENSMUST00000048860	protein_coding	0	ENSMUST00000048860	ENSMUSG00000039395	0	Mreg	-1.1282	3.26671	8.7861	0.0030355	0.024803	0.0480432	13.0484	6.0303
1	72214974	72215527	554	*	Distal Intergenic	ENSMUSG00000039395	ENSMUST00000048860	protein_coding	-2667	ENSMUST00000048860	ENSMUSG00000039395	0	Mreg	-1.21797	1.11134	7.51443	0.00612089	0.0350106	0.0678151	6.32493	2.4201
1	72219647	72220505	859	*	Distal Intergenic	ENSMUSG00000094655	ENSMUST00000178786	snRNA	-5735	NA	NA	NA	Gm25360	-0.966652	2.46239	6.72767	0.00949316	0.0434884	0.0842365	14.0012	7.22044
1	72223237	72223598	362	*	Distal Intergenic	ENSMUSG00000094655	ENSMUST00000178786	snRNA	-2642	ENSMUST00000178786	ENSMUSG00000094655	0	Gm25360	-0.461139	1.10215	1.16599	0.280227	0.261115	0.505777	8.1414	5.9681
1	72225610	72226977	1368	*	Promoter	ENSMUSG00000094655	ENSMUST00000178786	snRNA	0	ENSMUST00000178786	ENSMUSG00000094655	0	Gm25360	-0.722296	2.59453	3.84303	0.0499537	0.100689	0.195033	9.3271	5.65881
1	72236309	72237187	879	*	Promoter	ENSMUSG00000094050	ENSMUST00000101806	snRNA	0	ENSMUST00000101806	ENSMUSG00000094050	0	Gm23472	-0.872547	2.05066	5.58681	0.0180967	0.0597285	0.115693	11.8104	6.43707
1	72243322	72244522	1201	*	Promoter	ENSMUSG00000093956	ENSMUST00000177868	snRNA	0	ENSMUST00000177868	ENSMUSG00000093956	0	Gm24497	-0.73123	2.80085	3.99189	0.0457203	0.0960784	0.186103	13.5819	8.28353
1	72254606	72255860	1255	*	Promoter	ENSMUSG00000093843	ENSMUST00000179876	snRNA	0	ENSMUST00000027381;ENSMUST00000129458;ENSMUST00000134840;ENSMUST00000179876	ENSMUSG00000026189;ENSMUSG00000026189;ENSMUSG00000026189;ENSMUSG00000093843	0;0;0;0	Gm25939	-0.893872	2.77296	5.95794	0.0146515	0.0537779	0.104167	13.6155	7.41848
1	72284049	72284936	888	*	Promoter	ENSMUSG00000026188	ENSMUST00000027380	protein_coding	0	ENSMUST00000027380;ENSMUST00000141783;ENSMUST00000027381;ENSMUST00000129458;ENSMUST00000134840;ENSMUST00000097698	ENSMUSG00000026188;ENSMUSG00000026188;ENSMUSG00000026189;ENSMUSG00000026189;ENSMUSG00000026189;ENSMUSG00000026189	0;0;0;0;0;0	Tmem169	-0.704841	2.39059	3.69334	0.0546308	0.105561	0.20447	13.6642	8.58106
1	72285255	72286344	1090	*	Intron (ENSMUST00000027380/ENSMUSG00000026188, intron 1 of 2)	ENSMUSG00000026188	ENSMUST00000027380	protein_coding	886	ENSMUST00000027380;ENSMUST00000141783;ENSMUST00000027381;ENSMUST00000129458;ENSMUST00000134840;ENSMUST00000097698	ENSMUSG00000026188;ENSMUSG00000026188;ENSMUSG00000026189;ENSMUSG00000026189;ENSMUSG00000026189;ENSMUSG00000026189	0;0;0;0;0;0	Tmem169	-0.629596	1.92505	2.84595	0.091605	0.13963	0.270462	8.09305	5.2647
1	72307024	72308097	1074	*	Promoter	ENSMUSG00000026187	ENSMUST00000027379	protein_coding	0	ENSMUST00000027379;ENSMUST00000027380	ENSMUSG00000026187;ENSMUSG00000026188	0;0	Xrcc5	-0.944702	2.19402	6.58121	0.0103064	0.0452839	0.0877143	10.4292	5.44044
1	72371986	72373156	1171	*	Intron (ENSMUST00000027379/ENSMUSG00000026187, intron 16 of 20)	ENSMUSG00000026187	ENSMUST00000027379	protein_coding	64559	ENSMUST00000027379	ENSMUSG00000026187	0	Xrcc5	-1.25031	0.400825	4.26263	0.0389601	0.0885249	0.171472	1.07831	0.453348
1	72439253	72439809	557	*	Intron (ENSMUST00000047786/ENSMUSG00000039372, intron 3 of 3)	ENSMUSG00000039372	ENSMUST00000047786	protein_coding	97121	ENSMUST00000047786	ENSMUSG00000039372	0	Marchf4	0.297435	-0.1281	0.183435	0.668438	0.42155	0.816537	1.06777	1.3752
1	72454597	72455203	607	*	Intron (ENSMUST00000047786/ENSMUSG00000039372, intron 1 of 3)	ENSMUSG00000039372	ENSMUST00000047786	protein_coding	81727	ENSMUST00000047786;ENSMUST00000146593	ENSMUSG00000039372;ENSMUSG00000085812	0;-4296	Marchf4	-1.27399	1.0636	5.97245	0.0145314	0.0536031	0.103829	3.57759	1.50554
1	72455756	72456871	1116	*	Intron (ENSMUST00000047786/ENSMUSG00000039372, intron 1 of 3)	ENSMUSG00000039372	ENSMUST00000047786	protein_coding	80059	ENSMUST00000047786;ENSMUST00000146593	ENSMUSG00000039372;ENSMUSG00000085812	0;-2628	Marchf4	-0.486606	2.39075	1.58533	0.207995	0.220749	0.427587	6.41158	4.76264
1	72464978	72465357	380	*	Intron (ENSMUST00000047786/ENSMUSG00000039372, intron 1 of 3)	ENSMUSG00000039372	ENSMUST00000047786	protein_coding	71573	ENSMUST00000047786;ENSMUST00000146593	ENSMUSG00000039372;ENSMUSG00000085812	0;5479	Marchf4	-0.724826	0.504455	1.52873	0.216303	0.225742	0.437259	3.22542	1.97166
1	72467744	72469189	1446	*	Intron (ENSMUST00000047786/ENSMUSG00000039372, intron 1 of 3)	ENSMUSG00000039372	ENSMUST00000047786	protein_coding	67741	ENSMUST00000047786	ENSMUSG00000039372	0	Marchf4	0.416845	1.77087	0.862117	0.353148	0.298024	0.577269	1.42978	1.90996
1	72480856	72483301	2446	*	Intron (ENSMUST00000047786/ENSMUSG00000039372, intron 1 of 3)	ENSMUSG00000039372	ENSMUST00000047786	protein_coding	53629	ENSMUST00000047786	ENSMUSG00000039372	0	Marchf4	-0.224488	2.56687	0.339756	0.55997	0.383728	0.743277	2.75431	2.4148
1	72489906	72490593	688	*	Intron (ENSMUST00000047786/ENSMUSG00000039372, intron 1 of 3)	ENSMUSG00000039372	ENSMUST00000047786	protein_coding	46337	ENSMUST00000047786	ENSMUSG00000039372	0	Marchf4	-0.140312	1.63503	0.106307	0.744389	0.445727	0.863368	4.02975	3.85305
1	72498632	72499102	471	*	Intron (ENSMUST00000047786/ENSMUSG00000039372, intron 1 of 3)	ENSMUSG00000039372	ENSMUST00000047786	protein_coding	37828	ENSMUST00000047786	ENSMUSG00000039372	0	Marchf4	1.01038	-0.106277	2.19883	0.138117	0.175164	0.33929	0.747483	1.8262
1	72503953	72504947	995	*	Intron (ENSMUST00000047786/ENSMUSG00000039372, intron 1 of 3)	ENSMUSG00000039372	ENSMUST00000047786	protein_coding	31983	ENSMUST00000047786	ENSMUSG00000039372	0	Marchf4	0.118651	1.82592	0.0772832	0.781014	0.456941	0.88509	2.85118	2.91093
1	72505657	72506544	888	*	Intron (ENSMUST00000047786/ENSMUSG00000039372, intron 1 of 3)	ENSMUSG00000039372	ENSMUST00000047786	protein_coding	30386	ENSMUST00000047786	ENSMUSG00000039372	0	Marchf4	-0.573658	1.26014	1.40741	0.235488	0.236648	0.458385	2.09764	1.52482
1	72534533	72535606	1074	*	5' UTR	ENSMUSG00000039372	ENSMUST00000047786	protein_coding	1324	ENSMUST00000047786	ENSMUSG00000039372	0	Marchf4	-0.135008	1.4442	0.121555	0.727354	0.440235	0.85273	4.56484	4.26688
1	72535672	72537535	1864	*	Promoter	ENSMUSG00000039372	ENSMUST00000047786	protein_coding	0	ENSMUST00000047786	ENSMUSG00000039372	0	Marchf4	-0.46492	2.54001	1.61642	0.203592	0.218037	0.422335	6.59859	4.87018
1	72593238	72594303	1066	*	Intron (ENSMUST00000047615/ENSMUSG00000039354, intron 5 of 16)	ENSMUSG00000039354	ENSMUST00000133123	protein_coding	9987	ENSMUST00000133123;ENSMUST00000152814;ENSMUST00000156797;ENSMUST00000136498;ENSMUST00000047615;ENSMUST00000152225;ENSMUST00000150725	ENSMUSG00000039354;ENSMUSG00000039354;ENSMUSG00000039354;ENSMUSG00000039354;ENSMUSG00000039354;ENSMUSG00000039354;ENSMUSG00000039354	0;0;0;0;0;0;0	Smarcal1	0.079388	1.40859	0.0409105	0.839711	0.47358	0.917318	3.87974	4.33034
1	72737875	72739795	1921	*	Distal Intergenic	ENSMUSG00000046330	ENSMUST00000211963	retained_intron	26094	NA	NA	NA	Rpl37a	-0.362508	2.87133	0.802354	0.370391	0.306053	0.592821	2.83319	2.20388
1	72741254	72741967	714	*	Distal Intergenic	ENSMUSG00000046330	ENSMUST00000211963	retained_intron	29473	NA	NA	NA	Rpl37a	-0.691481	1.62253	2.07451	0.149779	0.183398	0.355239	3.0006	1.94819
1	72746048	72748712	2665	*	Distal Intergenic	ENSMUSG00000046330	ENSMUST00000211963	retained_intron	34267	NA	NA	NA	Rpl37a	-0.664626	3.76138	2.55569	0.109899	0.153997	0.29829	3.94842	2.51267
1	72753893	72754532	640	*	Distal Intergenic	ENSMUSG00000046330	ENSMUST00000211963	retained_intron	42112	NA	NA	NA	Rpl37a	0.34065	1.52597	0.445849	0.504313	0.363034	0.703193	1.97161	2.40451
1	72764426	72764854	429	*	Distal Intergenic	ENSMUSG00000046330	ENSMUST00000211963	retained_intron	52645	NA	NA	NA	Rpl37a	-0.0558095	0.536364	0.0108061	0.917207	0.494709	0.958245	2.37564	2.06015
1	72785047	72785483	437	*	Distal Intergenic	ENSMUSG00000039323	ENSMUST00000047328	protein_coding	-39020	NA	NA	NA	Igfbp2	-0.285407	0.211712	0.15706	0.691878	0.42877	0.830523	1.36298	0.884322
1	72823496	72824263	768	*	Promoter	ENSMUSG00000039323	ENSMUST00000047328	protein_coding	-240	ENSMUST00000047328;ENSMUST00000120564	ENSMUSG00000039323;ENSMUSG00000039323	0;0	Igfbp2	-0.791743	0.565773	2.41954	0.119831	0.161507	0.312837	2.01407	1.05451
1	72824520	72825493	974	*	Promoter	ENSMUSG00000039323	ENSMUST00000120564	protein_coding	0	ENSMUST00000047328;ENSMUST00000120564	ENSMUSG00000039323;ENSMUSG00000039323	0;0	Igfbp2	-0.895535	0.654003	3.06579	0.0799571	0.129447	0.250737	1.69591	0.959011
1	72853492	72854129	638	*	Distal Intergenic	ENSMUSG00000039323	ENSMUST00000155703	retained_intron	4793	ENSMUST00000027377;ENSMUST00000137339;ENSMUST00000047328;ENSMUST00000120564;ENSMUST00000155703	ENSMUSG00000026185;ENSMUSG00000026185;ENSMUSG00000039323;ENSMUSG00000039323;ENSMUSG00000039323	0;0;0;0;4793	Igfbp2	0.412517	0.57516	0.727279	0.393767	0.316805	0.613647	1.81869	2.50167
1	72854218	72855087	870	*	Distal Intergenic	ENSMUSG00000039323	ENSMUST00000155703	retained_intron	5519	ENSMUST00000027377;ENSMUST00000137339;ENSMUST00000047328;ENSMUST00000120564;ENSMUST00000155703	ENSMUSG00000026185;ENSMUSG00000026185;ENSMUSG00000039323;ENSMUSG00000039323;ENSMUSG00000039323	0;0;0;0;5519	Igfbp2	-0.339735	1.27378	0.656085	0.417946	0.327305	0.633986	3.58739	2.71898
1	72864011	72864684	674	*	Exon (ENSMUST00000027377/ENSMUSG00000026185, exon 2 of 4)	ENSMUSG00000026185	ENSMUST00000027377	protein_coding	10200	ENSMUST00000027377;ENSMUST00000137339	ENSMUSG00000026185;ENSMUSG00000026185	0;0	Igfbp5	0.393252	0.703407	0.744518	0.388218	0.314129	0.608465	2.34344	3.23028
1	72865951	72866853	903	*	Intron (ENSMUST00000027377/ENSMUSG00000026185, intron 1 of 3)	ENSMUSG00000026185	ENSMUST00000027377	protein_coding	8031	ENSMUST00000027377;ENSMUST00000137339	ENSMUSG00000026185;ENSMUSG00000026185	0;0	Igfbp5	-0.33506	2.08319	0.684687	0.407978	0.322766	0.625193	4.51741	3.73208
1	72868973	72869304	332	*	Intron (ENSMUST00000027377/ENSMUSG00000026185, intron 1 of 3)	ENSMUSG00000026185	ENSMUST00000027377	protein_coding	5580	ENSMUST00000027377;ENSMUST00000137339	ENSMUSG00000026185;ENSMUSG00000026185	0;0	Igfbp5	0.109302	0.40783	0.0459127	0.830335	0.471251	0.912807	3.38865	4.07843
1	72877589	72878534	946	*	Distal Intergenic	ENSMUSG00000026185	ENSMUST00000027377	protein_coding	-2705	ENSMUST00000027377;ENSMUST00000137339	ENSMUSG00000026185;ENSMUSG00000026185	0;0	Igfbp5	0.768562	1.41754	3.10153	0.0782192	0.12804	0.248011	1.89349	3.51606
1	72936379	72937516	1138	*	Distal Intergenic	ENSMUSG00000101968	ENSMUST00000188793	antisense	-47328	NA	NA	NA	1700027A15Rik	-0.589043	0.71818	1.06399	0.302306	0.27266	0.52814	1.04679	0.534502
1	72945735	72946427	693	*	Distal Intergenic	ENSMUSG00000101968	ENSMUST00000188793	antisense	-38417	NA	NA	NA	1700027A15Rik	0.490517	-0.098631	0.408081	0.522945	0.370395	0.717451	0.556432	0.843575
1	72963219	72964192	974	*	Distal Intergenic	ENSMUSG00000101968	ENSMUST00000188793	antisense	-20652	NA	NA	NA	1700027A15Rik	0.377594	1.85819	0.745254	0.387983	0.314046	0.608303	2.19962	2.97015
1	72967706	72969992	2287	*	Distal Intergenic	ENSMUSG00000101968	ENSMUST00000188793	antisense	-14852	NA	NA	NA	1700027A15Rik	0.452739	2.58441	1.25879	0.261881	0.251186	0.486545	1.79296	2.49303
1	73005837	73007451	1615	*	Intron (ENSMUST00000188793/ENSMUSG00000101968, intron 1 of 2)	ENSMUSG00000101968	ENSMUST00000188793	antisense	20993	ENSMUST00000188793	ENSMUSG00000101968	0	1700027A15Rik	0.0503925	0.833759	0.0073748	0.931564	0.498894	0.966353	0.564406	0.655286
1	73053686	73054673	988	*	Distal Intergenic	ENSMUSG00000101968	ENSMUST00000190525	antisense	29117	NA	NA	NA	1700027A15Rik	-0.191695	3.45431	0.241631	0.623031	0.406631	0.787639	11.554	10.0804
1	73054924	73056342	1419	*	Distal Intergenic	ENSMUSG00000101968	ENSMUST00000190525	antisense	30355	NA	NA	NA	1700027A15Rik	-0.0975481	3.75201	0.0607172	0.805366	0.464289	0.899323	10.0153	9.30359
1	73076245	73077809	1565	*	Distal Intergenic	ENSMUSG00000101968	ENSMUST00000190525	antisense	51676	NA	NA	NA	1700027A15Rik	0.185906	1.36954	0.133053	0.715288	0.436535	0.845564	0.741981	1.01544
1	73088166	73090363	2198	*	Distal Intergenic	ENSMUSG00000101968	ENSMUST00000190525	antisense	63597	NA	NA	NA	1700027A15Rik	0.300091	2.37902	0.581177	0.445852	0.339229	0.657082	1.96629	2.56953
1	73111784	73112309	526	*	Distal Intergenic	ENSMUSG00000101968	ENSMUST00000190525	antisense	87215	NA	NA	NA	1700027A15Rik	-2.21216	0.00984261	6.57224	0.0103584	0.0453854	0.087911	1.59706	0.312992
1	73140405	73140814	410	*	Distal Intergenic	ENSMUSG00000102266	ENSMUST00000194107	TEC	68609	NA	NA	NA	Gm38106	0.190025	-0.122528	0.0873418	0.767584	0.452861	0.877187	1.6249	2.0486
1	73168865	73169808	944	*	Distal Intergenic	ENSMUSG00000102266	ENSMUST00000194107	TEC	39615	NA	NA	NA	Gm38106	0.448888	0.760981	0.861785	0.35324	0.298067	0.577352	1.375	1.90065
1	73170149	73171262	1114	*	Distal Intergenic	ENSMUSG00000102266	ENSMUST00000194107	TEC	38161	NA	NA	NA	Gm38106	0.127363	0.899959	0.0632846	0.801378	0.463031	0.896886	1.19528	1.23362
1	73236424	73237678	1255	*	Distal Intergenic	ENSMUSG00000102266	ENSMUST00000194107	TEC	-27001	NA	NA	NA	Gm38106	0.211104	1.83257	0.234427	0.628261	0.408522	0.791302	1.84703	2.25956
1	73270312	73271259	948	*	Intron (ENSMUST00000190578/ENSMUSG00000101112, intron 2 of 2)	ENSMUSG00000101112	ENSMUST00000190578	lincRNA	1248	ENSMUST00000190578	ENSMUSG00000101112	0	Gm29185	-0.0186991	-0.0241351	0.000523153	0.981752	0.511681	0.991119	0.370453	0.386326
1	73274298	73275077	780	*	Intron (ENSMUST00000190578/ENSMUSG00000101112, intron 2 of 2)	ENSMUSG00000101112	ENSMUST00000190578	lincRNA	5234	ENSMUST00000190578	ENSMUSG00000101112	0	Gm29185	0.932676	0.299175	1.72191	0.189448	0.209169	0.405158	0.494369	0.870189
1	73362738	73364231	1494	*	Distal Intergenic	ENSMUSG00000098697	ENSMUST00000183977	misc_RNA	-28015	NA	NA	NA	Gm27315	0.135265	2.41607	0.115618	0.733837	0.442393	0.856911	2.93657	3.28347
1	73380038	73380487	450	*	Distal Intergenic	ENSMUSG00000098697	ENSMUST00000183977	misc_RNA	-11759	NA	NA	NA	Gm27315	-0.669832	-0.479951	0.68672	0.407283	0.322535	0.624747	1.24517	0.970491
1	73399028	73399993	966	*	Exon (ENSMUST00000186582/ENSMUSG00000101812, exon 1 of 3)	ENSMUSG00000099877	ENSMUST00000190229	lincRNA	7576	ENSMUST00000190229;ENSMUST00000190487;ENSMUST00000186582	ENSMUSG00000099877;ENSMUSG00000099877;ENSMUSG00000101812	0;0;0	Pinc	-0.210698	0.620155	0.148727	0.699755	0.431246	0.835318	1.16191	0.893988
1	73530307	73532279	1973	*	Intron (ENSMUST00000189178/ENSMUSG00000100429, intron 1 of 1)	ENSMUSG00000100429	ENSMUST00000189178	lincRNA	1370	ENSMUST00000189178;ENSMUST00000186453;ENSMUST00000188155;ENSMUST00000189247	ENSMUSG00000100429;ENSMUSG00000100444;ENSMUSG00000100444;ENSMUSG00000100444	0;-517;-4680;-4847	Gm29186	0.813947	2.02324	3.97925	0.0460647	0.0964749	0.186871	1.40565	2.55952
1	73537766	73538975	1210	*	Distal Intergenic	ENSMUSG00000100444	ENSMUST00000186453	lincRNA	-7976	ENSMUST00000189178	ENSMUSG00000100429	0	C530043A13Rik	-0.0738263	1.06011	0.0215847	0.883197	0.48567	0.940738	1.01801	1.07464
1	73743472	73745221	1750	*	Promoter	ENSMUSG00000100301	ENSMUST00000191114	lincRNA	0	ENSMUST00000189514;ENSMUST00000191114	ENSMUSG00000100301;ENSMUSG00000100301	0;0	6030407O03Rik	-0.171119	1.00955	0.0967919	0.755714	0.449423	0.870527	0.602038	0.524182
1	73758312	73758969	658	*	Intron (ENSMUST00000188600/ENSMUSG00000101344, intron 7 of 7)	ENSMUSG00000100301	ENSMUST00000189514	lincRNA	105497	ENSMUST00000158041;ENSMUST00000189514;ENSMUST00000188600	ENSMUSG00000088666;ENSMUSG00000100301;ENSMUSG00000101344	-4741;0;0	6030407O03Rik	0.287028	0.434819	0.27882	0.597476	0.397818	0.770569	1.28333	1.80761
1	73824195	73825232	1038	*	Intron (ENSMUST00000188600/ENSMUSG00000101344, intron 3 of 7)	ENSMUSG00000100301	ENSMUST00000189514	lincRNA	39234	ENSMUST00000189514;ENSMUST00000188600	ENSMUSG00000100301;ENSMUSG00000101344	0;0	6030407O03Rik	-0.450963	3.45499	1.29857	0.254475	0.247149	0.478724	11.2476	8.20245
1	73825755	73826837	1083	*	Exon (ENSMUST00000188600/ENSMUSG00000101344, exon 3 of 8)	ENSMUSG00000100301	ENSMUST00000189514	lincRNA	37629	ENSMUST00000189514;ENSMUST00000188600	ENSMUSG00000100301;ENSMUSG00000101344	0;0	6030407O03Rik	-0.760586	3.77893	3.60089	0.0577494	0.108595	0.210347	15.2188	8.97264
1	73943206	73944757	1552	*	Intron (ENSMUST00000169786/ENSMUSG00000055322, intron 19 of 34)	ENSMUSG00000055322	ENSMUST00000191104	protein_coding	179692	ENSMUST00000191104;ENSMUST00000212888;ENSMUST00000169786;ENSMUST00000239451;ENSMUST00000187584;ENSMUST00000185702;ENSMUST00000185331;ENSMUST00000189228	ENSMUSG00000055322;ENSMUSG00000055322;ENSMUSG00000055322;ENSMUSG00000055322;ENSMUSG00000055322;ENSMUSG00000055322;ENSMUSG00000055322;ENSMUSG00000055322	0;0;0;0;0;0;0;-2192	Tns1	-0.814201	1.70799	3.72103	0.0537317	0.104657	0.20272	2.75353	1.56736
1	73954612	73955103	492	*	Intron (ENSMUST00000169786/ENSMUSG00000055322, intron 18 of 34)	ENSMUSG00000055322	ENSMUST00000191104	protein_coding	169346	ENSMUST00000191104;ENSMUST00000212888;ENSMUST00000169786;ENSMUST00000239451;ENSMUST00000187584;ENSMUST00000185702;ENSMUST00000185331;ENSMUST00000191367	ENSMUSG00000055322;ENSMUSG00000055322;ENSMUSG00000055322;ENSMUSG00000055322;ENSMUSG00000055322;ENSMUSG00000055322;ENSMUSG00000055322;ENSMUSG00000055322	0;0;0;0;0;0;0;0	Tns1	-1.28633	0.546143	4.84969	0.0276515	0.0744476	0.144204	3.06151	1.26335
1	73962295	73963925	1631	*	Promoter	ENSMUSG00000055322	ENSMUST00000191367	protein_coding	0	ENSMUST00000191104;ENSMUST00000212888;ENSMUST00000169786;ENSMUST00000239451;ENSMUST00000187584;ENSMUST00000185702;ENSMUST00000185331;ENSMUST00000191367	ENSMUSG00000055322;ENSMUSG00000055322;ENSMUSG00000055322;ENSMUSG00000055322;ENSMUSG00000055322;ENSMUSG00000055322;ENSMUSG00000055322;ENSMUSG00000055322	0;0;0;0;0;0;0;0	Tns1	-1.02575	2.49838	6.4537	0.0110724	0.0469135	0.0908709	4.08627	1.98799
1	73968212	73969239	1028	*	Intron (ENSMUST00000169786/ENSMUSG00000055322, intron 18 of 34)	ENSMUSG00000055322	ENSMUST00000191104	protein_coding	155210	ENSMUST00000191104;ENSMUST00000212888;ENSMUST00000169786;ENSMUST00000239451;ENSMUST00000187584;ENSMUST00000185702;ENSMUST00000185331	ENSMUSG00000055322;ENSMUSG00000055322;ENSMUSG00000055322;ENSMUSG00000055322;ENSMUSG00000055322;ENSMUSG00000055322;ENSMUSG00000055322	0;0;0;0;0;0;0	Tns1	-0.867503	1.09561	2.85975	0.0908221	0.139068	0.269373	1.97512	1.15365
1	73973034	73974639	1606	*	Intron (ENSMUST00000169786/ENSMUSG00000055322, intron 18 of 34)	ENSMUSG00000055322	ENSMUST00000191104	protein_coding	149810	ENSMUST00000191104;ENSMUST00000212888;ENSMUST00000169786;ENSMUST00000239451;ENSMUST00000187584;ENSMUST00000185702;ENSMUST00000185331	ENSMUSG00000055322;ENSMUSG00000055322;ENSMUSG00000055322;ENSMUSG00000055322;ENSMUSG00000055322;ENSMUSG00000055322;ENSMUSG00000055322	0;0;0;0;0;0;0	Tns1	-1.01707	1.62578	5.35599	0.0206516	0.0640577	0.124079	2.22796	1.08374
1	73978693	73979712	1020	*	Intron (ENSMUST00000169786/ENSMUSG00000055322, intron 18 of 34)	ENSMUSG00000055322	ENSMUST00000191104	protein_coding	144737	ENSMUST00000191104;ENSMUST00000212888;ENSMUST00000169786;ENSMUST00000239451;ENSMUST00000187584;ENSMUST00000185702;ENSMUST00000185331;ENSMUST00000188942	ENSMUSG00000055322;ENSMUSG00000055322;ENSMUSG00000055322;ENSMUSG00000055322;ENSMUSG00000055322;ENSMUSG00000055322;ENSMUSG00000055322;ENSMUSG00000055322	0;0;0;0;0;0;0;7351	Tns1	-0.602403	0.601909	1.37619	0.240751	0.239575	0.464055	1.4793	0.830231
1	74008039	74009687	1649	*	Intron (ENSMUST00000169786/ENSMUSG00000055322, intron 4 of 34)	ENSMUSG00000055322	ENSMUST00000191104	protein_coding	114762	ENSMUST00000191104;ENSMUST00000212888;ENSMUST00000169786;ENSMUST00000239451;ENSMUST00000188208;ENSMUST00000191204;ENSMUST00000187584;ENSMUST00000190599;ENSMUST00000187281;ENSMUST00000186381	ENSMUSG00000055322;ENSMUSG00000055322;ENSMUSG00000055322;ENSMUSG00000055322;ENSMUSG00000055322;ENSMUSG00000055322;ENSMUSG00000055322;ENSMUSG00000055322;ENSMUSG00000055322;ENSMUSG00000055322	0;0;0;0;0;0;0;0;0;0	Tns1	-0.534123	1.95271	1.45582	0.227597	0.232359	0.450077	1.95689	1.49339
[truncated: 77,930 more rows]
