# Supplementary material for: Lactate and histone H3K18 lactylation are associated with metabolic control of gene expression in the retina
Source: PLoS Genet. 2026 Apr 8;22(4):e1012100. doi: 10.1371/journal.pgen.1012100 (PMC13095125; doi:10.1371/journal.pgen.1012100)
Supplement: S11-S13 Tables — Results from differential binding of 2-DG versus control for H3K18La (S11 Table) and H3K27Ac (S12 Table) CUT&Tag. Results fit a quasi-likelihood (QL) negative binomial generalized log-linear model (GLM) from the normalized count data. Log2 fold-change results are indicated in logFC column. False discovery rate (FDR) indicates the Benjamini-Hochberg false discovery rate of the GLM QL fit. Columns H3K18LA_CNTRL_FPKM_mean and H3K18LA_2DG_FPKM_mean are the mean peak quantitation values in fragments per kilobase of peak per million (FPKM) mapped reads. Results from functional gene enrichment (FGE) analysis of Gene Ontology Biological Process for the differential binding results (S13 Table). GeneRatio indicates the number of genes identified in the pathway divided by the total number of differentially bound genes interrogated. BgRatio represents the number of genes in the ontology term divided by the total number of genes in the dataset. The ‘p.adjust’ column indicates the Benjamini-Hochberg false discovery rate. (ZIP) [file pgen.1012100.s015.zip › S11-S13 Table/S13_Table.xlsx]

## Sheet: CUT&Tag_GO_220310_BP_LA-AC_leaf
Cluster	ID	Description	GeneRatio	BgRatio	pvalue	p.adjust	qvalue	geneID	Count	Ratio
H3K18La_2DG	GO:0008285	negative regulation of cell population proliferation	107/1779	343/8879	3.97682e-07	0.00037064	0.000312871	Hpgds/Marchf7/Nfib/Frzb/P3h2/Hras/Pax6/Zbtb17/Ift80/Peli1/App/Prkg2/Bcl6/Robo1/Cav1/Agt/Irf1/Tfap4/Zbtb16/Ctnnbip1/Ift52/Btg3/Zbtb7b/Scin/Etv3/Nos1/Ptch1/Dicer1/Socs1/Tes/Timp2/Rb1/Lgals3/Rapgef2/Med31/Sh3bp4/Cd44/Prkg1/Rbpj/Ptpn2/Hmga1b/Asph/Cyp1b1/Rest/Adora1/Cav2/Ripor2/Adgrg1/Tgfbr1/Rarg/Stat1/F2r/Strn/Inhba/Sf1/Morc3/Sfrp4/Kctd11/Myo16/Glmn/Klf4/Ing1/Ddr1/Hmga1/Jak2/Lims1/Gpld1/Cd200/Smad2/R…	107	0.0601461
H3K18La_2DG	GO:0030335	positive regulation of cell migration	86/1779	277/8879	6.8219e-06	0.00138218	0.00116675	S1pr1/Hbegf/Pgr/Rras2/Hdac6/Fbxo5/Ctsh/Hras/Pax6/Pld1/Angpt4/Crk/App/Col18a1/Cav1/Agt/Sash1/Itga5/Dock7/Hmgb1/Gab2/Met/Dicer1/Lgals3/Egfr/Rapgef2/Cxcl14/Dock4/Shtn1/Rtn4/Swap70/Cyp1b1/Egr1/F2rl1/Igf1r/Rock2/Ripor2/Rreb1/Il6st/Tgfbr1/Ssh2/F2r/Akap12/Hdac7/Akt2/Tiam1/Clasp2/Nsmf/Gcnt2/Sema5b/Rin2/Numb/Iqsec1/Jak2/Arhgef2/Gpld1/Rdx/Sema4b/Bmpr2/Tbc1d24/Cd99l2/Tlr4/Arf6/Sirt1/Gab1/Map2k3/Gnai2/Syne2/…	86	0.0483418
H3K18La_2DG	GO:0032870	cellular response to hormone stimulus	89/1779	293/8879	1.24372e-05	0.00214657	0.001812	Tbc1d4/Pgr/Nr1h4/Plcb1/Csnk2b/Rab12/C2cd5/Crk/Adipor2/Cav1/Agt/Irf1/Tfap4/Eif4e/Fbxo32/Uso1/Zbtb7b/Kank1/Baiap2l1/Socs1/Sfr1/Rb1/Pde3b/Shc1/Anxa5/Ncoa3/Ptpn2/Rest/Esrra/Igf1r/Rbfox2/Rock2/Cav2/Ptgfr/Rarg/Sgk1/Grb14/Rab31/Rnf14/Lmo2/Inhba/Lpin2/Cnot9/Akt2/Nsmf/Crebrf/Ncoa1/Carm1/Rhoq/Jak2/Gpld1/Nr3c1/Ugcg/Zfp36/Rdx/Pparg/Atp1a1/Ppargc1a/Nr4a2/Mkks/Cpeb2/Gkap1/Ubr5/Pias2/Sirt1/Gnai2/Agtrap/Bbs2/Dax…	89	0.0500281
H3K18La_2DG	GO:0060333	interferon-gamma-mediated signaling pathway	10/1779	13/8879	1.60518e-05	0.00253893	0.00214321	Igtp/Parp9/Irf1/Socs1/Ptpn2/Stat1/Jak2/Pparg/Nmi/Parp14	10	0.00562114
H3K18La_2DG	GO:0051494	negative regulation of cytoskeleton organization	43/1779	121/8879	4.66611e-05	0.0046264	0.00390532	S1pr1/Phldb2/Pik3ca/Cgnl1/Arhgef7/Cdk5rap2/Hdac6/Evl/Rhpn2/Camsap1/Shank3/Scin/Kank1/Map1a/Arhgap28/Met/Atxn7/Eml2/Capza2/Swap70/Capg/Camsap2/Ssh2/Sgk1/Rhpn1/Wasf2/Mapre1/Pfn2/Clasp2/Gsn/Eml4/Arhgef2/Ckap2/Rdx/Mkks/Svil/Plekhh2/Add1/Gas2l1/Sptbn1/Myadm/Add3/Capn1	43	0.0241709
H3K18La_2DG	GO:1902904	negative regulation of supramolecular fiber organization	44/1779	125/8879	4.98074e-05	0.00473679	0.0039985	S1pr1/Pfdn2/Phldb2/Pik3ca/Cgnl1/Arhgef7/Hdac6/Evl/Rhpn2/Camsap1/Shank3/Scin/Kank1/Map1a/Arhgap28/Met/Atxn7/Eml2/Capza2/Swap70/Capg/Camsap2/Ssh2/Sgk1/Rhpn1/Wasf2/Emilin1/Mapre1/Pfn2/Clasp2/Gsn/Eml4/Arhgef2/Ckap2/Rdx/Mkks/Svil/Plekhh2/Add1/Gas2l1/Sptbn1/Myadm/Add3/Capn1	44	0.024733
H3K18La_2DG	GO:0046328	regulation of JNK cascade	31/1779	80/8879	8.36278e-05	0.00630499	0.00532228	Plcb1/Phlpp1/Grik2/Hras/Crk/App/Hmgb1/Map2k4/Rassf2/Egfr/Cyld/Ripk1/F2rl1/Igf1r/Mdfic/Sfrp4/Sh3rf1/Map2k7/Sh3rf3/Ccn2/Tnik/Dusp10/Tlr4/Mapk9/Gadd45g/Magi3/Mfhas1/Dusp3/Hipk3/Rap2a/Mink1	31	0.0174255
H3K18La_2DG	GO:0050810	regulation of steroid biosynthetic process	19/1779	40/8879	8.38861e-05	0.00630499	0.00532228	Erlin2/Hrh1/Rest/Egr1/Igf1r/Sf1/Star/Nr3c1/Ddx20/Atp1a1/Ppargc1a/Abcg1/Sirt1/Scp2/Srebf1/Insig2/Pex2/Por/Sec14l2	19	0.0106802
H3K18La_2DG	GO:0001960	negative regulation of cytokine-mediated signaling pathway	16/1779	31/8879	8.73416e-05	0.0064605	0.00545356	Adar/Rabgef1/Samhd1/Nr1h4/Robo1/Cav1/Oas1c/Ptpn2/Cyld/F2rl1/Mul1/Il6st/Ythdf3/Pparg/Parp14/Peli3	16	0.00899382
H3K18La_2DG	GO:0000122	negative regulation of transcription by RNA polymerase II	130/1779	486/8879	0.000142601	0.00886028	0.0074793	Ifi27/Kmt5a/Ascl1/Parp9/Hbp1/Nfib/Mta3/Nr1h4/Bag3/Thap7/Hdac6/Pax6/Lcor/Dusp26/App/Bcl6/Cav1/Mxd1/Spen/Atf7ip/Zbtb16/Mafk/Ctnnbip1/Hmgb1/Ets2/Zbtb7b/Ccne1/Etv3/Bach1/Lmcd1/Met/Ywhaz/Ptch1/Dicer1/Rb1/Tcf4/Ctbp1/Bend3/Suz12/Ehmt2/Hopx/Rbpj/Rnf2/Ptpn2/Nr2c2/Rest/Rsl1/Esrra/Egr1/Sufu/Mzf1/Rreb1/Strap/Zfp746/Thap1/Rarg/Zfp69/Cul3/Usp2/Zfp219/Zfp9/Cbx6/Zfp174/Etv6/Crem/Hdac7/Txn1/Hey2/Zbtb5/Crebrf/Epc1…	130	0.0730748
H3K18La_2DG	GO:1903055	positive regulation of extracellular matrix organization	10/1779	16/8879	0.000247817	0.0126904	0.0107125	Phldb2/Phldb1/Agt/Rb1/Ier3ip1/Cyp2j6/Emilin1/Clasp2/Rgcc/Fscn1	10	0.00562114
H3K18La_2DG	GO:0061041	regulation of wound healing	22/1779	53/8879	0.000280053	0.0141853	0.0119744	Emilin2/Hbegf/Phldb2/Hras/Crk/Cav1/Hmgb1/Kank1/Anxa5/Prkg1/F2rl1/Rreb1/F2r/Clasp2/Ubash3b/Slc12a2/Tafa5/Itgb1/Ephb2/Pros1/F3/Ptk2	22	0.0123665
H3K18La_2DG	GO:1902532	negative regulation of intracellular signal transduction	90/1779	322/8879	0.000318039	0.0148206	0.0125106	Itpr1/Wtip/Marchf7/Spred1/Rabgef1/Otud7a/G2e3/Nr1h4/Phlpp1/Cgnl1/Brd4/Dusp26/Dyrk3/Bcl6/Cav1/Agt/Sh3glb1/Errfi1/Kank1/Met/Rassf2/Cavin3/Timp2/Pde3b/Spred2/Arhgap42/Sh3bp4/Cd44/Ptpn2/Cyld/Ripk1/F2rl1/Igf1r/Mul1/Ripor2/Txndc12/Cdc34/Mapk14/Stat1/Spry4/Vrk3/Cul3/Emilin1/Arrb1/Lemd2/Vdac2/Sfrp4/Pde10a/Rasa2/Hdac7/Pink1/Tpt1/Trim67/Endog/Litaf/Klf4/Arhgap44/Dusp7/Mcl1/Epm2a/Castor2/Pparg/Dusp10/Tlr4/S…	90	0.0505902
H3K18La_2DG	GO:0071385	cellular response to glucocorticoid stimulus	12/1779	22/8879	0.000348801	0.0158005	0.0133378	Tfap4/Eif4e/Fbxo32/Rest/Sgk1/Crebrf/Jak2/Nr3c1/Zfp36/Klf9/Akap13/Ddit4	12	0.00674536
H3K18La_2DG	GO:0070373	negative regulation of ERK1 and ERK2 cascade	20/1779	47/8879	0.000354269	0.015874	0.0133998	Spred1/Phlpp1/Dusp26/Cav1/Errfi1/Spred2/Ptpn2/Spry4/Vrk3/Emilin1/Arrb1/Klf4/Dusp10/Tlr4/Dusp6/Ezr/Tnip1/Ephb2/Dusp3/Wnk2	20	0.0112423
H3K18La_2DG	GO:0030866	cortical actin cytoskeleton organization	14/1779	28/8879	0.000371686	0.0158904	0.0134137	Pdcd6ip/Rtkn/Coro1c/Fmnl2/Cavin3/Rock2/Epb41l2/Rhoq/Plec/Nckap1/Arf6/Ezr/Epb41l1/Epb41	14	0.00786959
H3K18La_2DG	GO:0046635	positive regulation of alpha-beta T cell activation	14/1779	28/8879	0.000371686	0.0158904	0.0134137	Blm/Il4ra/Irf1/Zbtb16/Zbtb7b/Socs1/Shb/Itpkb/Hsph1/Cd81/Cd83/Jak2/Ada/Socs5	14	0.00786959
H3K18La_2DG	GO:0007173	epidermal growth factor receptor signaling pathway	23/1779	58/8879	0.000454112	0.0182428	0.0153994	Hbegf/Agt/Errfi1/Tgfa/Rassf2/Egfr/Shc1/Ptpn2/Hip1/Adora1/Nrg2/Cnot9/Psen2/Gab1/Hap1/Braf/Dusp3/Garem1/Btc/Ptprj/Socs5/Cblb/Ptk2	23	0.0129286
H3K18La_2DG	GO:0043367	CD4-positive, alpha-beta T cell differentiation	17/1779	38/8879	0.00048047	0.0191173	0.0161376	Relb/Bcl6/Il4ra/Irf1/Hmgb1/Zbtb7b/Socs1/Shb/Sh3rf1/Bcl3/Entpd7/Tmem98/Cd83/Gadd45g/Braf/Socs5/Ctsl	17	0.00955593
H3K18La_2DG	GO:0031065	positive regulation of histone deacetylation	10/1779	17/8879	0.000493951	0.0191818	0.0161921	Bcl6/Zbtb7b/Ctbp1/Akap8l/Pink1/Sirt1/Pml/Jdp2/Srebf1/Lpin1	10	0.00562114
H3K18La_2DG	GO:0042088	T-helper 1 type immune response	10/1779	17/8879	0.000493951	0.0191818	0.0161921	Relb/Hras/Il4ra/Irf1/Il18bp/Hmgb1/Bcl3/Tmem98/Gadd45g/Socs5	10	0.00562114
H3K18La_2DG	GO:0048008	platelet-derived growth factor receptor signaling pathway	16/1779	35/8879	0.000521691	0.0194396	0.0164097	Sgpl1/Ptpn2/Hip1/Zfand5/Clasp2/Jak2/Smpd3/Gab1/Plekha1/Schip1/Ndrg4/Nr4a3/Ptprj/F3/Tiparp/Cblb	16	0.00899382
H3K18La_2DG	GO:0007178	transmembrane receptor protein serine/threonine kinase signaling pathway	57/1779	189/8879	0.00053591	0.0194396	0.0164097	Itga8/Spred1/Csnk2b/Pakap/Cav1/Chst11/Spred2/Numa1/Rbpj/Usp15/Egr1/Cav2/Mapk14/Strap/Tgfbr1/Emilin1/Lemd2/Inhba/Ube2o/Sfrp4/Pmepa1/Bambi/Zfyve9/Gcnt2/Sub1/Ing1/Vim/Neo1/Jak2/Rbbp4/Smad2/Tet1/Zyx/Pparg/Twsg1/Bmpr2/Smpd3/Sirt1/Hdac2/Bmpr1a/Pml/Bmp15/Itgb8/Sap30l/Hivep1/Ppm1l/Skil/Fos/Ppm1a/Wwtr1/Jun/Got1/Usp9x/Tsku/Sptbn1/Ptk2/Acvr2b	57	0.0320405
H3K18La_2DG	GO:0043065	positive regulation of apoptotic process	94/1779	344/8879	0.000548243	0.0195707	0.0165204	Itpr1/Emilin2/Ascl1/Sort1/Trp53bp2/Bnip3l/Ppp2r1b/Bard1/Shq1/Arhgef7/Frzb/Grik2/Ctsh/App/Col18a1/Plekhf1/Bcl6/Cav1/Agt/Sh3glb1/Tfap4/Zbtb16/Hmgb1/Fbxo32/Scin/Map2k4/Rassf2/Socs1/Rapgef2/Cd44/Anxa5/Plscr1/Ptpn2/Cyld/Cyp1b1/Ripk1/Fndc1/Rest/Egr1/Tnfrsf26/Cdc34/Tgfbr1/Rarg/Akap12/Arrb1/Inhba/Tnfrsf1b/Sfrp4/Map2k7/Ctsc/Endog/Ncoa1/Rnf122/Gsn/Dapk1/Jmy/Dedd2/Jak2/Rapsn/Mcl1/Oma1/Gpld1/Nr3c1/Apbb1/Stea…	94	0.0528387
H3K18La_2DG	GO:2000514	regulation of CD4-positive, alpha-beta T cell activation	14/1779	29/8879	0.000587124	0.0199027	0.0168006	Bcl6/Il4ra/Irf1/Hmgb1/Zbtb7b/Socs1/Shb/Cd44/Sh3rf1/Cd81/Cd83/Twsg1/Socs5/Cblb	14	0.00786959
H3K18La_2DG	GO:0032732	positive regulation of interleukin-1 production	13/1779	26/8879	0.000602206	0.0199027	0.0168006	Mndal/S100a13/App/Hmgb1/Egr1/F2rl1/Il16/Tmed10/Jak2/Tlr4/Hdac2/Panx1/Hk1	13	0.00730748
H3K18La_2DG	GO:0098884	postsynaptic neurotransmitter receptor internalization	13/1779	26/8879	0.000602206	0.0199027	0.0168006	Nrg1/Synj1/Hpca/Ppp3r1/Ap2a1/Numb/Iqsec1/Myo6/Arc/Ap2a2/Hap1/Dnm3/Nedd4	13	0.00730748
H3K18La_2DG	GO:0050678	regulation of epithelial cell proliferation	52/1779	170/8879	0.000641458	0.0210507	0.0177697	Itpr1/Pgr/Nfib/Mta3/Wnt2/Fmc1/Hras/Pax6/Ift80/Col18a1/Robo1/Cav1/Errfi1/Tgfa/Hmgb1/Hmgn1/Ift52/Ptch1/Dicer1/Rb1/Egfr/Rtn4/Rbpj/Cav2/Rreb1/Tgfbr1/Stat1/Pold4/Lims1/Vash1/Zfp36/Pparg/Dusp10/Bmpr2/Sirt1/Nme1/Bmpr1a/Cdk6/Rgcc/Mycn/Klf9/B4galt1/Phip/Egr3/Nr4a3/Pex2/F3/Ppard/Ctsl/Jun/Ift57/Irs2	52	0.0292299
H3K18La_2DG	GO:0007264	small GTPase mediated signal transduction	75/1779	265/8879	0.000660087	0.0215105	0.0181579	Rab35/Rabgef1/Rras2/Rtkn/Rab12/Ralgps1/Cgnl1/Arhgef7/Hras/Nrg1/Dock3/Crk/Ralgapa1/Bcl6/Robo1/Dock7/Vav2/Uso1/Kank1/Arhgap28/Met/Timp2/Rapgef2/Rgl1/Arhgap42/Dock4/Itpkb/Shtn1/Rtn4/F2rl1/Rock2/Ripor2/Adgrg1/Arl6/Spry4/F2r/Rasgef1b/Wasf2/Cul3/Ralgds/Arrb1/Rasa2/Sos2/Trim67/Tiam1/Arhgap44/Rhoq/Cdc42ep2/Stard13/G3bp2/Iqsec1/Arhgef2/Rhot1/Gdi2/Nckap1/Arf6/Plk2/Mcf2l/Rap1b/Dock9/Itgb1/Plaat1/Rhebl1/Cdc4…	75	0.0421585
H3K18La_2DG	GO:0033138	positive regulation of peptidyl-serine phosphorylation	22/1779	56/8879	0.000697881	0.0224892	0.018984	Igtp/Pik3ca/Hdac6/App/Cav1/Agt/Dock7/Nos1/Met/Egfr/Cd44/Ercc6/Arrb1/Cnot9/Pink1/Akt2/Txn1/Pfn2/Caprin2/Ptgs2/Phip/Braf	22	0.0123665
H3K18La_2DG	GO:0050731	positive regulation of peptidyl-tyrosine phosphorylation	27/1779	74/8879	0.000722236	0.0230522	0.0194592	Parp9/Hbegf/Dlg4/Nrg1/Angpt4/App/Agt/Tgfa/Itga5/Cd44/Adora1/Cav2/Il6st/Tnk2/Gfra1/Cd81/Jak2/Arhgef2/Fyn/Tlr4/Hdac2/Sema4d/Itgb1/Parp14/Btc/Ptprj/Lrp8	27	0.0151771
H3K18La_2DG	GO:0050769	positive regulation of neurogenesis	49/1779	159/8879	0.000754118	0.0237445	0.0200437	Actr2/Ascl1/Amigo1/Wnt2/Stau2/Pax6/Nrg1/Robo1/Spen/Sh3glb1/Shank3/Met/Dicer1/Shtn1/Rtn4/Synj1/Cdkl3/Il6st/Xrcc6/Sgk1/Tnfrsf1b/Macf1/Tiam1/Map3k13/Caprin2/Star/Vim/Numb/Pparg/Tnik/Etv5/Bmpr2/Tbc1d24/Pias2/Dscam/Hdac2/Sema4d/Itgb1/Ankrd27/Tenm4/Hap1/Braf/Ephb2/Nap1l1/Rab21/Skil/Lrp8/Rufy3/Ptk2	49	0.0275436
H3K18La_2DG	GO:0007015	actin filament organization	74/1779	262/8879	0.000761672	0.0238214	0.0201086	Actr2/S1pr1/Phldb2/Pik3ca/Fam171a1/Cgnl1/Evl/Gas2l3/Coro1c/Rhpn2/Pakap/Cotl1/Fhdc1/Wdr1/Shank3/Scin/Kank1/Baiap2l1/Arhgap28/Met/Diaph3/Elmo2/Capza2/Spire2/Shtn1/Cobl/Hip1/Swap70/Dstn/F2rl1/Triobp/Rock2/Capg/Tgfbr1/Ssh2/Rhpn1/Wasf2/Cul3/Arrb1/Sorbs2/Pfn2/Clasp2/Gsn/Ccn2/Spire1/Jmy/Cdc42ep2/Plec/Arhgef2/Myo6/Rdx/Zyx/Mkks/Nckap1/Arf6/Ezr/Rgcc/Synpo/Cdc42ep4/Braf/Svil/Fscn1/Cdc42ep3/Plekhh2/Rhobtb1/A…	74	0.0415964
H3K18La_2DG	GO:1905521	regulation of macrophage migration	9/1779	15/8879	0.000787026	0.0244503	0.0206394	Rtn4/Emilin1/Cd81/Cd200/Mtus1/Csf1/Abr/Ptprj/Ptk2	9	0.00505902
H3K18La_2DG	GO:1901880	negative regulation of protein depolymerization	23/1779	60/8879	0.000797965	0.0246259	0.0207877	Pik3ca/Hdac6/Evl/Camsap1/Scin/Map1a/Atxn7/Capza2/Swap70/Capg/Camsap2/Clasp2/Gsn/Eml4/Arhgef2/Ckap2/Rdx/Svil/Plekhh2/Add1/Gas2l1/Sptbn1/Add3	23	0.0129286
H3K18La_2DG	GO:0030033	microvillus assembly	7/1779	8879-10-01	0.000867772	0.0256447	0.0216477	Pld1/Rapgef2/Rdx/Tnik/Fscn1/Rap2a/Podxl	7	0.00393479
H3K18La_2DG	GO:0051216	cartilage development	31/1779	90/8879	0.000938934	0.0256447	0.0216477	Nfib/Frzb/Ift80/Prkg2/Zbtb16/Chst11/Dicer1/Rb1/Esrra/Mapk14/Tgfbr1/Rarg/Pkd1/Zfp219/Col9a1/Mef2d/Carm1/Ccn2/Gpld1/Mboat2/Mkks/Twsg1/Bmpr2/Sik3/Smpd3/Anxa6/Bmpr1a/Mycn/Bbs2/Itgb8/Por	31	0.0174255
H3K18La_2DG	GO:0032965	regulation of collagen biosynthetic process	13/1779	27/8879	0.000950125	0.0256447	0.0216477	Nr1h4/Errfi1/Dicer1/Cyp2j6/F2r/Emilin1/Ccn2/Vim/Pparg/Rgcc/Larp6/Ppard/Got1	13	0.00730748
H3K18La_2DG	GO:0045604	regulation of epidermal cell differentiation	13/1779	27/8879	0.000950125	0.0256447	0.0216477	Errfi1/Ptch1/Ncoa3/Numa1/Rock2/Sfrp4/Hey2/Macroh2a1/Zfp36/Sgpp1/Mycn/Sult2b1/Maff	13	0.00730748
H3K18La_2DG	GO:0051055	negative regulation of lipid biosynthetic process	13/1779	27/8879	0.000950125	0.0256447	0.0216477	Nr1h4/Erlin2/Hrh1/Acadl/Rest/Asxl3/Atp1a1/Sik1/Sirt1/Abca2/Insig2/Lpin1/Lpcat1	13	0.00730748
H3K18La_2DG	GO:0050856	regulation of T cell receptor signaling pathway	11/1779	21/8879	0.000970646	0.0256447	0.0216477	Lgals3/Ptpn2/Cyld/Cd81/Ada/Ezr/Nectin2/Dusp3/Ptprj/Usp9x/Cblb	11	0.00618325
H3K18La_2DG	GO:0071711	basement membrane organization	11/1779	21/8879	0.000970646	0.0256447	0.0216477	Phldb2/Pxdn/Lama1/Phldb1/Cav1/Cav2/Ntn4/Clasp2/Col4a1/Itgb1/Lamc1	11	0.00618325
H3K18La_2DG	GO:1900744	regulation of p38MAPK cascade	11/1779	21/8879	0.000970646	0.0256447	0.0216477	Phlpp1/Rell1/Sash1/Met/Cyld/Dusp10/Map3k4/Ezr/Gadd45g/Mfhas1/Mink1	11	0.00618325
H3K18La_2DG	GO:0034142	toll-like receptor 4 signaling pathway	12/1779	24/8879	0.000977953	0.0256447	0.0216477	Nr1h4/Peli1/Hmgb1/Oas1c/F2rl1/Nfkbia/Lrrfip2/Tlr4/Arf6/Nmi/Mfhas1/Ninj1	12	0.00674536
H3K18La_2DG	GO:0034754	cellular hormone metabolic process	17/1779	40/8879	0.000985065	0.0256447	0.0216477	Sgpl1/Lcn5/Cyp1b1/Hsd17b2/Rest/Egr1/Cyp46a1/Star/Ppargc1a/Srd5a1/Scp2/Plekha1/Schip1/Rdh10/Kcnma1/Tiparp/Dhrs3	17	0.00955593
H3K18La_2DG	GO:0007417	central nervous system development	121/1779	468/8879	0.00100856	0.0260118	0.0219576	S1pr1/Ascl1/Trp53bp2/Nfib/Nrg3/Amigo1/Plcb1/Wnt2/Setd1a/Cdk5rap2/Pax6/Nrg1/Coq8b/Coro1c/Ugp2/Crk/App/Robo1/Agt/Zbtb16/Pcnt/Dock7/Wdr1/Psap/Shank3/Scin/Spock1/Nrcam/Met/Ptch1/Dicer1/B4galt6/Egfr/Rapgef2/Ier3ip1/Aplp2/Exoc4/Sptbn2/Slc4a7/Suz12/Spg11/Prkg1/Naglu/Rtn4/Rbpj/Arl13b/Nr2c2/Synj1/Tulp3/Igf1r/Rbfox2/Sufu/Cln8/Capg/Adgrg1/Il6st/Immp2l/Arl6/Pomk/Map1s/Sox12/Inhba/Sptbn4/Tnfrsf1b/Ccdc134/Adgr…	121	0.0680157
H3K18La_2DG	GO:0032103	positive regulation of response to external stimulus	51/1779	169/8879	0.00101033	0.0260118	0.0219576	Emilin2/Igtp/Zc3hav1/S1pr1/Parp9/Mndal/Nr1h4/Nrg1/App/Sash1/Hmgb1/Met/Cxcl14/Plscr1/Swap70/Ripk1/Usp15/F2rl1/Igf1r/Ripor2/Polr3f/Xrcc6/Cadm1/Emilin1/Nfkbia/Ctsc/Akt2/Cd81/Pvr/Il16/Jak2/Ddx60/Bmpr2/Tlr4/Dscam/Nmi/Unc13b/Ptgs2/Tnip1/Rnf31/Napepld/Srebf1/Polr3d/Braf/Csf1/Nectin2/Ninj1/Ptprj/Mcu/Ptk2/Irf7	51	0.0286678
H3K18La_2DG	GO:0009612	response to mechanical stimulus	26/1779	72/8879	0.00107397	0.027348	0.0230855	Asic2/Bag3/Pik3ca/Etv1/Cav1/Shank3/Nos1/Rest/Ripor2/Mapk14/Pkd1/Nfkbia/AU040320/Adgrv1/Gsn/Slc12a2/Plec/Fyn/Atp1a1/Ankrd23/Mkks/Tlr4/Usp53/Fos/Jun/Got1	26	0.014615
H3K18La_2DG	GO:0035265	organ growth	36/1779	110/8879	0.0011158	0.0278054	0.0234716	S1pr1/Wnt2/Nrg1/Ift80/Agt/Evc/Psap/Map2k4/Ier3ip1/Ehmt2/Dipk2a/Rbpj/Mapk14/Tgfbr1/Rarg/Sorbs2/Hey2/Col9a1/Carm1/Nr3c1/Smad2/Smpd3/Anxa6/Sirt1/Dusp6/Hdac2/Bmpr1a/Map7/Tenm4/Akap13/Ahr/Ly6e/Por/Wwc2/Ptk2/Acvr2b	36	0.0202361
H3K18La_2DG	GO:0010769	regulation of cell morphogenesis involved in differentiation	27/1779	76/8879	0.00115499	0.0284776	0.024039	Actr2/Stau2/Coro1c/Crk/Sh3glb1/Kank1/Met/Triobp/Cdkl3/Rreb1/Spry4/Sgk1/Caprin2/Numb/Lims1/Tnik/Tbc1d24/Pias2/Mapk9/Ankrd27/Braf/Ephb2/Rab21/Lrp8/Myadm/Ptk2/St6gal1	27	0.0151771
H3K18La_2DG	GO:0016525	negative regulation of angiogenesis	20/1779	51/8879	0.00123634	0.0296976	0.0250689	Spred1/Angpt4/Agt/Pde3b/Tcf4/Shc1/Gtf2i/Rock2/Stat1/Emilin1/Klf4/Stard13/Slc12a2/Vash1/Tafa5/Pparg/Plk2/Pml/Rgcc/Adgrb2	20	0.0112423
H3K18La_2DG	GO:0035458	cellular response to interferon-beta	8/1779	13/8879	0.00125	0.0298718	0.0252159	Igtp/Irgm2/Mndal/Irf1/Oas1c/Cdc34/Stat1/Gbp7	8	0.00449691
H3K18La_2DG	GO:0007268	chemical synaptic transmission	108/1779	414/8879	0.00133807	0.0307917	0.0259925	Sh3gl1/Cbln2/Nat8l/Anks1b/Cacng2/Nrg3/Dlg4/Hrh1/Grin2d/Ston2/Plcb1/Csnk2b/Nmu/Grik2/Stau2/Hras/App/Agt/Slc17a8/Eif4e/Fgf12/Shank3/Nos1/Syt5/Map1a/Met/Rapgef2/Exoc4/Sptbn2/Spg11/Insyn1/Aph1c/Synj1/Cacng7/Adora1/Egr1/Cav2/Dtnbp1/Septin5/Snap29/Prkar2b/Erc2/F2r/Akap12/Clstn1/Cyp46a1/Pink1/Ppp3r1/Pfn2/Nsmf/Abhd6/Dlgap3/Pvalb/Cplx1/Ctnnd2/Gria4/Rnf19a/Lypd1/Star/Slc12a2/Gabra2/Jak2/Rapsn/Rasd2/Nr3c1/D…	108	0.0607083
H3K18La_2DG	GO:0045824	negative regulation of innate immune response	14/1779	31/8879	0.00134136	0.0307917	0.0259925	Adar/Samhd1/Trim21/Crk/Tap1/Oas1c/Ptpn2/Usp15/Mul1/Ythdf3/Pparg/Dusp10/Nmi/Parp14	14	0.00786959
H3K18La_2DG	GO:0046637	regulation of alpha-beta T cell differentiation	14/1779	31/8879	0.00134136	0.0307917	0.0259925	Bcl6/Il4ra/Irf1/Zbtb16/Hmgb1/Zbtb7b/Socs1/Shb/Itpkb/Sh3rf1/Cd83/Ada/Prdm1/Socs5	14	0.00786959
H3K18La_2DG	GO:0032272	negative regulation of protein polymerization	21/1779	55/8879	0.00140924	0.03203	0.0270377	Arhgef7/Evl/Scin/Kank1/Eml2/Capza2/Capg/Ssh2/Sgk1/Mapre1/Vdac2/Pfn2/Gsn/Rdx/Mkks/Svil/Add1/Sptbn1/Myadm/Add3/Capn1	21	0.0118044
H3K18La_2DG	GO:0048660	regulation of smooth muscle cell proliferation	31/1779	92/8879	0.00141494	0.03203	0.0270377	S1pr1/Hbegf/Pik3ca/Cav1/Agt/Ctnnbip1/Shc1/Prkg1/Egr1/Igf1r/Xrcc6/Sf1/Klf4/Mef2d/Jak2/Tafa5/Pparg/Ppargc1a/Gnaq/Bmpr2/Smpd3/Tlr4/Bmpr1a/Gnai2/Ptgs2/Ndrg4/Nr4a3/Ppard/Jun/Ptk2/Cdkn1a	31	0.0174255
H3K18La_2DG	GO:0071396	cellular response to lipid	68/1779	242/8879	0.00141592	0.03203	0.0270377	Igtp/Pgr/Adcy5/Nr1h4/Plcb1/Lcor/Mlc1/Mgst1/Sash1/Elk1/Tfap4/Eif4e/Hmgb1/Fbxo32/Ptch1/Egfr/Plscr1/Ncoa3/Nr2c2/Rest/Adam15/Rbfox2/Rock2/Ptgfr/Mapk14/Stat1/Sgk1/Rnf14/Cxcl2/Nfkbia/Inhba/Tnfrsf1b/Map2k7/Cnot9/Litaf/Crebrf/Adnp2/Carm1/Vim/Slc12a2/Jak2/Gpld1/Nr3c1/Zfp36/Atp1a1/Ubr5/Pias2/Tlr4/Sirt1/Map2k3/Tnip1/Daxx/Klf9/Cry2/Insig2/Tnip2/Akap13/Add1/Nedd4/Ppard/Ahr/Pde4b/Ddit4/Ncoa2/Gramd1a/Abhd2/Spon…	68	0.0382237
H3K18La_2DG	GO:0046640	regulation of alpha-beta T cell proliferation	9/1779	16/8879	0.00148029	0.0331643	0.0279952	Blm/Irf1/Zbtb7b/Cd44/Sh3rf1/Cd81/Jak2/Twsg1/Cblb	9	0.00505902
H3K18La_2DG	GO:0010633	negative regulation of epithelial cell migration	16/1779	38/8879	0.00155374	0.0338859	0.0286044	Ptprg/Spred1/Csnk2b/Evl/Coro1c/Angpt4/Hmgb1/Pfn2/Klf4/Stard13/Vash1/Card10/Pparg/Dusp10/Rgcc/Dnaja4	16	0.00899382
H3K18La_2DG	GO:0030834	regulation of actin filament depolymerization	16/1779	38/8879	0.00155374	0.0338859	0.0286044	Pik3ca/Evl/Wdr1/Scin/Capza2/Swap70/Dstn/F2rl1/Capg/Gsn/Rdx/Svil/Plekhh2/Add1/Sptbn1/Add3	16	0.00899382
H3K18La_2DG	GO:0002064	epithelial cell development	35/1779	108/8879	0.00157468	0.0338859	0.0286044	Pgr/Plcb1/Fosl2/Frzb/Rilpl1/Pax6/Col18a1/Agt/Psap/Met/Dicer1/Rapgef2/Gpat4/F2rl1/Rock2/Il6st/Rarg/Flnb/Vim/Plec/Rdx/Zdhhc21/Cdk6/Rap1b/Map7/Ezr/Bmp15/Adamtsl4/B4galt1/Fndc3a/Prdm1/Add1/Kcnma1/Myadm/Arntl	35	0.019674
H3K18La_2DG	GO:0007176	regulation of epidermal growth factor-activated receptor activity	10/1779	19/8879	0.00158269	0.0338859	0.0286044	Hbegf/App/Errfi1/Tgfa/Aplp2/Adora1/Psen2/Btc/Socs5/Cblb	10	0.00562114
H3K18La_2DG	GO:1900027	regulation of ruffle assembly	10/1779	19/8879	0.00158269	0.0338859	0.0286044	Hras/Evl/Coro1c/Cav1/Fam98a/Kank1/Cobl/Plekhm1/Pfn2/Rdx	10	0.00562114
H3K18La_2DG	GO:1903205	regulation of hydrogen peroxide-induced cell death	10/1779	19/8879	0.00158269	0.0338859	0.0286044	Hdac6/Psap/Met/Ripk1/Pink1/Txn1/Endog/Gpr37/Rnf146/Nr4a3	10	0.00562114
H3K18La_2DG	GO:0070374	positive regulation of ERK1 and ERK2 cascade	29/1779	85/8879	0.00160004	0.0338917	0.0286093	Ntsr2/Hras/Nrg1/App/Hmgb1/Cavin3/Egfr/Rapgef2/Cd44/Shc1/F2rl1/F2r/Akap12/Fgfbp3/Arrb1/Npsr1/Map2k7/Chil1/Gcnt2/Ccn2/Dstyk/Tlr4/Gnai2/Rap1b/Braf/Ndrg4/Mfhas1/Garem1/Jun	29	0.0163013
H3K18La_2DG	GO:0022408	negative regulation of cell-cell adhesion	30/1779	89/8879	0.00166541	0.0348019	0.0293776	Marchf7/Fgl2/Peli1/Bcl6/Il4ra/Irf1/Hmgb1/Zbtb7b/Socs1/Lgals3/Cd44/Prkg1/Ptpn2/Swap70/Ildr2/Ripor2/Glmn/Klf4/Ubash3b/Jak2/Pag1/Rdx/Twsg1/Rgcc/Dusp3/Socs5/Cblb/Myadm/Ptk2/Podxl	30	0.0168634
H3K18La_2DG	GO:0001763	morphogenesis of a branching structure	31/1779	93/8879	0.00172299	0.0356851	0.0301232	Pgr/Wnt2/Lama1/Ctsh/Agt/Ctnnbip1/Met/Ptch1/Dicer1/Cd44/Ncoa3/Rtn4/Pkd1/Ntn4/Ppp3r1/Ctnnd2/Map3k13/Ddr1/Tnc/Slc12a2/Etv5/Dchs1/Lgr4/Col4a1/Rere/Pml/Mycn/Rdh10/Csf1/Prdm1/Ahr	31	0.0174255
H3K18La_2DG	GO:1902893	regulation of miRNA transcription	15/1779	35/8879	0.00174766	0.0360357	0.0304191	Nfib/App/Rest/Egr1/Tgfbr1/Klf4/Nr3c1/Pparg/Mrtfb/Hdac2/Bmpr1a/Srebf1/Fos/Ppard/Jun	15	0.0084317
H3K18La_2DG	GO:0014910	regulation of smooth muscle cell migration	21/1779	56/8879	0.00183605	0.0375263	0.0316774	Pgr/Crk/Cav1/Agt/Dock7/Dock4/Prkg1/Cyp1b1/Egr1/Il6st/Tafa5/Pparg/Ppargc1a/Tlr4/Bmpr1a/Ndrg4/Nr4a3/F3/Ppard/Abhd2/Ptk2	21	0.0118044
H3K18La_2DG	GO:0002286	T cell activation involved in immune response	17/1779	42/8879	0.00188194	0.0381298	0.0321868	Fgl2/Relb/Bcl6/Il4ra/Irf1/Hmgb1/Zbtb7b/Shb/Lgals3/F2rl1/Bcl3/Entpd7/Cd81/Tmem98/Psen2/Gadd45g/Socs5	17	0.00955593
H3K18La_2DG	GO:1901214	regulation of neuron death	60/1779	211/8879	0.00193698	0.0383199	0.0323473	Itpr1/Ascl1/Trp53bp2/Rras2/Pik3ca/Rilpl1/Grik2/Hras/App/Agt/Elk1/Set/Nos1/Map2k4/Rest/Adora1/Egr1/Msh2/Cln8/Hsph1/Dtnbp1/Cdc34/Il6st/Zfp746/F2r/Arrb1/Tnfrsf1b/Map2k7/Pink1/Nsmf/Retreg1/Star/Neo1/Jak2/Rapsn/Mcl1/Cd200/Nr3c1/Oxr1/Fyn/Sigmar1/Ppargc1a/Nr4a2/Inpp5a/Tbc1d24/Tlr4/Sirt1/Sncb/Vps54/Eno2/Daxx/Gclm/Braf/Csf1/Nr4a3/Fos/Ddit4/Gabrb3/Jun/Kcnma1	60	0.0337268
H3K18La_2DG	GO:0006665	sphingolipid metabolic process	29/1779	86/8879	0.00196083	0.0383199	0.0323473	Sgms2/Sgpl1/Sptssa/Cers6/Arv1/Psap/Elovl5/B4galt6/Elovl7/Acer3/Sptssb/Hacd2/Cln8/Vapa/Crem/Pla2g15/Fut9/St8sia5/Ugcg/Smpd3/Sgms1/Sgpp1/Abca2/Fut4/Map7/Kdsr/St3gal1/Elovl1/Itgb8	29	0.0163013
H3K18La_2DG	GO:1902107	positive regulation of leukocyte differentiation	29/1779	86/8879	0.00196083	0.0383199	0.0323473	Sart1/Tmem64/Bcl6/Il4ra/Irf1/Zbtb16/Ctnnbip1/Hmgb1/Zbtb7b/Socs1/Shb/Rb1/Itpkb/Cyld/Ripk1/Xrcc6/Sox12/Il15ra/Cd83/Zbtb1/Dusp10/Ada/Arid1b/Egr3/Csf1/Ninj1/Socs5/Fos/Jun	29	0.0163013
H3K18La_2DG	GO:0007610	behavior	102/1779	392/8879	0.00196683	0.0383199	0.0323473	Itga8/Pgr/Adcy5/Slc11a2/Dlg4/Hrh1/Grin2d/Plcb1/Nmu/Etv1/Grik2/Pax6/Nrg1/App/Agt/Eif4e/Itga5/Psap/Fgf12/Shank3/Nos1/Map1a/Met/Aplp2/Sptbn2/Ehmt2/Spg11/Lsamp/Naglu/Nr2c2/Aph1c/Synj1/Gcnt4/Adora1/Egr1/Cln8/Septin5/Prkar2b/Pomk/Sgk1/Strn/Usp2/Fgfbp3/Sptbn4/Npsr1/Adgrl3/Crebrf/Ncoa1/Ctnnd2/Sobp/Lypd1/Spire1/Rasd2/Slc22a5/Nr3c1/Epm2a/Myo6/Oxr1/Prex2/Arc/Psen2/Nr4a2/Gpr37/Mkks/Gnaq/Ahi1/Gls/Etv5/Dscam/A…	102	0.0573356
H3K18La_2DG	GO:0060444	branching involved in mammary gland duct morphogenesis	7/1779	8879-11-01	0.00197356	0.0383199	0.0323473	Pgr/Ncoa3/Ddr1/Slc12a2/Etv5/Pml/Csf1	7	0.00393479
H3K18La_2DG	GO:0070723	response to cholesterol	7/1779	8879-11-01	0.00197356	0.0383199	0.0323473	Mlc1/Ptch1/Tgfbr1/Inhba/Gpld1/Smad2/Gramd1a	7	0.00393479
H3K18La_2DG	GO:1905314	semi-lunar valve development	7/1779	8879-11-01	0.00197356	0.0383199	0.0323473	Robo1/Rb1/Rbpj/Emilin1/Tnfrsf1b/Hey2/Bmpr2	7	0.00393479
H3K18La_2DG	GO:0048814	regulation of dendrite morphogenesis	22/1779	60/8879	0.00202203	0.0389034	0.0328398	Actr2/Trpc6/Stau2/Robo1/Sh3glb1/Met/Rapgef2/Cdkl3/Sgk1/Nsmf/Caprin2/Numb/Tnik/Tbc1d24/Pias2/Sema4d/Ankrd27/Ephb2/Rab21/Rap2a/Nedd4/Lrp8	22	0.0123665
H3K18La_2DG	GO:1901653	cellular response to peptide	56/1779	195/8879	0.00211576	0.040079	0.0338322	Tbc1d4/Nr1h4/Plcb1/Rab12/C2cd5/Crk/App/Cav1/Agt/Irf1/Uso1/Zbtb7b/Kank1/Baiap2l1/Socs1/Rb1/Pde3b/Shc1/Anxa5/Ptpn2/Esrra/Igf1r/Rock2/Cav2/Sgk1/Grb14/Rab31/Lpin2/Akt2/Ncoa1/Rhoq/Vim/Jak2/Arhgef2/Gpld1/Fyn/Pparg/Nr4a2/Cpeb2/Gkap1/Smpd3/Tlr4/Sirt1/Gnai2/Agtrap/Srebf1/Phip/Insig2/Lpin1/Sesn3/Nr4a3/Ptprj/Ncoa2/Gck/Ptk2/Irs2	56	0.0314784
H3K18La_2DG	GO:0045637	regulation of myeloid cell differentiation	32/1779	98/8879	0.00213712	0.0402394	0.0339676	Hmgb3/Tmem64/Setd1a/Zbtb16/Ctnnbip1/Hmgb1/Rcor1/Scin/Smap1/Rassf2/Rb1/Itpkb/Ptpn2/Ripk1/Esrra/Rbfox2/Mapk14/Rarg/Stat1/Nfkbia/Lmo2/Inhba/Ubash3b/Zfp36/Nme1/Cdk6/Klf13/Csf1/Ninj1/Fos/Jun/Gas2l1	32	0.0179876
H3K18La_2DG	GO:0050868	negative regulation of T cell activation	20/1779	53/8879	0.0021415	0.0402394	0.0339676	Marchf7/Fgl2/Peli1/Bcl6/Il4ra/Irf1/Hmgb1/Zbtb7b/Socs1/Lgals3/Cd44/Ptpn2/Ildr2/Ripor2/Glmn/Pag1/Twsg1/Dusp3/Socs5/Cblb	20	0.0112423
H3K18La_2DG	GO:0032868	response to insulin	46/1779	154/8879	0.00218663	0.0408794	0.0345079	Ggh/Tbc1d4/Sort1/Nr1h4/Plcb1/Rab12/C2cd5/Agt/Uso1/Zbtb7b/Kank1/Baiap2l1/Socs1/Rb1/Pde3b/Shc1/Ptpn2/Esrra/Egr1/Igf1r/Cav2/Mapk14/Sgk1/Grb14/Rab31/Lpin2/Akt2/Ncoa1/Rhoq/Vps13c/Gpld1/Pparg/Cpeb2/Gkap1/Sirt1/Gnai2/Srebf1/Phip/Cry2/Insig2/Lpin1/Sesn3/Ptprj/Ncoa2/Gck/Irs2	46	0.0258572
H3K18La_2DG	GO:0003158	endothelium development	23/1779	64/8879	0.0021931	0.0408794	0.0345079	Plcb1/Csnk2b/Nrg1/Col18a1/Agt/Met/Dicer1/Rapgef2/Rbpj/F2rl1/Rock2/Tgfbr1/Hey2/Stard13/Rdx/Bmpr2/Zdhhc21/Rap1b/Ezr/Add1/Myadm/Rhob/Acvr2b	23	0.0129286
H3K18La_2DG	GO:0071407	cellular response to organic cyclic compound	72/1779	263/8879	0.00221696	0.0410096	0.0346178	Itpr1/Blm/Zc3hav1/Pgr/Adcy5/Nr1h4/Hrh1/Plcb1/Lcor/Mlc1/App/Cav1/Tfap4/Eif4e/Fbxo32/Nos1/Ptch1/Socs1/Egfr/Rapgef2/Ehmt2/Ncoa3/Cyp1b1/Rest/Egr1/Rbfox2/Mul1/Rock2/Cav2/Dtnbp1/Stat1/Sgk1/Rnf14/Nfkbia/Inhba/Cnot9/Akt2/Crebrf/Aplp1/Tmem38a/Carm1/Jak2/Gpld1/Nr3c1/Zfp36/Pparg/Atp1a1/Gnaq/Ubr5/Pias2/Sirt1/Hdac2/Gnb5/Rap1b/Ezr/Arl6ip5/Daxx/Klf9/Cry2/Insig2/Nr4a3/Akap13/Nedd4/Ahr/Pde4b/Ddit4/Gabrb3/Ncoa2/Ti…	72	0.0404722
H3K18La_2DG	GO:0060485	mesenchyme development	41/1779	134/8879	0.00227346	0.0418748	0.0353481	Spred1/Kbtbd8/Phldb2/Wnt2/Frzb/Pax6/Coro1c/Phldb1/Robo1/Dicer1/Spred2/Exoc4/Rtn4/Rbpj/Nrtn/Adam15/Rock2/Tgfbr1/Pofut2/Pef1/Bambi/Hey2/Tiam1/Ppp3r1/Clasp2/Gcnt2/Sema5b/Smad2/Rbm24/Sema4b/Bmpr2/Nckap1/Anxa6/Dchs1/Hdac2/Bmpr1a/Sema4d/Rgcc/Rdh10/Nedd4/Wwtr1	41	0.0230467
H3K18La_2DG	GO:0006940	regulation of smooth muscle contraction	12/1779	26/8879	0.00234534	0.0425849	0.0359475	Nmu/Cav1/Arhgap42/Dock4/Shc1/Prkg1/Adora1/F2r/Zdhhc21/Ada/Ptgs2/Kcnma1	12	0.00674536
H3K18La_2DG	GO:0062208	positive regulation of pattern recognition receptor signaling pathway	12/1779	26/8879	0.00234534	0.0425849	0.0359475	Zc3hav1/Peli1/Cav1/Hmgb1/Rtn4/Usp15/F2rl1/Ddx60/Tlr4/Mfhas1/Ninj1/Peli3	12	0.00674536
H3K18La_2DG	GO:0043280	positive regulation of cysteine-type endopeptidase activity involved in apoptotic process	24/1779	68/8879	0.00234857	0.0425849	0.0359475	Slc11a2/App/Robo1/Tfap4/Hmgb1/Hip1/Rest/Mul1/Stat1/F2r/Arrb1/Gsn/Dapk1/Ccn2/Jak2/Pparg/Gramd4/Sirt1/Mapk9/Dap/Pml/Arl6ip5/F3/Ift57	24	0.0134907
H3K18La_2DG	GO:0034329	cell junction assembly	66/1779	238/8879	0.00235954	0.0426181	0.0359756	Cbln2/Asic2/Pdcd6ip/Phldb2/Nr1h4/Amigo1/Stau2/Pkp1/Nrg1/Coro1c/Cdh7/App/Cav1/Agt/Itga5/Wdr1/Shank3/Ocln/Pard6b/Rapgef2/Sptbn2/Hopx/Cdh6/Lrfn4/Rock2/Dst/Slitrk2/Rhpn1/Clstn1/Cadm1/Pkp4/Nrg2/Macf1/Hdac7/Adgrl3/Clasp2/Farp1/Ctnnd2/Hipk1/Numb/Gabra2/Plec/Lims1/Myo6/Vstm5/Zdhhc12/Myo9a/Arf6/Dchs1/Rap1b/Sema4d/Itgb1/Syndig1/Arvcf/Cldn23/Ephb2/Dnm3/Fscn1/Dusp3/Ptprj/Col16a1/Gabrb3/Shank2/Adgrb2/Ptk2/Lam…	66	0.0370995
H3K18La_2DG	GO:0008356	asymmetric cell division	8/1779	14/8879	0.0024063	0.0431282	0.0364062	Actr2/Pax6/Zbtb16/Dock7/Dicer1/Tead3/Arhgef2/Etv5	8	0.00449691
H3K18La_2DG	GO:0001659	temperature homeostasis	30/1779	91/8879	0.00245793	0.0435512	0.0367632	Nmu/Adipor2/Il4ra/Cav1/Dock7/Zbtb7b/Rb1/Nova1/Acadl/Rbpj/Adora1/Egr1/Igf1r/Abhd6/Pctp/Jak2/Oma1/Pparg/Ppargc1a/Fabp5/Tlr4/Lgr4/Zfp516/Gadd45g/Ptgs2/Per2/Napepld/Lpin1/Arntl/Acvr2b	30	0.0168634
H3K18La_2DG	GO:0035329	hippo signaling	11/1779	23/8879	0.00250497	0.0437196	0.0369054	Wtip/Mob3b/Mapk14/Tead3/Amotl2/Dchs1/Map2k3/Schip1/Wwtr1/Shank2/Wwc2	11	0.00618325
H3K18La_2DG	GO:0045923	positive regulation of fatty acid metabolic process	11/1779	23/8879	0.00250497	0.0437196	0.0369054	Agt/Elovl5/Akt2/Pparg/Ppargc1a/Mapk9/Ptgs2/Srebf1/Nr4a3/Ppard/Irs2	11	0.00618325
H3K18La_2DG	GO:0019229	regulation of vasoconstriction	17/1779	43/8879	0.00254039	0.0440083	0.0371491	Asic2/Hrh1/Cav1/Nos1/Arhgap42/Dock4/Shc1/Tbxas1/F2r/Faah/Bmpr2/Zdhhc21/Ptgs2/Per2/Dusp5/Ahr/Add3	17	0.00955593
H3K18La_2DG	GO:1901186	positive regulation of ERBB signaling pathway	10/1779	20/8879	0.00260168	0.0447374	0.0377645	Hbegf/Agt/Tgfa/Rtn4/Rbpj/Hip1/Adora1/Cnot9/Hap1/Btc	10	0.00562114
H3K18La_2DG	GO:0001775	cell activation	115/1779	454/8879	0.00283739	0.0479066	0.0404398	Hmgb3/Emilin2/Sart1/Marchf7/Blm/Fgl2/Rabgef1/Kpna1/Plcb1/Relb/Evl/Peli1/App/Bcl6/Il4ra/Cav1/Agt/Irf1/Zbtb16/Psap/Hmgb1/Zbtb7b/Cast/Gab2/Ywhaz/Dicer1/Socs1/Shb/Lgals3/Tcf4/C1galt1c1/Itpkb/Cd44/Plscr1/Fzd8/Prkg1/Rbpj/Ptpn2/Sp3/Swap70/Cyld/Egr1/Msh2/F2rl1/Ildr2/Lgals8/Ung/Hsph1/Ripor2/Il6st/F2r/Xrcc6/Sox12/Emilin1/Tnfrsf1b/Sh3rf1/Sos2/Hdac7/Ctsc/Bcl3/Entpd7/Glmn/Cd81/Tpst2/Il15ra/Tmem98/Gsn/Ubash3b/…	115	0.0646431
H3K18La_2DG	GO:0070304	positive regulation of stress-activated protein kinase signaling cascade	24/1779	69/8879	0.00293009	0.048765	0.0411644	Plcb1/Hras/Crk/App/Rell1/Sash1/Hmgb1/Map2k4/Met/Rassf2/Ripk1/F2rl1/Sh3rf1/Map2k7/Sh3rf3/Ccn2/Tnik/Rnf13/Map3k4/Tlr4/Gadd45g/Arl6ip5/Mfhas1/Mink1	24	0.0134907
H3K18La_2DG	GO:0071363	cellular response to growth factor stimulus	87/1779	331/8879	0.00301536	0.0496884	0.0419439	Rab35/Itga8/Sort1/Spred1/Dok5/Pik3ca/Crk/Robo1/Cav1/Agt/Sh3glb1/Chst11/Nos1/Tcf4/Spred2/Egfr/Rapgef2/Cd44/Shc1/Numa1/Rbpj/Ripk1/Usp15/Egr1/Igf1r/Cav2/Mapk14/Strap/Tgfbr1/Spry4/Shisa2/Fgfbp3/Emilin1/Lemd2/Ube2o/Sfrp4/Pmepa1/Bambi/Zfyve9/Gcnt2/Klf4/Ing1/Ccn2/Neo1/Rbbp4/Nr3c1/Dstyk/Smad2/Fyn/Tet1/Zfp36/Zyx/Pparg/Ppargc1a/Twsg1/Bmpr2/Smpd3/Tlr4/Arf6/Sirt1/Gab1/Hdac2/Bmpr1a/Map2k3/Pml/Bmp15/Hap1/Itgb8…	87	0.0489039
H3K27Ac_2DG	GO:0000122	negative regulation of transcription by RNA polymerase II	137/1794	486/8879	8.99772e-06	0.0125425	0.0113185	Met/Lmo1/Nr3c1/Sox2/Samd11/Cav1/Rest/Ptch1/Traf7/Ifi27/Ahr/Egr1/Acvr2b/Lcor/Prdm1/Pias3/Pax6/Kdm2b/Srebf1/Zfp536/Sirt1/Zbtb1/Crebbp/Sorbs3/Pias1/Hey2/Thrb/Rara/Zbtb18/Sox30/Hbp1/Erf/Atf7ip/Klf4/Mbd2/Ankrd33/Irf2bpl/Bcl6/Ccne1/Zfp777/Mnt/Nfil3/Crebrf/Max/Trps1/H1f2/Cul3/Sirt2/Nrip1/Hnrnpk/Nedd4/Gtf2ird1/N4bp2l2/Nrip2/Nr2c2/Kmt5a/Tle4/Pcna/Epc1/Ywhaz/Ing1/Eno1/Smarcc2/Foxo3/Rarg/Ripply2/Sap30l/Gata…	137	0.0763657
H3K27Ac_2DG	GO:2000737	negative regulation of stem cell differentiation	12/1794	18/8879	2.44702e-05	0.0185189	0.0167118	Rest/Esrrb/Prickle1/N4bp2l2/Lbh/Cdk13/Ccnk/Ythdf2/Nfe2l2/Hnrnpu/Cdk12/Zfp36	12	0.00668896
H3K27Ac_2DG	GO:0060041	retina development in camera-type eye	37/1794	98/8879	4.23351e-05	0.0185189	0.0167118	Barhl2/Slc4a7/Tub/Sox2/Rpgr/Rho/Cyp1b1/Acvr2b/Pax6/Cln8/Nrl/Rp1l1/Impg2/Pde6a/Neurod1/Casz1/Gnb1/Prom1/Rpgrip1/Thrb/Dscam/Tulp1/Gnat1/Arl6/Cabp4/Grk1/Atp8a2/Hif1a/Nectin1/Tbc1d32/Ski/Ahi1/Naglu/Jmjd6/Rorb/Cep290/Pfdn5	37	0.0206243
H3K27Ac_2DG	GO:0090030	regulation of steroid hormone biosynthetic process	8/1794	8879-10-01	8.32604e-05	0.021596	0.0194886	Nr3c1/Rest/Atp1a1/Pde8b/Igf1r/Dkk3/Dgkq/Por	8	0.00445931
H3K27Ac_2DG	GO:0019827	stem cell population maintenance	41/1794	116/8879	9.73209e-05	0.021596	0.0194886	Sox2/Rest/Esrrb/Kdm2b/Kdm4c/Crebbp/Med24/Klf4/Mapk8/Lig4/Eif4enif1/Tead3/Ing1/Foxo3/Stag2/Sap30l/Bmpr1a/Lbh/Tut4/Kdm3a/Cnot1/Ski/Smarca2/Med21/Actl6a/Vps72/Ctr9/Rbpj/Paf1/Wdr47/Arid1a/Smarcc1/Tpt1/Brms1l/Sap30/Lsm1/Sav1/Sin3a/Rbbp4/Nipbl/Suds3	41	0.022854
H3K27Ac_2DG	GO:0030900	forebrain development	60/1794	189/8879	0.000104487	0.0221322	0.0199725	Cntnap2/Nrg1/Nrg3/Adgrg1/Dclk1/Sox2/Robo1/Kirrel3/Phactr1/Rtn4/Fgf2/Twsg1/Pax6/Kdm2b/Rax/Prkg1/Neurod1/Arl13b/Kif21b/Gdpd5/Zbtb18/Dlc1/Ryk/Shank3/Syne2/Tmem108/Lrp8/Ogdh/Kif3a/Zswim6/Crtac1/Hnrnpk/Otx2/Gnaq/Cdk5r2/Hif1a/Coro1c/Bmpr1a/Mgarp/Rarb/Crk/Ncam1/Usp9x/Ski/Atp7a/Ccdc85c/Ywhae/Rbpj/Setd2/Wdr47/Arid1a/Creb1/Drd1/Dixdc1/Arhgap35/App/Bbs2/Sin3a/Atg16l1/Ttc21b	60	0.0334448
H3K27Ac_2DG	GO:0032413	negative regulation of ion transmembrane transporter activity	19/1794	41/8879	0.000143068	0.0231227	0.0208663	Agrn/Fgf12/Cav1/Slc6a9/Nedd4l/Oprl1/Ppp3cc/Ppp3r1/Cabp1/Gnb5/Drd4/Nedd4/Epo/Calm2/Park7/Ppp3cb/Ywhae/Calm1/Grk6	19	0.0105909
H3K27Ac_2DG	GO:0046530	photoreceptor cell differentiation	23/1794	54/8879	0.000146745	0.0231227	0.0208663	Slc4a7/Rpgr/Prdm1/Cdhr1/Pax6/Nrl/Rp1l1/Casz1/Prom1/Rpgrip1/Thrb/Tulp1/Gnat1/Cabp4/Pcare/Ift140/Grk1/Arl3/Otx2/Ppp2r3a/Ahi1/Naglu/Rorb	23	0.0128205
H3K27Ac_2DG	GO:0034097	response to cytokine	114/1794	414/8879	0.000148859	0.0231227	0.0208663	Cntnap2/Bst2/Edn2/Irgm2/Cav1/Igtp/Robo1/Oas1c/Bspry/Traf7/Ifi27/Egr1/Pias3/F3/C1qtnf4/Ocln/Relb/Pax6/Eif2ak2/Ptprn/Synj1/Sirt1/Nefh/Peli3/Spry4/Klf4/Pid1/Cdc42ep2/Enah/Zfand6/Xaf1/Shank3/Rabgef1/Nfil3/Gas6/Hk2/Commd7/Tnfrsf21/Nfkbia/Crebrf/Lims1/Trim25/Lrrc2/Socs5/Krt18/Ubxn2a/Khsrp/Syncrip/Otx2/Srsf1/Tle4/Pcolce/Spry2/Eno1/Foxo3/Rarg/Lifr/Tuba1b/Pmm1/Yy1/Epo/Ddx41/Cacnb4/Hif1a/Rraga/Tjp2/Syngr1/…	114	0.0635452
H3K27Ac_2DG	GO:0008285	negative regulation of cell population proliferation	97/1794	343/8879	0.000162832	0.0237123	0.0213984	Nell1/Adgrg1/Ptprk/Cav2/Marchf7/Sox2/Cav1/Robo1/Tpm1/Rest/B4galt1/Ptch1/Fgf2/Cyp1b1/Csk/Ahr/Twsg1/Pax6/Sh3bp4/Kdm2b/Eif2ak2/Rps6ka2/Pbrm1/Dhcr24/Kctd11/Peli1/Prkg1/Ift57/Fzd5/Hmga1/Rara/Klf4/Dlc1/Bcl6/Sf1/Zfp777/Tmem131l/Tnfrsf21/Ing5/Glmn/Pik3r1/Efnb2/Drd4/Lims1/Ppp2r5c/Arid2/Rnf10/Sirt2/Gdf2/Sod2/Klf9/Zbtb17/Zbtb49/Ing1/Meis1/Spry2/Hras/Rarg/Ndfip1/Cacnb4/Rassf5/Rarb/Strn/Smad2/Ambra1/Ski/Smarc…	97	0.0540691
H3K27Ac_2DG	GO:0051054	positive regulation of DNA metabolic process	63/1794	206/8879	0.000233043	0.0285785	0.0257897	Met/Fgf2/Cyp1b1/Meaf6/Pbrm1/Mms19/Tnfsfm13/Sirt1/Hnrnpd/Dpf3/Gins2/Klf4/Igf1r/Nek2/Mapk8/Exosc3/Arid2/Epc2/Brpf3/Pfn1/Syncrip/Hsp90aa1/Pcna/Epc1/Smarcc2/Hras/Rad51ap1/Wiz/Yy1/Ctc1/Pnkp/Spire1/Cst3/Yeats4/Ercc1/Usp9x/Smarca2/Tfpt/Arid1b/Actl6a/Vps72/Atf1/Ppargc1a/Hmgb1/Kat7/Arid1a/Parp9/Uimc1/Smarcc1/Cct7/Ccdc117/Nvl/Cct4/Tfrc/Apbb1/Ercc6/Parn/Map3k4/Nabp2/Ino80c/Trim28/Ube2b/Hnrnpab	63	0.0351171
H3K27Ac_2DG	GO:0001824	blastocyst development	33/1794	91/8879	0.000262522	0.0292297	0.0263774	Sox2/Ada/Rtn4/Ttll4/Esrrb/Hbegf/Kdm4c/Pbrm1/Thoc5/Thoc2/Necab1/Xab2/Klf4/Nek2/Junb/Brd4/Cul3/Sp3/N4bp2l2/Atp1b1/Cnot1/Crxos/Med21/Dad1/Actl6a/Ctr9/Bnip2/Sf3b6/Mxi1/Ttll1/Pemt/Slc35e2/Suds3	33	0.0183946
H3K27Ac_2DG	GO:0018105	peptidyl-serine phosphorylation	58/1794	187/8879	0.000270522	0.0292297	0.0263774	Met/Tlk1/Dclk1/Cav1/Igtp/Nlk/Rps6kb2/Pink1/Rps6ka2/Sgk1/Mapkap1/Rock2/Akt3/Map4k1/Mapk8/Gas6/Camk2b/Dyrk1a/Ddit4/Dyrk3/Hk1/Hsp90aa1/Csnk1g2/Spry2/Prkcz/Rps6ka3/Pkd1/Epo/Hipk3/Pik3ca/Lmtk2/Mapk14/Pde4d/Gsk3a/Park7/Mtcp1/Dgkq/Mknk1/Pdk2/Mast2/Stk4/Plk2/Phip/Mapkapk2/Ppm1f/Pak2/Tfrc/Akt2/Txn1/Ercc6/Sbk1/App/Pkn2/Vrk3/Prkce/Top1/Mast3/Ulk2	58	0.03233
H3K27Ac_2DG	GO:0009887	animal organ morphogenesis	130/1794	489/8879	0.00027693	0.0292297	0.0263774	Nrg1/Agrn/Met/Mmp2/Nrg3/Slc4a7/Nr3c1/Stau2/Sox2/Rpgr/Cav1/S1pr1/Robo1/Tpm1/Rest/Rtn4/Ptch1/Fgf2/Ahr/Acvr2b/Prdm1/Kdr/Dhrs3/Twsg1/Pax6/Hs3st3b1/Nrl/Kdm2b/Pbrm1/Mesp2/Impg2/Tdrd7/Neurod1/Arl13b/Casz1/Prom1/Ift57/Fzd5/Hey2/Znrf3/Rpgrip1/Thrb/Rara/Tnc/Dscam/Akt3/Dlc1/Tulp1/Gnat1/Pbx3/Igf1r/Arl6/Ryk/Lhx9/Heg1/Shank3/Chsy1/Cabp4/Mef2d/Dscaml1/Col9a1/Dchs1/Efnb2/Ift140/Lims1/Kif3a/Arid2/Cul3/Dnaaf1/Gamt…	130	0.0724638
H3K27Ac_2DG	GO:0043967	histone H4 acetylation	23/1794	56/8879	0.00028156	0.0292297	0.0263774	Muc1/Meaf6/Sirt1/Ing5/Kansl1/Brd4/Epc2/Epc1/Pih1d1/Iws1/Kansl2/Auts2/Bend3/Msl1/Yeats4/Actl6a/Vps72/Ncoa1/Kat7/Per1/Apbb1/Zzz3/Naa60	23	0.0128205
H3K27Ac_2DG	GO:1903312	negative regulation of mRNA metabolic process	25/1794	63/8879	0.000294931	0.0298778	0.0269623	Larp4b/Hnrnpl/Srsf4/Hnrnpd/Zc3h14/Dyrk1a/Hnrnpk/Syncrip/Srsf1/Paip1/Eif4enif1/Hnrnpc/Rbm24/Traf2/Sap18/Larp1/Ctr9/Cirbp/Tob1/Mapkapk2/Hnrnpu/Srsf9/Tirap/Zfp36/Hnrnpab	25	0.0139353
H3K27Ac_2DG	GO:0045582	positive regulation of T cell differentiation	24/1794	60/8879	0.000336461	0.0301521	0.0272098	Ada/Pbrm1/Zbtb1/Rara/Bcl6/Arid2/Egr3/Socs5/Hsp90aa1/Sox12/Prkcz/Smarcc2/Foxo3/Sart1/Ambra1/Smarca2/Irf1/Arid1b/Actl6a/Socs1/Arid1a/Smarcc1/Zbtb7b/Ap3b1	24	0.0133779
H3K27Ac_2DG	GO:0010656	negative regulation of muscle cell apoptotic process	16/1794	34/8879	0.000383791	0.0321388	0.0290026	Nrg1/Cav1/Sirt1/Hey2/Igf1r/Pik3r1/Gria4/Lifr/Ambra1/Dipk2a/Nfe2l2/Hmgcr/Sirt4/Slc25a4/Gapdh/Kifap3	16	0.00891862
H3K27Ac_2DG	GO:0050779	RNA destabilization	25/1794	64/8879	0.000392395	0.0321388	0.0290026	Dxo/Zc3h18/Hnrnpd/Rock2/Exosc3/Pum1/Khsrp/Syncrip/Paip1/Eif4enif1/Rbm24/Tut4/Cnot1/Ythdf2/Cpeb3/Ago2/Cnot6/Tob1/Hnrnpu/Lsm1/Plekhn1/Parn/Tnrc6b/Zfp36/Hnrnpr	25	0.0139353
H3K27Ac_2DG	GO:0010659	cardiac muscle cell apoptotic process	15/1794	31/8879	0.000400011	0.0321388	0.0290026	Nrg1/Rps6ka2/Gnb1/Sirt1/Hey2/Mapk8/Ambra1/Nfe2l2/Hmgcr/Sirt4/Slc25a4/Smad4/Kifap3/Atp2a2/Eif5a	15	0.0083612
H3K27Ac_2DG	GO:0032870	cellular response to hormone stimulus	83/1794	293/8879	0.000446455	0.0346747	0.031291	Nr3c1/Cav2/Pde3b/Tbc1d4/Cav1/Rest/Csk/Ubr5/Grb14/Atp1a1/Lpin2/Rbfox2/Srebf1/Adcy8/Irs1/Sirt1/Sgk1/Rab31/Thrb/Rara/Rock2/Akt3/Pid1/Igf1r/C2cd5/Crebrf/Cpeb2/Pik3r1/Rnf6/Abhd2/Ddit4/Hnrnpk/Klf9/Nedd4/Sik2/Prkcz/Rarg/Carm1/Lbh/Mgarp/Rarb/Kank1/Kdm3a/Irs2/Cnot1/Crk/Gsk3a/Arntl/Acsl1/Irf1/Slc27a4/Ncoa2/Ufsp2/Nfe2l2/Park7/Safb/Clock/Socs1/Ptgdr/Daxx/Ptpn2/Ppargc1a/Ncoa1/Pdk2/Arid1a/Sfr1/Smarcc1/Per1/Adc…	83	0.0462653
H3K27Ac_2DG	GO:0043488	regulation of mRNA stability	33/1794	94/8879	0.000518251	0.039591	0.0357276	Fxr2/Larp4b/Hnrnpd/Rock2/Zc3h14/Exosc3/Pum1/Khsrp/Syncrip/Srsf1/Paip1/Eif4enif1/Rbm24/Tut4/Traf2/Cnot1/Ythdf2/Larp1/Cpeb3/Cirbp/Ago2/Fastk/Cnot6/Tob1/Mapkapk2/Hnrnpu/Lsm1/Tirap/Plekhn1/Parn/Tnrc6b/Zfp36/Hnrnpr	33	0.0183946
H3K27Ac_2DG	GO:0009314	response to radiation	72/1794	249/8879	0.000553738	0.0416196	0.0375583	Cntnap2/Mmp2/Ptprk/Rpgr/Rho/Egr1/Rgs9/Bcl3/Mc1r/Pde8b/Atp1a3/Gnb1/Rcvrn/Fbxl3/Sirt1/Zbtb1/Crebbp/Sgk1/Tulp1/Gnat1/Ddb2/Mapk8/Cabp4/Gnb5/Pcare/Pik3r1/Gucy2f/Ube4b/Grk1/Sod2/Lig4/Nedd4/Pcna/Hras/Rad51ap1/Yy1/Atp8a2/Cacnb4/Hif1a/Slc24a2/Xrra1/Mbd4/Mapk14/Ppp1ca/Smpd1/Ap1s2/Ercc1/Usp2/Ints7/Clock/Hmgcr/Cirbp/Agap3/Uimc1/Per1/Creb1/Drd1/Cdkn2d/Rgs9bp/Xrcc6/Trp53bp2/Akt2/Txn1/Ercc6/Sprtn/Bcl2l1/App/Nip…	72	0.0401338
H3K27Ac_2DG	GO:1901654	response to ketone	26/1794	69/8879	0.000583357	0.0431499	0.0389392	Nr3c1/Cav1/Ahr/Adcy8/Sirt1/Hnrnpd/Sgk1/Rock2/Map4k1/Gas6/Abhd2/Ddit4/Hnrnpk/Klf9/Ncoa2/Park7/Larp1/Ptgdr/Ncoa1/Por/Creb1/Adcy6/Hnrnpu/Bcl2l1/Sin3a/Prkce	26	0.0144928
H3K27Ac_2DG	GO:0045494	photoreceptor cell maintenance	15/1794	32/8879	0.000613546	0.0437199	0.0394536	Tub/Rho/Esrrb/Cdhr1/Cln8/Nxnl2/Rp1l1/Lca5/Pde6a/Prom1/Tulp1/Adgrv1/Ercc6/Bbs2/Cep290	15	0.0083612
H3K27Ac_2DG	GO:1901386	negative regulation of voltage-gated calcium channel activity	8/1794	8879-12-01	0.000619209	0.0437199	0.0394536	Oprl1/Ppp3cc/Ppp3r1/Cabp1/Gnb5/Drd4/Ppp3cb/Calm1	8	0.00445931
H3K27Ac_2DG	GO:0048545	response to steroid hormone	39/1794	118/8879	0.000676976	0.0455886	0.04114	Nr3c1/Cav1/Rest/Ubr5/Atp1a1/Rbfox2/Sirt1/Sgk1/Kcnma1/Crebrf/Pik3r1/Rnf6/Abhd2/Ddit4/Klf9/Nedd4/Carm1/Tbl1x/Lbh/Mgarp/Idh1/Kdm3a/Cnot1/Gsk3a/Arntl/Ncoa2/Ufsp2/Park7/Safb/Clock/Daxx/Ncoa1/Hmgb1/Arid1a/Por/Per1/Hnrnpu/Npc1/Zfp36	39	0.0217391
H3K27Ac_2DG	GO:0006397	mRNA processing	89/1794	322/8879	0.000678622	0.0455886	0.04114	Ccnb1/Rbfox1/Rest/Fxr2/Snip1/Rbfox2/Scaf11/Thoc5/Cpsf1/Hnrnpl/Srsf4/Thoc2/Raly/Snrpd1/Xab2/Aff2/Htatsf1/Sf1/Gemin8/Zc3h14/Ncbp3/Sf3a2/Cstf3/Srek1/Gemin5/Dhx16/Dyrk1a/Hnrnpk/Hnrnpf/Luc7l3/Rbm3/Khsrp/Syncrip/Srsf1/Hnrnpc/Prpf40b/Nrde2/Sart1/Rbm24/Ddx41/Iws1/Lsm11/Cstf2/Sap18/Ptcd2/Cdk13/Aurkaip1/Smndc1/Yju2/Papola/Wbp4/Adarb1/Srsf5/Snrnp35/Safb/Txnl4b/Ctr9/Clp1/Cpeb3/Xrn2/Cirbp/Prpf19/Grsf1/Sltm/Pr…	89	0.0496098
H3K27Ac_2DG	GO:0009896	positive regulation of catabolic process	89/1794	322/8879	0.000678622	0.0455886	0.04114	Dxo/Cav1/Igtp/Kdr/Esrrb/Sec22b/Sh3bp4/Zc3h18/Pink1/Trib2/Cpt1a/Irs1/Fbxl5/Sirt1/Hnrnpd/Sh3glb1/Pias1/Bnip3l/Rock2/Prickle1/Mapk8/Exosc3/Crebrf/Pum1/Ikbkg/Sirt2/Socs5/Khsrp/Syncrip/Nedd4/Hsp90aa1/Paip1/Eif4enif1/Foxo3/Ppp2r3a/Ndfip1/Rbm24/Slc4a4/Sptlc2/Hif1a/Mylip/Tut4/Oaz2/Irs2/Sptlc1/Cnot1/Gsk3a/Ythdf2/Ambra1/Trib1/Nop53/Larp1/Oaz1/Cpeb3/Rnf19a/Ago2/Tiparp/Grsf1/Bbs7/Hmgb1/Dnajb2/Smurf1/Trp53inp…	89	0.0496098
H3K27Ac_2DG	GO:0048593	camera-type eye morphogenesis	29/1794	81/8879	0.000769802	0.0491408	0.0443455	Slc4a7/Sox2/Rpgr/Kdr/Pax6/Nrl/Kdm2b/Impg2/Tdrd7/Casz1/Prom1/Fzd5/Rpgrip1/Thrb/Dscam/Arl6/Cabp4/Sp3/Grk1/Meis1/Yy1/Atp8a2/Hif1a/Nectin1/Ski/Ahi1/Naglu/Arid1a/Rorb	29	0.016165
H3K27Ac_2DG	GO:1904063	negative regulation of cation transmembrane transport	22/1794	56/8879	0.00078633	0.0495176	0.0446855	Agrn/Fgf12/Cav1/Slc6a9/Ahr/Nedd4l/Oprl1/Ppp3cc/Ppp3r1/Cabp1/Gnb5/Drd4/Nedd4/Epo/Calm2/Atp7a/Park7/Ppp3cb/Ywhae/Calm1/Tmbim6/Prkce	22	0.0122631
