# Supplementary material for: Lactate and histone H3K18 lactylation are associated with metabolic control of gene expression in the retina
Source: PLoS Genet. 2026 Apr 8;22(4):e1012100. doi: 10.1371/journal.pgen.1012100 (PMC13095125; doi:10.1371/journal.pgen.1012100)
Supplement: S14-S15 Tables — Results from differential expression analysis of genes from retinal explants supplemented with 2-DG versus control (S14 Table). Results fit a quasi-likelihood (QL) negative binomial generalized log-linear model (GLM) from the normalized count data. Log2 fold-change results are indicated in logFC column. False discovery rate (FDR) indicates the Benjamini-Hochberg false discovery rate of the GLM QL fit. Results from functional gene enrichment (FGE) analysis of Gene Ontology Biological Process for the differential expression analysis (S15 Table). GeneRatio indicates the number of genes identified in the pathway divided by the total number of differentially bound genes interrogated. BgRatio represents the number of genes in the ontology term divided by the total number of genes in the dataset. The ‘p.adjust’ column indicates the Benjamini-Hochberg false discovery rate. (ZIP) [file pgen.1012100.s016.zip]

Archive with 3 entries (2 files):
- S14-S15 Table/
- S14-S15 Table/S14_Table.xlsx
- S14-S15 Table/S15_Table.xlsx
