# Supplementary material for: Lactate and histone H3K18 lactylation are associated with metabolic control of gene expression in the retina
Source: PLoS Genet. 2026 Apr 8;22(4):e1012100. doi: 10.1371/journal.pgen.1012100 (PMC13095125; doi:10.1371/journal.pgen.1012100)
Supplement: S14-S15 Tables — Results from differential expression analysis of genes from retinal explants supplemented with 2-DG versus control (S14 Table). Results fit a quasi-likelihood (QL) negative binomial generalized log-linear model (GLM) from the normalized count data. Log2 fold-change results are indicated in logFC column. False discovery rate (FDR) indicates the Benjamini-Hochberg false discovery rate of the GLM QL fit. Results from functional gene enrichment (FGE) analysis of Gene Ontology Biological Process for the differential expression analysis (S15 Table). GeneRatio indicates the number of genes identified in the pathway divided by the total number of differentially bound genes interrogated. BgRatio represents the number of genes in the ontology term divided by the total number of genes in the dataset. The ‘p.adjust’ column indicates the Benjamini-Hochberg false discovery rate. (ZIP) [file pgen.1012100.s016.zip › S14-S15 Table/S14_Table.xlsx]

## Sheet: RNA_DE_2DG_results
ens_id	chromosome_name	strand	start_position	end_position	external_gene_name	description	transcript_count	gene_biotype	source	logFC	logCPM	F	PValue	FDR	label_gene
ENSMUSG00000009471	7	1	46376474	46379099	Myod1	myogenic differentiation 1 [Source:MGI Symbol;Acc:MGI:97275]	1	protein_coding	ensembl_havana	-4.16389	3.90352	27.5197	0.000341414	0.0364583	Myod1
ENSMUSG00000091971	17	-1	34969190	34972156	Hspa1a	heat shock protein 1A [Source:MGI Symbol;Acc:MGI:96244]	1	protein_coding	ensembl_havana	-4.09609	10.055	14.6042	0.00319335	0.119447	NA
ENSMUSG00000027832	3	1	66219910	66225805	Ptx3	pentraxin related gene [Source:MGI Symbol;Acc:MGI:104641]	2	protein_coding	ensembl_havana	-3.71245	5.51708	43.0582	5.56764e-05	0.0145703	Ptx3
ENSMUSG00000090877	17	-1	34956436	34959238	Hspa1b	heat shock protein 1B [Source:MGI Symbol;Acc:MGI:99517]	1	protein_coding	ensembl_havana	-3.60943	8.91531	11.9576	0.00588917	0.171331	NA
ENSMUSG00000072720	5	-1	112688876	112896362	Myo18b	myosin XVIIIb [Source:MGI Symbol;Acc:MGI:1921626]	4	protein_coding	ensembl_havana	-3.57796	4.02774	38.6003	8.80231e-05	0.0187504	Myo18b
ENSMUSG00000022602	15	-1	74669083	74672570	Arc	activity regulated cytoskeletal-associated protein [Source:MGI Symbol;Acc:MGI:88067]	2	protein_coding	ensembl_havana	-3.28197	6.81844	44.7011	4.74915e-05	0.0143243	Arc
ENSMUSG00000068699	6	1	29433256	29461883	Flnc	filamin C, gamma [Source:MGI Symbol;Acc:MGI:95557]	3	protein_coding	ensembl_havana	-3.15953	6.99909	82.5174	3.09652e-06	0.0038917	Flnc
ENSMUSG00000086480	13	1	111725517	111735124	Gm15287	predicted gene 15287 [Source:MGI Symbol;Acc:MGI:3705156]	1	antisense	havana	-3.13931	5.97082	48.1212	3.4625e-05	0.0136661	Gm15287
ENSMUSG00000058831	6	-1	29376671	29388468	Opn1sw	opsin 1 (cone pigments), short-wave-sensitive (color blindness, tritan) [Source:MGI Symbol;Acc:MGI:99438]	4	protein_coding	ensembl_havana	2.98312	5.23296	6.58588	0.0274848	0.35069	NA
ENSMUSG00000034855	5	-1	92346638	92348889	Cxcl10	chemokine (C-X-C motif) ligand 10 [Source:MGI Symbol;Acc:MGI:1352450]	4	protein_coding	ensembl_havana	-2.9555	7.28837	10.4881	0.00857252	0.208236	NA
ENSMUSG00000040152	2	1	118111876	118127133	Thbs1	thrombospondin 1 [Source:MGI Symbol;Acc:MGI:98737]	2	protein_coding	ensembl_havana	-2.92842	7.21429	29.9086	0.000246898	0.0306444	Thbs1
ENSMUSG00000079710	17	-1	14995787	15041537	Gm3448	predicted gene 3448 [Source:MGI Symbol;Acc:MGI:3809205]	3	protein_coding	ensembl_havana	-2.79586	3.94464	23.7529	0.000595886	0.0492704	Gm3448
ENSMUSG00000024778	19	1	34290666	34327772	Fas	Fas (TNF receptor superfamily member 6) [Source:MGI Symbol;Acc:MGI:95484]	5	protein_coding	ensembl_havana	-2.75814	5.14253	43.9224	5.11777e-05	0.0143243	Fas
ENSMUSG00000031394	X	1	74127464	74150760	Opn1mw	opsin 1 (cone pigments), medium-wave-sensitive (color blindness, deutan) [Source:MGI Symbol;Acc:MGI:1097692]	6	protein_coding	ensembl_havana	2.75742	4.73555	5.25202	0.0441775	0.431129	NA
ENSMUSG00000050359	3	-1	92483952	92485895	Sprr1a	small proline-rich protein 1A [Source:MGI Symbol;Acc:MGI:106660]	1	protein_coding	ensembl_havana	-2.74918	4.96051	31.9434	0.00019023	0.0282172	Sprr1a
ENSMUSG00000052565	13	1	23553262	23560686	H1f3	H1.3 linker histone, cluster member [Source:MGI Symbol;Acc:MGI:107502]	1	protein_coding	ensembl_havana	-2.68663	2.2514	75.5199	4.10507e-06	0.00444588	H1f3
ENSMUSG00000000567	11	1	112782224	112787760	Sox9	SRY (sex determining region Y)-box 9 [Source:MGI Symbol;Acc:MGI:98371]	1	protein_coding	ensembl_havana	-2.56993	6.39058	59.5808	1.35788e-05	0.00869619	Sox9
ENSMUSG00000042377	11	1	61684091	61709951	Fam83g	family with sequence similarity 83, member G [Source:MGI Symbol;Acc:MGI:1916890]	2	protein_coding	ensembl_havana	-2.54462	4.62963	28.3922	0.00030257	0.0339527	Fam83g
ENSMUSG00000000792	8	-1	70882889	70892757	Slc5a5	solute carrier family 5 (sodium iodide symporter), member 5 [Source:MGI Symbol;Acc:MGI:2149330]	1	protein_coding	ensembl_havana	-2.4961	4.11262	87.0669	2.10647e-06	0.00330927	Slc5a5
ENSMUSG00000051627	13	-1	23620629	23622558	H1f4	H1.4 linker histone, cluster member [Source:MGI Symbol;Acc:MGI:1931527]	1	protein_coding	ensembl_havana	-2.47865	2.58774	84.4282	2.43553e-06	0.00340108	H1f4
ENSMUSG00000097789	7	1	84528954	84583531	Gm2115	predicted gene 2115 [Source:MGI Symbol;Acc:MGI:3780284]	2	protein_coding	havana	-2.47824	3.13538	29.2447	0.000267086	0.031969	Gm2115
ENSMUSG00000020363	11	1	49794178	49838613	Gfpt2	glutamine fructose-6-phosphate transaminase 2 [Source:MGI Symbol;Acc:MGI:1338883]	2	protein_coding	ensembl_havana	-2.46787	4.67883	37.3035	0.000101383	0.020069	Gfpt2
ENSMUSG00000022769	16	-1	17130138	17132383	Sdf2l1	stromal cell-derived factor 2-like 1 [Source:MGI Symbol;Acc:MGI:2149842]	1	protein_coding	ensembl_havana	2.45711	3.54534	30.0748	0.000241572	0.0306444	Sdf2l1
ENSMUSG00000033730	14	1	70077203	70082614	Egr3	early growth response 3 [Source:MGI Symbol;Acc:MGI:1306780]	4	protein_coding	ensembl_havana	-2.45334	4.42677	45.1831	4.48101e-05	0.0143243	Egr3
ENSMUSG00000035678	17	1	57105325	57107757	Tnfsf9	tumor necrosis factor (ligand) superfamily, member 9 [Source:MGI Symbol;Acc:MGI:1101058]	1	protein_coding	ensembl_havana	-2.45216	3.27107	27.1105	0.000361674	0.0375082	Tnfsf9
ENSMUSG00000010342	11	1	87405065	87555823	Tex14	testis expressed gene 14 [Source:MGI Symbol;Acc:MGI:1933227]	5	protein_coding	ensembl_havana	-2.44675	3.38052	16.7694	0.00203511	0.0923367	NA
ENSMUSG00000072082	17	-1	24222198	24251484	Ccnf	cyclin F [Source:MGI Symbol;Acc:MGI:102551]	10	protein_coding	ensembl_havana	-2.41989	4.3076	45.3905	4.34462e-05	0.0143243	Ccnf
ENSMUSG00000039899	5	1	21372642	21378374	Fgl2	fibrinogen-like protein 2 [Source:MGI Symbol;Acc:MGI:103266]	1	protein_coding	ensembl_havana	-2.38601	3.34805	28.7553	0.000285572	0.0323339	Fgl2
ENSMUSG00000022528	16	1	30064384	30067796	Hes1	hes family bHLH transcription factor 1 [Source:MGI Symbol;Acc:MGI:104853]	4	protein_coding	ensembl_havana	-2.35748	5.39261	12.8906	0.00470529	0.149099	NA
ENSMUSG00000055560	13	-1	67405709	67421418	Zfp459	zinc finger protein 459 [Source:MGI Symbol;Acc:MGI:3040701]	4	protein_coding	ensembl_havana	-2.30788	3.29404	21.8762	0.00080596	0.0572277	NA
ENSMUSG00000026479	1	-1	153122756	153186447	Lamc2	laminin, gamma 2 [Source:MGI Symbol;Acc:MGI:99913]	6	protein_coding	ensembl_havana	-2.25154	4.79731	38.3274	9.06503e-05	0.0189882	Lamc2
ENSMUSG00000028028	3	-1	127670310	127780527	Alpk1	alpha-kinase 1 [Source:MGI Symbol;Acc:MGI:1918731]	6	protein_coding	ensembl_havana	-2.23942	4.6555	18.2811	0.00151936	0.0801694	NA
ENSMUSG00000037868	10	1	67535475	67542188	Egr2	early growth response 2 [Source:MGI Symbol;Acc:MGI:95296]	7	protein_coding	ensembl_havana	-2.22508	4.90109	60.2899	1.20438e-05	0.00869619	Egr2
ENSMUSG00000015312	10	1	80930073	80932204	Gadd45b	growth arrest and DNA-damage-inducible 45 beta [Source:MGI Symbol;Acc:MGI:107776]	3	protein_coding	ensembl_havana	-2.22467	8.49429	15.0544	0.00289799	0.114445	NA
ENSMUSG00000047139	10	1	43578284	43584265	Cd24a	CD24a antigen [Source:MGI Symbol;Acc:MGI:88323]	3	protein_coding	ensembl_havana	-2.2015	5.67862	36.3075	0.000113311	0.0206391	Cd24a
ENSMUSG00000025993	1	-1	45908068	45926523	Slc40a1	solute carrier family 40 (iron-regulated transporter), member 1 [Source:MGI Symbol;Acc:MGI:1315204]	8	protein_coding	ensembl_havana	2.19588	4.37705	9.97553	0.00984083	0.220779	NA
ENSMUSG00000061878	11	1	116530925	116536675	Sphk1	sphingosine kinase 1 [Source:MGI Symbol;Acc:MGI:1316649]	17	protein_coding	ensembl_havana	-2.18644	4.70723	47.6483	3.47958e-05	0.0136661	Sphk1
ENSMUSG00000003545	7	-1	19302696	19310051	Fosb	FBJ osteosarcoma oncogene B [Source:MGI Symbol;Acc:MGI:95575]	7	protein_coding	ensembl_havana	-2.17872	8.3045	29.8849	0.000247667	0.0306444	Fosb
ENSMUSG00000027995	3	-1	83836272	83841767	Tlr2	toll-like receptor 2 [Source:MGI Symbol;Acc:MGI:1346060]	1	protein_coding	ensembl_havana	-2.17596	4.46172	13.0856	0.00449532	0.145988	NA
ENSMUSG00000030921	7	-1	104409025	104465193	Trim30a	tripartite motif-containing 30A [Source:MGI Symbol;Acc:MGI:98178]	3	protein_coding	ensembl_havana	-2.17485	4.70116	73.48	4.70835e-06	0.00455189	Trim30a
ENSMUSG00000069270	13	-1	23681467	23683948	H2ac6	H2A clustered histone 6 [Source:MGI Symbol;Acc:MGI:2448287]	1	protein_coding	ensembl_havana	-2.17	2.72117	24.0545	0.000556105	0.0478707	H2ac6
ENSMUSG00000037411	5	-1	137061504	137072268	Serpine1	serine (or cysteine) peptidase inhibitor, clade E, member 1 [Source:MGI Symbol;Acc:MGI:97608]	3	protein_coding	ensembl_havana	-2.16634	8.37604	11.5689	0.00648628	0.179559	NA
ENSMUSG00000031844	8	1	117701904	117759027	Hsd17b2	hydroxysteroid (17-beta) dehydrogenase 2 [Source:MGI Symbol;Acc:MGI:1096386]	3	protein_coding	ensembl_havana	-2.14498	3.61374	20.0713	0.00109712	0.0685998	NA
ENSMUSG00000023341	16	1	97535308	97560900	Mx2	MX dynamin-like GTPase 2 [Source:MGI Symbol;Acc:MGI:97244]	5	polymorphic_pseudogene	ensembl_havana	-2.13921	5.26969	22.4884	0.000728909	0.0538878	NA
ENSMUSG00000059991	5	1	144545902	144557478	Nptx2	neuronal pentraxin 2 [Source:MGI Symbol;Acc:MGI:1858209]	1	protein_coding	ensembl_havana	-2.13436	6.96208	108.53	7.36048e-07	0.00330927	Nptx2
ENSMUSG00000051726	12	-1	17172100	17176888	Kcnf1	potassium voltage-gated channel, subfamily F, member 1 [Source:MGI Symbol;Acc:MGI:2687399]	1	protein_coding	ensembl_havana	-2.1316	3.81609	87.7481	2.03031e-06	0.00330927	Kcnf1
ENSMUSG00000116657	17	-1	27545707	27556518	Gm49774	predicted gene, 49774 [Source:MGI Symbol;Acc:MGI:6215288]	1	antisense	havana	-2.1151	3.57647	20.5084	0.0010164	0.0649829	NA
ENSMUSG00000032577	9	-1	107254927	107289877	Mapkapk3	mitogen-activated protein kinase-activated protein kinase 3 [Source:MGI Symbol;Acc:MGI:2143163]	8	protein_coding	ensembl_havana	-2.11356	4.72249	53.197	2.10154e-05	0.0120055	Mapkapk3
ENSMUSG00000105504	3	1	142493978	142522344	Gbp5	guanylate binding protein 5 [Source:MGI Symbol;Acc:MGI:2429943]	5	protein_coding	ensembl_havana	-2.08782	5.09174	12.222	0.0055206	0.164805	NA
ENSMUSG00000028195	3	-1	145646976	145649981	Ccn1	cellular communication network factor 1 [Source:MGI Symbol;Acc:MGI:88613]	1	protein_coding	ensembl_havana	-2.04625	8.41645	21.9539	0.00079567	0.0571675	NA
ENSMUSG00000062488	19	1	34607970	34613401	Ifit3b	interferon-induced protein with tetratricopeptide repeats 3B [Source:MGI Symbol;Acc:MGI:3698419]	1	protein_coding	ensembl_havana	-2.02948	5.54811	41.4666	6.52632e-05	0.015476	Ifit3b
ENSMUSG00000041731	19	-1	24683016	24861855	Pgm5	phosphoglucomutase 5 [Source:MGI Symbol;Acc:MGI:1925668]	4	protein_coding	ensembl_havana	-1.95534	3.62493	106.838	7.93894e-07	0.00330927	Pgm5
ENSMUSG00000042717	6	-1	14713977	14755274	Ppp1r3a	protein phosphatase 1, regulatory subunit 3A [Source:MGI Symbol;Acc:MGI:2153588]	1	protein_coding	ensembl_havana	-1.94677	1.75929	24.9915	0.000466052	0.0426296	NA
ENSMUSG00000051435	4	-1	141890438	142015082	Fhad1	forkhead-associated (FHA) phosphopeptide binding domain 1 [Source:MGI Symbol;Acc:MGI:1920323]	8	protein_coding	ensembl_havana	-1.93292	3.60879	22.9839	0.000663783	0.0514965	NA
ENSMUSG00000032060	9	1	50751325	50756636	Cryab	crystallin, alpha B [Source:MGI Symbol;Acc:MGI:88516]	6	protein_coding	ensembl_havana	-1.91921	7.23666	38.0563	9.33545e-05	0.0192341	NA
ENSMUSG00000074896	19	1	34583531	34588731	Ifit3	interferon-induced protein with tetratricopeptide repeats 3 [Source:MGI Symbol;Acc:MGI:1101055]	1	protein_coding	ensembl_havana	-1.90291	7.08432	31.1071	0.000211407	0.0294987	NA
ENSMUSG00000020592	12	1	8771323	8793715	Sdc1	syndecan 1 [Source:MGI Symbol;Acc:MGI:1349162]	5	protein_coding	ensembl_havana	-1.90277	4.27019	43.4246	5.02156e-05	0.0143243	NA
ENSMUSG00000069911	11	1	34314758	34422640	Insyn2b	inhibitory synaptic factor family member 2B [Source:MGI Symbol;Acc:MGI:3643491]	2	protein_coding	ensembl_havana	-1.89526	3.1015	3.75317	0.0806131	0.536947	NA
ENSMUSG00000028128	3	1	121723537	121735048	F3	coagulation factor III [Source:MGI Symbol;Acc:MGI:88381]	4	protein_coding	ensembl_havana	-1.88906	6.56276	14.708	0.00312217	0.118006	NA
ENSMUSG00000028270	3	1	142620602	142638008	Gbp2	guanylate binding protein 2 [Source:MGI Symbol;Acc:MGI:102772]	2	protein_coding	ensembl_havana	-1.88876	6.6319	15.4526	0.0026637	0.108693	NA
ENSMUSG00000044786	7	-1	28376784	28380253	Zfp36	zinc finger protein 36 [Source:MGI Symbol;Acc:MGI:99180]	2	protein_coding	ensembl_havana	-1.88857	7.75831	19.0735	0.00131203	0.076696	NA
ENSMUSG00000049303	19	-1	4445908	4477447	Syt12	synaptotagmin XII [Source:MGI Symbol;Acc:MGI:2159601]	4	protein_coding	ensembl_havana	-1.88099	4.01038	58.1942	1.35485e-05	0.00869619	Syt12
ENSMUSG00000015396	13	1	43784775	43803132	Cd83	CD83 antigen [Source:MGI Symbol;Acc:MGI:1328316]	2	protein_coding	ensembl_havana	-1.86042	4.09328	27.3911	0.000340146	0.0364583	NA
ENSMUSG00000027460	2	1	151911210	151945337	Angpt4	angiopoietin 4 [Source:MGI Symbol;Acc:MGI:1336887]	1	protein_coding	ensembl_havana	-1.85691	3.89062	11.8837	0.00599735	0.173275	NA
ENSMUSG00000110357	7	-1	45635680	45638765	A030001D20Rik	RIKEN cDNA A030001D20 gene [Source:MGI Symbol;Acc:MGI:3696869]	1	antisense	havana	-1.85546	2.98859	74.9779	4.24496e-06	0.00444588	A030001D20Rik
ENSMUSG00000037552	7	-1	28359604	28372599	Plekhg2	pleckstrin homology domain containing, family G (with RhoGef domain) member 2 [Source:MGI Symbol;Acc:MGI:2141874]	10	protein_coding	ensembl_havana	-1.85275	5.23661	27.0633	0.000364099	0.0375082	NA
ENSMUSG00000067586	13	1	51408639	51422797	S1pr3	sphingosine-1-phosphate receptor 3 [Source:MGI Symbol;Acc:MGI:1339365]	1	protein_coding	ensembl_havana	-1.8436	7.4856	45.6597	4.12254e-05	0.0143243	NA
ENSMUSG00000019935	10	-1	89574020	89621253	Slc17a8	solute carrier family 17 (sodium-dependent inorganic phosphate cotransporter), member 8 [Source:MGI Symbol;Acc:MGI:3039629]	2	protein_coding	ensembl_havana	-1.84024	5.4527	20.8711	0.000954774	0.0628252	NA
ENSMUSG00000058056	8	-1	61511433	61902690	Palld	palladin, cytoskeletal associated protein [Source:MGI Symbol;Acc:MGI:1919583]	9	protein_coding	ensembl_havana	-1.83454	5.08094	88.4645	1.95372e-06	0.00330927	Palld
ENSMUSG00000020072	10	1	63024315	63058813	Pbld2	phenazine biosynthesis-like protein domain containing 2 [Source:MGI Symbol;Acc:MGI:1914557]	3	protein_coding	ensembl_havana	-1.83215	3.35347	10.4546	0.00864905	0.208236	NA
ENSMUSG00000045875	14	1	66635251	66771168	Adra1a	adrenergic receptor, alpha 1a [Source:MGI Symbol;Acc:MGI:104773]	6	protein_coding	ensembl_havana	-1.82329	3.28726	30.2529	0.000223002	0.0301365	NA
ENSMUSG00000047604	19	-1	41845972	41848132	Frat2	frequently rearranged in advanced T cell lymphomas 2 [Source:MGI Symbol;Acc:MGI:2673967]	1	protein_coding	ensembl_havana	-1.79864	4.23991	43.0824	5.12886e-05	0.0143243	NA
ENSMUSG00000043895	9	-1	20962361	20976781	S1pr2	sphingosine-1-phosphate receptor 2 [Source:MGI Symbol;Acc:MGI:99569]	4	protein_coding	ensembl_havana	-1.79822	3.6895	38.2282	8.46436e-05	0.0183414	NA
ENSMUSG00000042784	3	1	89229057	89233381	Muc1	mucin 1, transmembrane [Source:MGI Symbol;Acc:MGI:97231]	3	protein_coding	ensembl_havana	-1.79738	3.17254	13.8745	0.00375267	0.131742	NA
ENSMUSG00000022483	15	-1	97975602	98004695	Col2a1	collagen, type II, alpha 1 [Source:MGI Symbol;Acc:MGI:88452]	10	protein_coding	ensembl_havana	-1.7903	5.92521	19.9857	0.00111381	0.0689572	NA
ENSMUSG00000056313	8	-1	24437180	24438984	Tcim	transcriptional and immune response regulator [Source:MGI Symbol;Acc:MGI:1916318]	1	protein_coding	ensembl_havana	-1.78863	7.65757	71.7619	5.2022e-06	0.00467009	Tcim
ENSMUSG00000045094	18	-1	61491657	61536594	Arhgef37	Rho guanine nucleotide exchange factor (GEF) 37 [Source:MGI Symbol;Acc:MGI:3045339]	3	protein_coding	ensembl_havana	-1.78836	4.21751	19.2815	0.00126336	0.0752507	NA
ENSMUSG00000001864	2	1	31950139	31973442	Aif1l	allograft inflammatory factor 1-like [Source:MGI Symbol;Acc:MGI:1919598]	10	protein_coding	ensembl_havana	-1.77847	5.38856	31.7338	0.000195289	0.0282172	NA
ENSMUSG00000024912	19	1	5447547	5455946	Fosl1	fos-like antigen 1 [Source:MGI Symbol;Acc:MGI:107179]	3	protein_coding	ensembl_havana	-1.77371	7.95537	12.1698	0.00559104	0.165963	NA
ENSMUSG00000090231	17	-1	34856374	34862518	Cfb	complement factor B [Source:MGI Symbol;Acc:MGI:105975]	8	protein_coding	ensembl_havana	-1.77331	4.94119	9.28176	0.0119379	0.237399	NA
ENSMUSG00000017754	2	-1	164839518	164857711	Pltp	phospholipid transfer protein [Source:MGI Symbol;Acc:MGI:103151]	7	protein_coding	ensembl_havana	1.76714	3.98139	17.3214	0.00182553	0.0869062	NA
ENSMUSG00000113265	12	1	102447328	102467609	Gm30198	predicted gene, 30198 [Source:MGI Symbol;Acc:MGI:5589357]	1	lincRNA	havana	-1.75119	2.66766	3.74759	0.080807	0.536947	NA
ENSMUSG00000105006	5	-1	96996206	96997364	Gm9484	predicted gene 9484 [Source:MGI Symbol;Acc:MGI:3779894]	1	lincRNA	havana	-1.75099	2.28846	23.7109	0.000568711	0.0479702	NA
ENSMUSG00000026582	1	1	164048234	164057677	Sele	selectin, endothelial cell [Source:MGI Symbol;Acc:MGI:98278]	1	protein_coding	ensembl_havana	-1.75011	6.16576	2.94884	0.115825	0.619898	NA
ENSMUSG00000000120	11	-1	95568818	95587735	Ngfr	nerve growth factor receptor (TNFR superfamily, member 16) [Source:MGI Symbol;Acc:MGI:97323]	1	protein_coding	ensembl_havana	-1.74847	6.58758	24.9755	0.000493998	0.0440324	NA
ENSMUSG00000037020	7	-1	30240138	30280419	Wdr62	WD repeat domain 62 [Source:MGI Symbol;Acc:MGI:1923696]	7	protein_coding	ensembl_havana	1.74612	3.05036	50.8698	2.46906e-05	0.0129296	Wdr62
ENSMUSG00000018634	11	1	104132855	104175523	Crhr1	corticotropin releasing hormone receptor 1 [Source:MGI Symbol;Acc:MGI:88498]	1	protein_coding	ensembl_havana	-1.72825	3.86198	31.7449	0.000184638	0.0282172	NA
ENSMUSG00000020644	12	-1	25093799	25097140	Id2	inhibitor of DNA binding 2 [Source:MGI Symbol;Acc:MGI:96397]	3	protein_coding	ensembl_havana	-1.71979	5.5066	31.7322	0.000195329	0.0282172	NA
ENSMUSG00000097021	9	1	75410184	75417709	4933433G15Rik	RIKEN cDNA 4933433G15 gene [Source:MGI Symbol;Acc:MGI:1918524]	2	lincRNA	havana	-1.71107	2.06135	21.9888	0.000752737	0.0552588	NA
ENSMUSG00000048012	7	-1	44731480	44751050	Zfp473	zinc finger protein 473 [Source:MGI Symbol;Acc:MGI:2442697]	7	protein_coding	ensembl_havana	-1.71056	2.62059	24.9953	0.000465779	0.0426296	NA
ENSMUSG00000031825	8	1	119992438	120052793	Crispld2	cysteine-rich secretory protein LCCL domain containing 2 [Source:MGI Symbol;Acc:MGI:1926142]	5	protein_coding	ensembl_havana	-1.70503	6.44234	43.6162	5.08911e-05	0.0143243	NA
ENSMUSG00000014599	3	-1	107741048	107760469	Csf1	colony stimulating factor 1 (macrophage) [Source:MGI Symbol;Acc:MGI:1339753]	7	protein_coding	ensembl_havana	-1.70486	7.82467	6.30323	0.0302713	0.363214	NA
ENSMUSG00000015354	9	1	95637601	95698096	Pcolce2	procollagen C-endopeptidase enhancer 2 [Source:MGI Symbol;Acc:MGI:1923727]	2	protein_coding	ensembl_havana	-1.70352	2.6709	29.4169	0.00024709	0.0306444	NA
ENSMUSG00000021417	13	-1	34977748	35027096	Eci2	enoyl-Coenzyme A delta isomerase 2 [Source:MGI Symbol;Acc:MGI:1346064]	14	protein_coding	ensembl_havana	-1.70128	7.80385	43.5198	4.98177e-05	0.0143243	NA
ENSMUSG00000052837	8	-1	84976910	84978718	Junb	jun B proto-oncogene [Source:MGI Symbol;Acc:MGI:96647]	1	protein_coding	ensembl_havana	-1.69859	7.61231	7.3084	0.0216599	0.314344	NA
ENSMUSG00000039960	8	1	123653929	123663884	Rhou	ras homolog family member U [Source:MGI Symbol;Acc:MGI:1916831]	2	protein_coding	ensembl_havana	-1.69572	4.5565	47.5298	3.32738e-05	0.0136661	NA
ENSMUSG00000034459	19	1	34640871	34650009	Ifit1	interferon-induced protein with tetratricopeptide repeats 1 [Source:MGI Symbol;Acc:MGI:99450]	1	protein_coding	ensembl_havana	-1.69034	6.2464	15.3987	0.00269404	0.109222	NA
ENSMUSG00000028864	5	1	16553495	16620152	Hgf	hepatocyte growth factor [Source:MGI Symbol;Acc:MGI:96079]	6	protein_coding	ensembl_havana	-1.68494	3.15232	15.247	0.00275648	0.111037	NA
ENSMUSG00000012428	5	1	7960457	7982213	Steap4	STEAP family member 4 [Source:MGI Symbol;Acc:MGI:1923560]	1	protein_coding	ensembl_havana	-1.68087	4.74664	15.9535	0.00240035	0.102263	NA
ENSMUSG00000038859	5	-1	144264526	144358112	Baiap2l1	BAI1-associated protein 2-like 1 [Source:MGI Symbol;Acc:MGI:1914148]	2	protein_coding	ensembl_havana	-1.6766	3.43926	15.971	0.00237376	0.10182	NA
ENSMUSG00000032515	9	-1	119971163	119984658	Csrnp1	cysteine-serine-rich nuclear protein 1 [Source:MGI Symbol;Acc:MGI:2387989]	5	protein_coding	ensembl_havana	-1.67616	7.07762	17.3891	0.00180164	0.0869062	NA
ENSMUSG00000117485	17	-1	84134033	84156440	Gm19696	predicted gene, 19696 [Source:MGI Symbol;Acc:MGI:5011881]	7	lincRNA	havana	-1.66734	2.62401	5.29667	0.0434455	0.429263	NA
ENSMUSG00000058400	3	-1	36179424	36222313	Qrfpr	pyroglutamylated RFamide peptide receptor [Source:MGI Symbol;Acc:MGI:2677633]	3	protein_coding	ensembl_havana	-1.66723	3.40723	17.2676	0.00181712	0.0869062	NA
ENSMUSG00000024658	19	1	9135157	9279175	Gm9750	predicted gene 9750 [Source:MGI Symbol;Acc:MGI:3642669]	1	antisense	havana	-1.66282	2.52314	3.90488	0.0755499	0.526201	NA
ENSMUSG00000075602	15	-1	74994877	74998031	Ly6a	lymphocyte antigen 6 complex, locus A [Source:MGI Symbol;Acc:MGI:107527]	6	protein_coding	ensembl_havana	1.66057	6.15976	6.21553	0.0312049	0.367901	NA
ENSMUSG00000020044	10	1	86300372	86349506	Timp3	tissue inhibitor of metalloproteinase 3 [Source:MGI Symbol;Acc:MGI:98754]	4	protein_coding	ensembl_havana	-1.66003	7.93743	26.1696	0.000409839	0.0399006	NA
ENSMUSG00000022686	16	1	19760208	19772753	B3gnt5	UDP-GlcNAc:betaGal beta-1,3-N-acetylglucosaminyltransferase 5 [Source:MGI Symbol;Acc:MGI:2137302]	7	protein_coding	ensembl_havana	-1.65956	3.16242	27.5674	0.00031913	0.0348767	NA
ENSMUSG00000016496	19	1	29367455	29388095	Cd274	CD274 antigen [Source:MGI Symbol;Acc:MGI:1926446]	1	protein_coding	ensembl_havana	-1.65873	5.86807	10.401	0.0087735	0.208836	NA
ENSMUSG00000070348	7	-1	144929931	144939925	Ccnd1	cyclin D1 [Source:MGI Symbol;Acc:MGI:88313]	3	protein_coding	ensembl_havana	-1.65864	5.85457	54.0589	1.93266e-05	0.0115665	NA
ENSMUSG00000020641	12	-1	26442746	26456452	Rsad2	radical S-adenosyl methionine domain containing 2 [Source:MGI Symbol;Acc:MGI:1929628]	3	protein_coding	ensembl_havana	-1.65468	7.25846	5.78392	0.0363444	0.395796	NA
ENSMUSG00000060890	X	1	100605497	100618493	Arr3	arrestin 3, retinal [Source:MGI Symbol;Acc:MGI:2159617]	7	protein_coding	ensembl_havana	1.64761	5.94996	4.80769	0.0523534	0.457644	NA
ENSMUSG00000015134	7	-1	66390890	66427517	Aldh1a3	aldehyde dehydrogenase family 1, subfamily A3 [Source:MGI Symbol;Acc:MGI:1861722]	5	protein_coding	ensembl_havana	-1.64612	5.59979	22.665	0.000708336	0.0527691	NA
ENSMUSG00000046818	3	1	137621612	137628333	Ddit4l	DNA-damage-inducible transcript 4-like [Source:MGI Symbol;Acc:MGI:1920534]	3	protein_coding	ensembl_havana	-1.62587	4.24791	30.0918	0.000229877	0.0306444	NA
ENSMUSG00000027962	3	-1	116109949	116129688	Vcam1	vascular cell adhesion molecule 1 [Source:MGI Symbol;Acc:MGI:98926]	4	protein_coding	ensembl_havana	-1.62418	7.71964	8.70239	0.0141135	0.253444	NA
ENSMUSG00000020184	10	-1	117688875	117710758	Mdm2	transformed mouse 3T3 cell double minute 2 [Source:MGI Symbol;Acc:MGI:96952]	9	protein_coding	ensembl_havana	-1.62031	8.18072	34.3694	0.000134673	0.0230116	NA
ENSMUSG00000073489	1	-1	173747293	173766943	Ifi204	interferon activated gene 204 [Source:MGI Symbol;Acc:MGI:96429]	2	protein_coding	ensembl_havana	-1.61998	3.42174	42.1552	5.59103e-05	0.0145703	NA
ENSMUSG00000024164	17	-1	57203970	57228136	C3	complement component 3 [Source:MGI Symbol;Acc:MGI:88227]	4	protein_coding	ensembl_havana	-1.61942	6.6696	15.1207	0.00285732	0.113642	NA
ENSMUSG00000063506	14	1	33214026	33369934	Arhgap22	Rho GTPase activating protein 22 [Source:MGI Symbol;Acc:MGI:2443418]	8	protein_coding	ensembl_havana	-1.61553	4.6267	9.82773	0.0102478	0.224295	NA
ENSMUSG00000047246	13	-1	23583670	23621124	H2bc6	H2B clustered histone 6 [Source:MGI Symbol;Acc:MGI:2448380]	3	protein_coding	ensembl_havana	-1.61289	3.51087	18.2431	0.00150144	0.0801694	NA
ENSMUSG00000025503	7	1	141392199	141402968	Taldo1	transaldolase 1 [Source:MGI Symbol;Acc:MGI:1274789]	5	protein_coding	ensembl_havana	1.60514	7.81426	5.27044	0.0438737	0.430894	NA
ENSMUSG00000037921	8	1	61928087	62038244	Ddx60	DEAD (Asp-Glu-Ala-Asp) box polypeptide 60 [Source:MGI Symbol;Acc:MGI:2384570]	6	protein_coding	ensembl_havana	-1.60489	3.68462	34.0236	0.000137323	0.0230116	NA
ENSMUSG00000032085	9	-1	45929619	45936058	Tagln	transgelin [Source:MGI Symbol;Acc:MGI:106012]	3	protein_coding	ensembl_havana	-1.59911	3.83431	6.90244	0.0247246	0.335571	NA
ENSMUSG00000030786	7	1	128062640	128118491	Itgam	integrin alpha M [Source:MGI Symbol;Acc:MGI:96607]	6	protein_coding	ensembl_havana	-1.59158	2.74481	4.76614	0.0532094	0.460879	NA
ENSMUSG00000020205	10	1	111506286	111508645	Phlda1	pleckstrin homology like domain, family A, member 1 [Source:MGI Symbol;Acc:MGI:1096880]	2	protein_coding	ensembl_havana	-1.59028	5.7061	18.2858	0.00151802	0.0801694	NA
ENSMUSG00000017009	2	-1	164424247	164443887	Sdc4	syndecan 4 [Source:MGI Symbol;Acc:MGI:1349164]	2	protein_coding	ensembl_havana	-1.5822	6.71952	36.1389	0.000112401	0.0206391	NA
ENSMUSG00000039232	10	-1	12938209	12964298	Stx11	syntaxin 11 [Source:MGI Symbol;Acc:MGI:1921982]	4	protein_coding	ensembl_havana	-1.58155	5.22073	5.58339	0.0390812	0.411024	NA
ENSMUSG00000021707	13	1	92354726	92389053	Dhfr	dihydrofolate reductase [Source:MGI Symbol;Acc:MGI:94890]	1	protein_coding	ensembl_havana	-1.58055	4.23612	17.1396	0.00189156	0.088376	NA
ENSMUSG00000063632	12	-1	27334264	27342574	Sox11	SRY (sex determining region Y)-box 11 [Source:MGI Symbol;Acc:MGI:98359]	1	protein_coding	ensembl_havana	-1.57972	4.68993	43.0588	5.10499e-05	0.0143243	NA
ENSMUSG00000028124	3	1	122245557	122270732	Gclm	glutamate-cysteine ligase, modifier subunit [Source:MGI Symbol;Acc:MGI:104995]	7	protein_coding	ensembl_havana	1.57158	7.06135	4.47596	0.0596915	0.480283	NA
ENSMUSG00000090104	14	1	26389199	26395521	Slmapos2	sarcolemma associated protein, opposite strand transcript 2 [Source:MGI Symbol;Acc:MGI:3801907]	1	lincRNA	havana	-1.56929	5.31161	14.0644	0.00359649	0.127685	NA
ENSMUSG00000025823	6	-1	47796141	47813430	Pdia4	protein disulfide isomerase associated 4 [Source:MGI Symbol;Acc:MGI:104864]	2	protein_coding	ensembl_havana	1.56213	6.43862	87.5448	2.05269e-06	0.00330927	Pdia4
ENSMUSG00000039997	1	-1	173920407	173942672	Ifi203	interferon activated gene 203 [Source:MGI Symbol;Acc:MGI:96428]	9	protein_coding	ensembl_havana	-1.55895	3.84602	34.9646	0.000122741	0.0217269	NA
ENSMUSG00000051022	5	-1	39613935	39755475	Hs3st1	heparan sulfate (glucosamine) 3-O-sulfotransferase 1 [Source:MGI Symbol;Acc:MGI:1201606]	4	protein_coding	ensembl_havana	-1.55847	3.25685	40.9827	6.30641e-05	0.0152421	NA
ENSMUSG00000056673	Y	1	897788	956786	Kdm5d	lysine (K)-specific demethylase 5D [Source:MGI Symbol;Acc:MGI:99780]	9	protein_coding	ensembl_havana	-1.55514	4.95527	1.71444	0.218882	0.752384	NA
ENSMUSG00000053007	6	1	53287270	53700376	Creb5	cAMP responsive element binding protein 5 [Source:MGI Symbol;Acc:MGI:2443973]	15	protein_coding	ensembl_havana	-1.55382	4.78676	52.0215	2.23622e-05	0.0122195	NA
ENSMUSG00000041120	4	-1	139082284	139092993	Nbl1	NBL1, DAN family BMP antagonist [Source:MGI Symbol;Acc:MGI:104591]	3	protein_coding	ensembl_havana	-1.54838	6.44551	24.4004	0.000539084	0.0473216	NA
ENSMUSG00000035805	15	-1	88955884	88979007	Mlc1	megalencephalic leukoencephalopathy with subcortical cysts 1 homolog (human) [Source:MGI Symbol;Acc:MGI:2157910]	2	protein_coding	ensembl_havana	-1.547	5.98981	4.44965	0.060326	0.481985	NA
ENSMUSG00000004951	5	1	135887919	135889563	Hspb1	heat shock protein 1 [Source:MGI Symbol;Acc:MGI:96240]	2	protein_coding	ensembl_havana	-1.54648	6.11196	3.2389	0.101244	0.590182	NA
ENSMUSG00000096146	7	-1	46093953	46100764	Kcnj11	potassium inwardly rectifying channel, subfamily J, member 11 [Source:MGI Symbol;Acc:MGI:107501]	5	protein_coding	ensembl_havana	-1.54598	3.95068	18.6167	0.00140285	0.0787098	NA
ENSMUSG00000028214	4	1	11704457	11714752	Gem	GTP binding protein (gene overexpressed in skeletal muscle) [Source:MGI Symbol;Acc:MGI:99844]	2	protein_coding	ensembl_havana	-1.53806	6.77833	26.9103	0.000372104	0.0377145	NA
ENSMUSG00000024992	19	1	38132781	38183958	Pde6c	phosphodiesterase 6C, cGMP specific, cone, alpha prime [Source:MGI Symbol;Acc:MGI:105956]	2	protein_coding	ensembl_havana	1.53135	5.38435	6.00418	0.0336026	0.382187	NA
ENSMUSG00000009108	3	1	108092789	108101432	Gnat2	guanine nucleotide binding protein, alpha transducing 2 [Source:MGI Symbol;Acc:MGI:95779]	6	protein_coding	ensembl_havana	1.52986	4.51157	3.92993	0.0747524	0.524561	NA
ENSMUSG00000040659	4	-1	141858142	141874920	Efhd2	EF hand domain containing 2 [Source:MGI Symbol;Acc:MGI:106504]	1	protein_coding	ensembl_havana	-1.52983	7.13162	23.3204	0.000637831	0.049924	NA
ENSMUSG00000029163	5	1	30913402	30921277	Emilin1	elastin microfibril interfacer 1 [Source:MGI Symbol;Acc:MGI:1926189]	3	protein_coding	ensembl_havana	1.52792	3.32803	12.4018	0.00526775	0.160269	NA
ENSMUSG00000042417	13	1	112987802	112990777	Ccno	cyclin O [Source:MGI Symbol;Acc:MGI:2145534]	3	protein_coding	ensembl_havana	-1.52699	3.49481	16.6848	0.0020288	0.0923367	NA
ENSMUSG00000023206	2	1	11705290	11734317	Il15ra	interleukin 15 receptor, alpha chain [Source:MGI Symbol;Acc:MGI:104644]	18	protein_coding	ensembl_havana	-1.52599	3.77663	6.91183	0.024648	0.335255	NA
ENSMUSG00000027737	3	-1	49892526	50443614	Slc7a11	solute carrier family 7 (cationic amino acid transporter, y+ system), member 11 [Source:MGI Symbol;Acc:MGI:1347355]	5	protein_coding	ensembl_havana	1.52168	8.16642	3.73532	0.081236	0.537727	NA
ENSMUSG00000024810	19	1	29925114	29960718	Il33	interleukin 33 [Source:MGI Symbol;Acc:MGI:1924375]	5	protein_coding	ensembl_havana	-1.5196	7.24073	22.8086	0.000692123	0.0527691	NA
ENSMUSG00000037405	9	1	21015985	21028817	Icam1	intercellular adhesion molecule 1 [Source:MGI Symbol;Acc:MGI:96392]	2	protein_coding	ensembl_havana	-1.5071	8.49379	3.02307	0.111854	0.610681	NA
ENSMUSG00000038418	18	1	34859823	34864984	Egr1	early growth response 1 [Source:MGI Symbol;Acc:MGI:95295]	2	protein_coding	ensembl_havana	-1.50664	9.96043	25.3755	0.000439686	0.0415487	NA
ENSMUSG00000032578	9	1	107296026	107302784	Cish	cytokine inducible SH2-containing protein [Source:MGI Symbol;Acc:MGI:103159]	5	protein_coding	ensembl_havana	-1.50606	4.45462	26.1684	0.0003988	0.0392022	NA
ENSMUSG00000021448	13	-1	51431041	51569487	Shc3	src homology 2 domain-containing transforming protein C3 [Source:MGI Symbol;Acc:MGI:106179]	4	protein_coding	ensembl_havana	-1.50586	3.02135	17.4834	0.00171647	0.0858165	NA
ENSMUSG00000026628	1	-1	191170296	191218039	Atf3	activating transcription factor 3 [Source:MGI Symbol;Acc:MGI:109384]	3	protein_coding	ensembl_havana	-1.50553	7.53118	11.6951	0.00628469	0.177704	NA
ENSMUSG00000028583	4	-1	143267431	143299564	Pdpn	podoplanin [Source:MGI Symbol;Acc:MGI:103098]	2	protein_coding	ensembl_havana	-1.5047	7.26978	12.5172	0.00514125	0.15876	NA
ENSMUSG00000031838	8	-1	70762774	70766663	Ifi30	interferon gamma inducible protein 30 [Source:MGI Symbol;Acc:MGI:2137648]	2	processed_transcript	ensembl_havana	-1.50354	4.52331	21.3433	0.000866291	0.0588516	NA
ENSMUSG00000042745	2	1	152736251	152737410	Id1	inhibitor of DNA binding 1, HLH protein [Source:MGI Symbol;Acc:MGI:96396]	2	protein_coding	ensembl_havana	-1.49861	3.29907	17.8048	0.00161777	0.0833285	NA
ENSMUSG00000042246	7	-1	118535841	118584736	Tmc7	transmembrane channel-like gene family 7 [Source:MGI Symbol;Acc:MGI:2443317]	4	protein_coding	ensembl_havana	-1.49784	4.08604	48.2285	3.1216e-05	0.0136661	NA
ENSMUSG00000078349	4	1	156203270	156210563	AW011738	expressed sequence AW011738 [Source:MGI Symbol;Acc:MGI:2140540]	3	processed_transcript	ensembl_havana	-1.49099	5.42694	58.302	1.34361e-05	0.00869619	AW011738
ENSMUSG00000022952	16	-1	92601466	92826149	Runx1	runt related transcription factor 1 [Source:MGI Symbol;Acc:MGI:99852]	7	protein_coding	ensembl_havana	-1.49089	3.89187	17.241	0.00182516	0.0869062	NA
ENSMUSG00000062991	8	-1	31814551	32884797	Nrg1	neuregulin 1 [Source:MGI Symbol;Acc:MGI:96083]	33	protein_coding	ensembl_havana	-1.48403	4.82985	22.6282	0.000702682	0.0527691	NA
ENSMUSG00000032014	9	-1	43221235	43239911	Oaf	out at first homolog [Source:MGI Symbol;Acc:MGI:94852]	3	protein_coding	ensembl_havana	-1.48065	5.6543	17.3652	0.00181002	0.0869062	NA
ENSMUSG00000034394	11	1	4257557	4272514	Lif	leukemia inhibitory factor [Source:MGI Symbol;Acc:MGI:96787]	3	protein_coding	ensembl_havana	-1.48059	7.72333	7.78409	0.0186333	0.292	NA
ENSMUSG00000041828	11	-1	110025634	110095978	Abca8a	ATP-binding cassette, sub-family A (ABC1), member 8a [Source:MGI Symbol;Acc:MGI:2386846]	8	protein_coding	ensembl_havana	-1.47559	6.3467	2.92371	0.117209	0.62346	NA
ENSMUSG00000015090	2	-1	25466709	25470046	Ptgds	prostaglandin D2 synthase (brain) [Source:MGI Symbol;Acc:MGI:99261]	5	protein_coding	ensembl_havana	1.47123	5.21783	3.2599	0.100281	0.587017	NA
ENSMUSG00000040489	11	1	45980310	46017994	Sox30	SRY (sex determining region Y)-box 30 [Source:MGI Symbol;Acc:MGI:1341157]	1	protein_coding	ensembl_havana	-1.46919	3.48534	5.067	0.047377	0.441332	NA
ENSMUSG00000064330	6	1	136923832	136968865	Pde6h	phosphodiesterase 6H, cGMP-specific, cone, gamma [Source:MGI Symbol;Acc:MGI:1925850]	4	protein_coding	ensembl_havana	1.46537	4.43963	11.0163	0.00746563	0.195579	NA
ENSMUSG00000017713	11	-1	117867952	117873481	Tha1	threonine aldolase 1 [Source:MGI Symbol;Acc:MGI:1919026]	3	protein_coding	ensembl_havana	-1.45805	2.19447	34.1036	0.000136006	0.0230116	NA
ENSMUSG00000029657	5	-1	149614287	149636376	Hsph1	heat shock 105kDa/110kDa protein 1 [Source:MGI Symbol;Acc:MGI:105053]	11	protein_coding	ensembl_havana	-1.45267	7.75012	29.2316	0.000259265	0.0316159	NA
ENSMUSG00000024772	19	1	6276725	6300096	Ehd1	EH-domain containing 1 [Source:MGI Symbol;Acc:MGI:1341878]	4	protein_coding	ensembl_havana	-1.44939	6.62374	9.16115	0.0123555	0.241706	NA
ENSMUSG00000093507	3	-1	96254619	96256277	Gm20627	predicted gene 20627 [Source:MGI Symbol;Acc:MGI:5313074]	2	processed_transcript	havana	-1.44265	3.15093	3.50115	0.0899926	0.562248	NA
ENSMUSG00000045932	19	1	34550694	34576419	Ifit2	interferon-induced protein with tetratricopeptide repeats 2 [Source:MGI Symbol;Acc:MGI:99449]	2	protein_coding	ensembl_havana	-1.442	5.71634	26.1287	0.000412721	0.0399006	NA
ENSMUSG00000053930	11	-1	66211725	66525964	Shisa6	shisa family member 6 [Source:MGI Symbol;Acc:MGI:2685725]	3	protein_coding	ensembl_havana	-1.4414	3.88272	4.83136	0.0518736	0.457644	NA
ENSMUSG00000022114	14	-1	105891947	105896819	Spry2	sprouty RTK signaling antagonist 2 [Source:MGI Symbol;Acc:MGI:1345138]	1	protein_coding	ensembl_havana	-1.43324	6.92391	19.6812	0.00117573	0.0720808	NA
ENSMUSG00000079363	5	-1	105115767	105139586	Gbp4	guanylate binding protein 4 [Source:MGI Symbol;Acc:MGI:97072]	6	protein_coding	ensembl_havana	-1.43308	5.73881	6.57695	0.0275679	0.350958	NA
ENSMUSG00000040274	5	1	3341485	3531008	Cdk6	cyclin-dependent kinase 6 [Source:MGI Symbol;Acc:MGI:1277162]	6	protein_coding	ensembl_havana	-1.43124	5.05127	25.6523	0.00043512	0.0414378	NA
ENSMUSG00000040466	7	1	27447978	27466144	Blvrb	biliverdin reductase B (flavin reductase (NADPH)) [Source:MGI Symbol;Acc:MGI:2385271]	6	protein_coding	ensembl_havana	1.42746	4.20637	4.35462	0.0626883	0.490883	NA
ENSMUSG00000110605	8	1	129263641	129282844	Gm32856	predicted gene, 32856 [Source:MGI Symbol;Acc:MGI:5592015]	2	lincRNA	havana	-1.42522	3.8615	23.6879	0.000574	0.0480935	NA
ENSMUSG00000047180	1	-1	36264597	36274679	Neurl3	neuralized E3 ubiquitin protein ligase 3 [Source:MGI Symbol;Acc:MGI:2429944]	2	protein_coding	ensembl_havana	-1.42333	5.62308	3.61769	0.085495	0.549324	NA
ENSMUSG00000047945	4	1	129513581	129515985	Marcksl1	MARCKS-like 1 [Source:MGI Symbol;Acc:MGI:97143]	1	protein_coding	ensembl_havana	-1.41976	6.28529	5.93527	0.0344325	0.386292	NA
ENSMUSG00000047821	11	1	62820231	62850808	Trim16	tripartite motif-containing 16 [Source:MGI Symbol;Acc:MGI:2137356]	5	protein_coding	ensembl_havana	1.41881	4.00195	3.6467	0.0844194	0.546973	NA
ENSMUSG00000021453	13	1	51846678	51848468	Gadd45g	growth arrest and DNA-damage-inducible 45 gamma [Source:MGI Symbol;Acc:MGI:1346325]	2	protein_coding	ensembl_havana	-1.41716	6.81413	5.41296	0.0416071	0.421223	NA
ENSMUSG00000020388	11	-1	54054928	54069014	Pdlim4	PDZ and LIM domain 4 [Source:MGI Symbol;Acc:MGI:1353470]	5	protein_coding	ensembl_havana	-1.41701	3.96037	30.9709	0.000201163	0.0284069	NA
ENSMUSG00000025348	10	1	128933818	128958282	Itga7	integrin alpha 7 [Source:MGI Symbol;Acc:MGI:102700]	5	protein_coding	ensembl_havana	-1.41663	4.66647	32.6609	0.000162957	0.0259247	NA
ENSMUSG00000116508	15	1	83172350	83174808	Gm49463	predicted gene, 49463 [Source:MGI Symbol;Acc:MGI:6155122]	1	antisense	havana	-1.41565	2.62407	11.6264	0.00629561	0.177704	NA
ENSMUSG00000055717	14	1	103650228	103704907	Slain1	SLAIN motif family, member 1 [Source:MGI Symbol;Acc:MGI:2145578]	4	protein_coding	ensembl_havana	-1.41423	5.48196	34.1107	0.000139432	0.0230576	NA
ENSMUSG00000049907	5	1	74195286	74199481	Rasl11b	RAS-like, family 11, member B [Source:MGI Symbol;Acc:MGI:1916189]	3	protein_coding	ensembl_havana	-1.41147	3.33305	25.1136	0.000457469	0.0425887	NA
ENSMUSG00000020941	11	-1	103219762	103267472	Map3k14	mitogen-activated protein kinase kinase kinase 14 [Source:MGI Symbol;Acc:MGI:1858204]	4	protein_coding	ensembl_havana	-1.40929	5.41892	31.6819	0.00018826	0.0282172	NA
ENSMUSG00000096370	19	-1	4742913	4811612	Gm21992	predicted gene 21992 [Source:MGI Symbol;Acc:MGI:5439461]	6	protein_coding	havana	1.40835	2.52083	15.2518	0.00269331	0.109222	NA
ENSMUSG00000029605	5	1	120812635	120824163	Oas1b	2'-5' oligoadenylate synthetase 1B [Source:MGI Symbol;Acc:MGI:97430]	3	polymorphic_pseudogene	ensembl_havana	-1.40741	3.50886	29.5268	0.00024346	0.0306444	NA
ENSMUSG00000104713	5	-1	105270702	105293698	Gbp6	guanylate binding protein 6 [Source:MGI Symbol;Acc:MGI:2140937]	3	protein_coding	ensembl_havana	-1.40692	6.05165	20.7574	0.000973595	0.0630729	NA
ENSMUSG00000040483	11	1	72301629	72313733	Xaf1	XIAP associated factor 1 [Source:MGI Symbol;Acc:MGI:3772572]	5	protein_coding	ensembl_havana	-1.40686	4.59762	12.4067	0.00527939	0.160269	NA
ENSMUSG00000045777	7	-1	142325837	142373753	Ifitm10	interferon induced transmembrane protein 10 [Source:MGI Symbol;Acc:MGI:2444776]	6	protein_coding	ensembl_havana	-1.40661	2.82095	24.0135	0.000542195	0.0473216	NA
ENSMUSG00000038094	16	-1	29395853	29544864	Atp13a4	ATPase type 13A4 [Source:MGI Symbol;Acc:MGI:1924456]	11	protein_coding	ensembl_havana	-1.40424	4.72387	8.91847	0.0132503	0.248745	NA
ENSMUSG00000023947	17	1	45555703	45563169	Nfkbie	nuclear factor of kappa light polypeptide gene enhancer in B cells inhibitor, epsilon [Source:MGI Symbol;Acc:MGI:1194908]	3	protein_coding	ensembl_havana	-1.40227	4.42502	3.98161	0.0731393	0.521146	NA
ENSMUSG00000042379	13	1	113209659	113218098	Esm1	endothelial cell-specific molecule 1 [Source:MGI Symbol;Acc:MGI:1918940]	1	protein_coding	ensembl_havana	-1.40168	4.19154	6.42976	0.0289834	0.357079	NA
ENSMUSG00000115149	14	1	105589476	105632054	9330188P03Rik	RIKEN cDNA 9330188P03 gene [Source:MGI Symbol;Acc:MGI:2686435]	7	processed_transcript	havana	-1.39955	5.81973	4.66095	0.0554543	0.466832	NA
ENSMUSG00000005087	2	-1	102811141	102901665	Cd44	CD44 antigen [Source:MGI Symbol;Acc:MGI:88338]	9	protein_coding	ensembl_havana	-1.3948	8.12434	15.7851	0.00248524	0.103425	NA
ENSMUSG00000061762	6	1	7554879	7565834	Tac1	tachykinin 1 [Source:MGI Symbol;Acc:MGI:98474]	5	protein_coding	ensembl_havana	-1.3945	5.04187	18.6028	0.00143033	0.078975	NA
ENSMUSG00000026473	1	1	153899944	153909723	Glul	glutamate-ammonia ligase (glutamine synthetase) [Source:MGI Symbol;Acc:MGI:95739]	5	protein_coding	ensembl_havana	-1.39288	10.5362	5.28317	0.0436652	0.430082	NA
ENSMUSG00000028370	4	1	65124174	65357509	Pappa	pregnancy-associated plasma protein A [Source:MGI Symbol;Acc:MGI:97479]	1	protein_coding	ensembl_havana	-1.38857	3.76722	15.1389	0.00279977	0.112062	NA
ENSMUSG00000045392	2	1	86020633	86045171	Olfr1033	olfactory receptor 1033 [Source:MGI Symbol;Acc:MGI:3030867]	5	protein_coding	ensembl_havana	-1.38473	5.78882	12.7364	0.0048797	0.153704	NA
ENSMUSG00000027544	2	-1	168476410	168601657	Nfatc2	nuclear factor of activated T cells, cytoplasmic, calcineurin dependent 2 [Source:MGI Symbol;Acc:MGI:102463]	9	protein_coding	ensembl_havana	-1.38161	3.76823	42.0912	5.62745e-05	0.0145703	NA
ENSMUSG00000085008	2	-1	27144898	27162703	Dbhos	dopamine beta hydroxylase, opposite strand [Source:MGI Symbol;Acc:MGI:3652314]	1	antisense	havana	-1.37177	3.6759	38.303	8.39509e-05	0.0183414	NA
ENSMUSG00000028358	4	1	62965573	63139708	Zfp618	zinc finger protein 618 [Source:MGI Symbol;Acc:MGI:1919950]	4	protein_coding	ensembl_havana	1.37079	4.82736	2.91326	0.117791	0.62346	NA
ENSMUSG00000020334	11	-1	53983123	54028090	Slc22a4	solute carrier family 22 (organic cation transporter), member 4 [Source:MGI Symbol;Acc:MGI:1353479]	3	protein_coding	ensembl_havana	-1.36954	3.24233	15.7218	0.00245083	0.102332	NA
ENSMUSG00000018171	11	-1	86583865	86683836	Vmp1	vacuole membrane protein 1 [Source:MGI Symbol;Acc:MGI:1923159]	8	protein_coding	ensembl_havana	-1.36814	8.3353	20.7778	0.000943799	0.0624298	NA
ENSMUSG00000036856	4	1	137277489	137299726	Wnt4	wingless-type MMTV integration site family, member 4 [Source:MGI Symbol;Acc:MGI:98957]	1	protein_coding	ensembl_havana	-1.36803	2.59902	14.5699	0.00312451	0.118006	NA
ENSMUSG00000009376	6	1	17463800	17573980	Met	met proto-oncogene [Source:MGI Symbol;Acc:MGI:96969]	7	protein_coding	ensembl_havana	-1.36141	4.28104	41.9004	5.73787e-05	0.0145703	NA
ENSMUSG00000041959	3	1	93555080	93564643	S100a10	S100 calcium binding protein A10 (calpactin) [Source:MGI Symbol;Acc:MGI:1339468]	3	protein_coding	ensembl_havana	-1.35875	5.90853	98.5496	1.16929e-06	0.00330927	S100a10
ENSMUSG00000021250	12	1	85473890	85477273	Fos	FBJ osteosarcoma oncogene [Source:MGI Symbol;Acc:MGI:95574]	4	protein_coding	ensembl_havana	-1.35804	9.61044	13.142	0.00438382	0.144218	NA
ENSMUSG00000026649	1	1	171113918	171126967	Cfap126	cilia and flagella associated protein 126 [Source:MGI Symbol;Acc:MGI:1922722]	8	protein_coding	ensembl_havana	-1.35713	2.70408	26.1417	0.000392206	0.039121	NA
ENSMUSG00000041324	13	1	16011851	16031621	Inhba	inhibin beta-A [Source:MGI Symbol;Acc:MGI:96570]	2	protein_coding	ensembl_havana	-1.35283	6.21495	8.8195	0.0136375	0.249484	NA
ENSMUSG00000030107	6	1	121245906	121270917	Usp18	ubiquitin specific peptidase 18 [Source:MGI Symbol;Acc:MGI:1344364]	4	protein_coding	ensembl_havana	-1.35002	4.6722	18.3053	0.00149053	0.0801694	NA
ENSMUSG00000042807	1	-1	53806876	54195168	Hecw2	HECT, C2 and WW domain containing E3 ubiquitin protein ligase 2 [Source:MGI Symbol;Acc:MGI:2685817]	6	protein_coding	ensembl_havana	-1.34965	5.506	57.9211	1.38386e-05	0.00869619	Hecw2
ENSMUSG00000008318	7	-1	100845847	100863446	Relt	RELT tumor necrosis factor receptor [Source:MGI Symbol;Acc:MGI:2443373]	6	protein_coding	ensembl_havana	-1.34907	4.21294	35.0382	0.00012168	0.0217269	NA
ENSMUSG00000039543	14	-1	20394193	20452226	Cfap70	cilia and flagella associated protein 70 [Source:MGI Symbol;Acc:MGI:1923920]	6	protein_coding	ensembl_havana	-1.34596	2.09686	3.62896	0.0850753	0.54823	NA
ENSMUSG00000074637	3	1	34650405	34652461	Sox2	SRY (sex determining region Y)-box 2 [Source:MGI Symbol;Acc:MGI:98364]	1	protein_coding	ensembl_havana	-1.34125	2.88288	21.4345	0.000826557	0.0577121	NA
ENSMUSG00000037580	14	-1	47153895	47189413	Gch1	GTP cyclohydrolase 1 [Source:MGI Symbol;Acc:MGI:95675]	2	protein_coding	ensembl_havana	-1.33872	4.1793	3.5457	0.0882393	0.557282	NA
ENSMUSG00000058248	1	1	192190774	192510159	Kcnh1	potassium voltage-gated channel, subfamily H (eag-related), member 1 [Source:MGI Symbol;Acc:MGI:1341721]	3	protein_coding	ensembl_havana	-1.33686	4.36914	12.873	0.00472477	0.149198	NA
ENSMUSG00000028634	4	1	119733784	120138045	Hivep3	human immunodeficiency virus type I enhancer binding protein 3 [Source:MGI Symbol;Acc:MGI:106589]	10	protein_coding	ensembl_havana	-1.33611	5.40548	87.7072	2.03479e-06	0.00330927	Hivep3
ENSMUSG00000028961	4	-1	149149991	149166771	Pgd	phosphogluconate dehydrogenase [Source:MGI Symbol;Acc:MGI:97553]	5	protein_coding	ensembl_havana	1.33416	6.64449	9.15814	0.0123661	0.241706	NA
ENSMUSG00000020658	12	-1	3962554	4038915	Efr3b	EFR3 homolog B [Source:MGI Symbol;Acc:MGI:2444851]	6	protein_coding	ensembl_havana	-1.33399	7.39113	22.6031	0.000701065	0.0527691	NA
ENSMUSG00000028967	4	1	150853919	150868892	Errfi1	ERBB receptor feedback inhibitor 1 [Source:MGI Symbol;Acc:MGI:1921405]	3	protein_coding	ensembl_havana	-1.3255	7.09478	25.0279	0.000478625	0.0432759	NA
ENSMUSG00000102543	18	1	37819513	37841873	Pcdhgc5	protocadherin gamma subfamily C, 5 [Source:MGI Symbol;Acc:MGI:1935205]	4	protein_coding	ensembl_havana	-1.32368	3.76505	4.67425	0.0551641	0.465929	NA
ENSMUSG00000071076	8	1	70698949	70700616	Jund	jun D proto-oncogene [Source:MGI Symbol;Acc:MGI:96648]	1	protein_coding	ensembl_havana	-1.30823	6.56476	4.80084	0.0524934	0.457644	NA
ENSMUSG00000005360	15	-1	8634124	8710764	Slc1a3	solute carrier family 1 (glial high affinity glutamate transporter), member 3 [Source:MGI Symbol;Acc:MGI:99917]	8	protein_coding	ensembl_havana	-1.30821	6.90001	7.98073	0.0175332	0.285728	NA
ENSMUSG00000032860	7	-1	100996568	101012866	P2ry2	purinergic receptor P2Y, G-protein coupled 2 [Source:MGI Symbol;Acc:MGI:105107]	6	protein_coding	ensembl_havana	-1.30789	4.17057	11.589	0.00645366	0.179441	NA
ENSMUSG00000117310	1	-1	30940302	30949770	Ptp4a1	protein tyrosine phosphatase 4a1 [Source:MGI Symbol;Acc:MGI:1277096]	4	protein_coding	ensembl_havana	-1.30732	8.65611	22.5414	0.000693186	0.0527691	NA
ENSMUSG00000010051	9	1	107576927	107581710	Hyal1	hyaluronoglucosaminidase 1 [Source:MGI Symbol;Acc:MGI:96298]	5	protein_coding	ensembl_havana	-1.29315	3.05384	41.6074	5.9125e-05	0.0145703	NA
ENSMUSG00000002396	8	1	71371298	71379361	Ocel1	occludin/ELL domain containing 1 [Source:MGI Symbol;Acc:MGI:1924340]	4	protein_coding	ensembl_havana	-1.29309	3.62637	8.75331	0.0139041	0.251796	NA
ENSMUSG00000068457	Y	-1	1096861	1245759	Uty	ubiquitously transcribed tetratricopeptide repeat gene, Y chromosome [Source:MGI Symbol;Acc:MGI:894810]	12	protein_coding	ensembl_havana	-1.2859	4.25601	1.08711	0.32098	0.834181	NA
ENSMUSG00000035095	14	1	63436394	63465498	Fam167a	family with sequence similarity 167, member A [Source:MGI Symbol;Acc:MGI:3606565]	2	protein_coding	ensembl_havana	-1.28486	4.27549	3.30919	0.0980633	0.580451	NA
ENSMUSG00000038292	7	-1	45183624	45204892	Ccdc155	coiled-coil domain containing 155 [Source:MGI Symbol;Acc:MGI:2687329]	2	protein_coding	ensembl_havana	-1.28266	2.57662	6.53347	0.0279771	0.353618	NA
ENSMUSG00000066632	12	-1	10898986	10900240	Pgk1-rs7	phosphoglycerate kinase-1, related sequence-7 [Source:MGI Symbol;Acc:MGI:97562]	1	processed_pseudogene	havana	1.28168	4.00473	8.91612	0.0132593	0.248745	NA
ENSMUSG00000031538	8	1	22757727	22782844	Plat	plasminogen activator, tissue [Source:MGI Symbol;Acc:MGI:97610]	3	protein_coding	ensembl_havana	-1.28049	7.46957	23.9835	0.000556027	0.0478707	NA
ENSMUSG00000108732	7	1	34389732	34393612	2310043P16Rik	RIKEN cDNA 2310043P16 gene [Source:MGI Symbol;Acc:MGI:1917385]	1	TEC	havana	-1.27954	2.09102	9.07303	0.01251	0.242743	NA
ENSMUSG00000046500	6	-1	96831203	97060413	Tafa4	TAFA chemokine like family member 4 [Source:MGI Symbol;Acc:MGI:2444563]	2	protein_coding	ensembl_havana	-1.27826	2.51542	4.10677	0.069408	0.509458	NA
ENSMUSG00000036181	13	1	23738808	23740367	H1f2	H1.2 linker histone, cluster member [Source:MGI Symbol;Acc:MGI:1931526]	1	protein_coding	ensembl_havana	-1.27701	5.22472	11.7347	0.00622297	0.176547	NA
ENSMUSG00000024781	19	-1	34492318	34527474	Lipa	lysosomal acid lipase A [Source:MGI Symbol;Acc:MGI:96789]	6	protein_coding	ensembl_havana	1.27147	5.4212	15.9674	0.0023935	0.102263	NA
ENSMUSG00000031488	8	-1	27138773	27174646	Rab11fip1	RAB11 family interacting protein 1 (class I) [Source:MGI Symbol;Acc:MGI:1923017]	6	protein_coding	ensembl_havana	-1.2701	4.78391	11.0422	0.00741582	0.194983	NA
ENSMUSG00000031596	8	1	40862396	40922308	Slc7a2	solute carrier family 7 (cationic amino acid transporter, y+ system), member 2 [Source:MGI Symbol;Acc:MGI:99828]	5	protein_coding	ensembl_havana	-1.26758	6.48215	6.41295	0.0291506	0.357429	NA
ENSMUSG00000035200	9	-1	55028154	55048779	Chrnb4	cholinergic receptor, nicotinic, beta polypeptide 4 [Source:MGI Symbol;Acc:MGI:87892]	1	protein_coding	ensembl_havana	1.26757	2.37833	5.13506	0.0461683	0.439543	NA
ENSMUSG00000025582	11	-1	119538719	119547753	Nptx1	neuronal pentraxin 1 [Source:MGI Symbol;Acc:MGI:107811]	1	protein_coding	ensembl_havana	-1.26674	6.68011	12.4797	0.00518759	0.159158	NA
ENSMUSG00000060519	1	-1	156653617	156674356	Tor3a	torsin family 3, member A [Source:MGI Symbol;Acc:MGI:1353652]	8	protein_coding	ensembl_havana	-1.26376	4.44661	6.39323	0.0293482	0.359151	NA
ENSMUSG00000039384	1	1	184013302	184075636	Dusp10	dual specificity phosphatase 10 [Source:MGI Symbol;Acc:MGI:1927070]	2	protein_coding	ensembl_havana	-1.26144	5.99251	16.326	0.00222461	0.0974178	NA
ENSMUSG00000107478	6	-1	124739189	124756021	Gm45234	predicted gene 45234 [Source:MGI Symbol;Acc:MGI:5753810]	1	protein_coding	havana	1.2596	3.25129	1.28763	0.282217	0.805016	NA
ENSMUSG00000069049	Y	1	1010543	1028847	Eif2s3y	eukaryotic translation initiation factor 2, subunit 3, structural gene Y-linked [Source:MGI Symbol;Acc:MGI:1349430]	6	protein_coding	ensembl_havana	-1.25621	5.01772	0.436487	0.523333	0.93077	NA
ENSMUSG00000050737	2	-1	30889471	30929863	Ptges	prostaglandin E synthase [Source:MGI Symbol;Acc:MGI:1927593]	4	protein_coding	ensembl_havana	-1.25461	6.46702	9.21758	0.0121579	0.239876	NA
ENSMUSG00000091405	3	-1	96261682	96263311	H4c14	H4 clustered histone 14 [Source:MGI Symbol;Acc:MGI:2140113]	1	protein_coding	ensembl_havana	-1.2526	2.71038	23.3536	0.000602024	0.0494526	NA
ENSMUSG00000112049	10	-1	50183039	50184149	Gm48269	predicted gene, 48269 [Source:MGI Symbol;Acc:MGI:6097693]	1	processed_pseudogene	havana	-1.24947	3.19488	21.6564	0.000796015	0.0571675	NA
ENSMUSG00000066607	9	1	58488603	58499780	Insyn1	inhibitory synaptic factor 1 [Source:MGI Symbol;Acc:MGI:2442108]	3	protein_coding	ensembl_havana	-1.24883	4.95304	19.2756	0.00123843	0.0741174	NA
ENSMUSG00000023905	17	-1	23675445	23677468	Tnfrsf12a	tumor necrosis factor receptor superfamily, member 12a [Source:MGI Symbol;Acc:MGI:1351484]	6	protein_coding	ensembl_havana	-1.24804	7.22008	16.2903	0.00224077	0.0977847	NA
ENSMUSG00000072812	12	-1	112772194	112802657	Ahnak2	AHNAK nucleoprotein 2 [Source:MGI Symbol;Acc:MGI:2144831]	4	protein_coding	ensembl_havana	-1.24699	4.38975	14.8471	0.00298866	0.116289	NA
ENSMUSG00000005483	8	1	83608193	83612653	Dnajb1	DnaJ heat shock protein family (Hsp40) member B1 [Source:MGI Symbol;Acc:MGI:1931874]	2	protein_coding	ensembl_havana	-1.24464	7.11089	7.1245	0.0229875	0.323208	NA
ENSMUSG00000030606	7	-1	79115102	79131018	Hapln3	hyaluronan and proteoglycan link protein 3 [Source:MGI Symbol;Acc:MGI:1914916]	4	protein_coding	ensembl_havana	-1.24454	3.45319	3.38058	0.09496	0.572922	NA
ENSMUSG00000027339	2	-1	131989415	132030258	Rassf2	Ras association (RalGDS/AF-6) domain family member 2 [Source:MGI Symbol;Acc:MGI:2442060]	5	protein_coding	ensembl_havana	-1.24356	3.31496	7.08946	0.0232515	0.323616	NA
ENSMUSG00000027849	3	1	103575231	103645569	Syt6	synaptotagmin VI [Source:MGI Symbol;Acc:MGI:1859544]	10	protein_coding	ensembl_havana	-1.23809	4.6557	3.33775	0.0968071	0.578266	NA
ENSMUSG00000020256	10	-1	83487450	83534140	Aldh1l2	aldehyde dehydrogenase 1 family, member L2 [Source:MGI Symbol;Acc:MGI:2444680]	7	protein_coding	ensembl_havana	1.2367	4.23277	9.57638	0.0109874	0.228387	NA
ENSMUSG00000072620	11	1	83065112	83070678	Slfn2	schlafen 2 [Source:MGI Symbol;Acc:MGI:1313258]	1	protein_coding	ensembl_havana	-1.23649	4.15112	7.34797	0.0213865	0.311471	NA
ENSMUSG00000115579	14	-1	48727414	48740809	Gm49156	predicted gene, 49156 [Source:MGI Symbol;Acc:MGI:6118576]	1	lincRNA	havana	-1.23511	3.23699	2.59253	0.137574	0.656181	NA
ENSMUSG00000031146	X	-1	7667941	7671390	Plp2	proteolipid protein 2 [Source:MGI Symbol;Acc:MGI:1298382]	3	protein_coding	ensembl_havana	1.23472	3.59836	11.6162	0.00632213	0.177755	NA
ENSMUSG00000006219	4	-1	141576062	141606096	Fblim1	filamin binding LIM protein 1 [Source:MGI Symbol;Acc:MGI:1921452]	15	protein_coding	ensembl_havana	-1.23301	4.65171	28.5116	0.000279615	0.0322426	NA
ENSMUSG00000028158	3	-1	138089854	138144968	Mttp	microsomal triglyceride transfer protein [Source:MGI Symbol;Acc:MGI:106926]	3	protein_coding	ensembl_havana	-1.23223	4.56702	49.5826	2.76436e-05	0.0131664	NA
ENSMUSG00000038059	18	-1	60474191	60501987	Smim3	small integral membrane protein 3 [Source:MGI Symbol;Acc:MGI:1917088]	2	protein_coding	ensembl_havana	-1.23166	4.28293	32.1346	0.00017334	0.0268955	NA
ENSMUSG00000047281	4	-1	133600556	133602168	Sfn	stratifin [Source:MGI Symbol;Acc:MGI:1891831]	1	protein_coding	ensembl_havana	-1.23092	3.13798	18.0715	0.00151685	0.0801694	NA
ENSMUSG00000048922	14	-1	67676331	67715841	Cdca2	cell division cycle associated 2 [Source:MGI Symbol;Acc:MGI:1919787]	7	protein_coding	ensembl_havana	1.22884	1.92916	13.3165	0.0041348	0.138828	NA
ENSMUSG00000024883	19	1	5050481	5057071	Rin1	Ras and Rab interactor 1 [Source:MGI Symbol;Acc:MGI:2385695]	13	protein_coding	ensembl_havana	-1.22836	3.35534	32.4758	0.000166071	0.0260897	NA
ENSMUSG00000024014	17	1	29490753	29496112	Pim1	proviral integration site 1 [Source:MGI Symbol;Acc:MGI:97584]	7	protein_coding	ensembl_havana	-1.22774	7.58216	7.117	0.0230437	0.323208	NA
ENSMUSG00000003032	4	-1	55527143	55532466	Klf4	Kruppel-like factor 4 (gut) [Source:MGI Symbol;Acc:MGI:1342287]	3	protein_coding	ensembl_havana	-1.22577	5.80897	18.5496	0.00144039	0.0790519	NA
ENSMUSG00000028268	3	1	142560026	142573209	Gbp3	guanylate binding protein 3 [Source:MGI Symbol;Acc:MGI:1926263]	7	protein_coding	ensembl_havana	-1.22447	4.70459	5.73087	0.0370451	0.400329	NA
ENSMUSG00000046879	11	-1	48861968	48871683	Irgm1	immunity-related GTPase family M member 1 [Source:MGI Symbol;Acc:MGI:107567]	3	protein_coding	ensembl_havana	-1.22387	5.84347	16.052	0.00235235	0.101248	NA
ENSMUSG00000039328	8	1	31111820	31131482	Rnf122	ring finger protein 122 [Source:MGI Symbol;Acc:MGI:1916117]	5	protein_coding	ensembl_havana	-1.22061	4.32039	17.2255	0.00181133	0.0869062	NA
ENSMUSG00000029819	6	1	49822710	49829507	Npy	neuropeptide Y [Source:MGI Symbol;Acc:MGI:97374]	1	protein_coding	ensembl_havana	-1.2202	4.34111	12.853	0.00470976	0.149099	NA
ENSMUSG00000099696	9	1	46913493	46927366	2900052N01Rik	RIKEN cDNA 2900052N01 gene [Source:MGI Symbol;Acc:MGI:1920290]	3	lincRNA	havana	-1.2201	4.69792	36.4083	0.000103794	0.020069	NA
ENSMUSG00000033788	6	1	84008590	84211060	Dysf	dysferlin [Source:MGI Symbol;Acc:MGI:1349385]	16	protein_coding	ensembl_havana	1.22007	3.74656	8.02028	0.0173215	0.285192	NA
ENSMUSG00000020275	11	-1	23736847	23770970	Rel	reticuloendotheliosis oncogene [Source:MGI Symbol;Acc:MGI:97897]	1	protein_coding	ensembl_havana	-1.21959	5.68264	9.33229	0.0117681	0.236161	NA
ENSMUSG00000040253	3	1	142530342	142550149	Gbp7	guanylate binding protein 7 [Source:MGI Symbol;Acc:MGI:2444421]	2	protein_coding	ensembl_havana	-1.21916	4.64599	21.3479	0.000848283	0.0579414	NA
ENSMUSG00000040435	7	-1	45522916	45526268	Ppp1r15a	protein phosphatase 1, regulatory subunit 15A [Source:MGI Symbol;Acc:MGI:1927072]	3	protein_coding	ensembl_havana	-1.21861	8.63066	4.18627	0.0671599	0.502719	NA
ENSMUSG00000039115	9	1	118606690	118901003	Itga9	integrin alpha 9 [Source:MGI Symbol;Acc:MGI:104756]	6	protein_coding	ensembl_havana	-1.21657	3.69067	29.5271	0.000243448	0.0306444	NA
ENSMUSG00000035692	4	-1	156199455	156200796	Isg15	ISG15 ubiquitin-like modifier [Source:MGI Symbol;Acc:MGI:1855694]	1	protein_coding	ensembl_havana	-1.21641	5.14527	3.27049	0.0997987	0.58533	NA
ENSMUSG00000002602	7	-1	25757273	25788705	Axl	AXL receptor tyrosine kinase [Source:MGI Symbol;Acc:MGI:1347244]	8	protein_coding	ensembl_havana	-1.20945	6.33674	23.7085	0.000584984	0.0486892	NA
ENSMUSG00000034472	8	1	75213944	75224113	Rasd2	RASD family, member 2 [Source:MGI Symbol;Acc:MGI:1922391]	2	protein_coding	ensembl_havana	-1.20658	5.25201	18.5341	0.00142464	0.078975	NA
ENSMUSG00000046275	11	1	76679808	76698664	Trarg1	trafficking regulator of GLUT4 (SLC2A4) 1 [Source:MGI Symbol;Acc:MGI:3029307]	1	protein_coding	ensembl_havana	1.20358	3.20794	2.47213	0.146086	0.667008	NA
ENSMUSG00000026107	1	-1	51465862	51478425	Nabp1	nucleic acid binding protein 1 [Source:MGI Symbol;Acc:MGI:1923258]	10	protein_coding	ensembl_havana	-1.19969	4.76444	12.1454	0.00562438	0.166323	NA
ENSMUSG00000029082	5	1	43818885	43843986	Bst1	bone marrow stromal cell antigen 1 [Source:MGI Symbol;Acc:MGI:105370]	4	protein_coding	ensembl_havana	-1.19567	3.40323	3.96444	0.0736705	0.523102	NA
ENSMUSG00000086503	X	-1	103460366	103483254	Xist	inactive X specific transcripts [Source:MGI Symbol;Acc:MGI:98974]	2	lincRNA	havana	1.19412	9.66352	0.398309	0.541723	0.933787	NA
ENSMUSG00000108207	5	-1	148953748	148970122	1810059H22Rik	RIKEN cDNA 1810059H22 gene [Source:MGI Symbol;Acc:MGI:1917070]	8	processed_transcript	havana	-1.19251	4.03606	17.2459	0.0017926	0.0869062	NA
ENSMUSG00000078532	4	-1	130531602	130574173	Nkain1	Na+/K+ transporting ATPase interacting 1 [Source:MGI Symbol;Acc:MGI:1914399]	3	protein_coding	ensembl_havana	-1.19135	3.45987	16.1566	0.00221933	0.0974178	NA
ENSMUSG00000020604	11	1	109473374	109573330	Arsg	arylsulfatase G [Source:MGI Symbol;Acc:MGI:1921258]	5	protein_coding	ensembl_havana	-1.19104	5.34379	9.33142	0.011771	0.236161	NA
ENSMUSG00000021614	13	-1	89655312	89742509	Vcan	versican [Source:MGI Symbol;Acc:MGI:102889]	9	protein_coding	ensembl_havana	-1.18822	4.47922	8.50627	0.0149563	0.262654	NA
ENSMUSG00000097156	3	1	88206813	88229959	Gm3764	predicted gene 3764 [Source:MGI Symbol;Acc:MGI:3781938]	11	lincRNA	havana	-1.18761	4.34603	5.33027	0.0429043	0.426937	NA
ENSMUSG00000069045	Y	-1	1260771	1286629	Ddx3y	DEAD (Asp-Glu-Ala-Asp) box polypeptide 3, Y-linked [Source:MGI Symbol;Acc:MGI:1349406]	4	protein_coding	ensembl_havana	-1.18731	5.4389	0.393931	0.543912	0.934362	NA
ENSMUSG00000028041	3	-1	89338542	89349996	Adam15	a disintegrin and metallopeptidase domain 15 (metargidin) [Source:MGI Symbol;Acc:MGI:1333882]	13	protein_coding	ensembl_havana	1.18688	6.96811	13.4327	0.00414863	0.138828	NA
ENSMUSG00000027459	2	-1	151969398	151980219	Fam110a	family with sequence similarity 110, member A [Source:MGI Symbol;Acc:MGI:1921097]	4	protein_coding	ensembl_havana	-1.186	4.65553	9.61295	0.0108759	0.227439	NA
ENSMUSG00000037211	3	1	37639947	37644598	Spry1	sprouty RTK signaling antagonist 1 [Source:MGI Symbol;Acc:MGI:1345139]	3	protein_coding	ensembl_havana	-1.18434	4.07952	10.628	0.00821161	0.204659	NA
ENSMUSG00000042279	6	1	115944938	115950236	H1f8	H1.8 linker histone [Source:MGI Symbol;Acc:MGI:2176207]	5	protein_coding	ensembl_havana	-1.18393	7.29462	1.04574	0.32992	0.838527	NA
ENSMUSG00000026249	1	-1	79794197	79861180	Serpine2	serine (or cysteine) peptidase inhibitor, clade E, member 2 [Source:MGI Symbol;Acc:MGI:101780]	6	protein_coding	ensembl_havana	-1.18098	5.41318	14.5044	0.00326363	0.120594	NA
ENSMUSG00000018774	11	-1	69664213	69666153	Cd68	CD68 antigen [Source:MGI Symbol;Acc:MGI:88342]	3	protein_coding	ensembl_havana	-1.17782	6.16862	20.7178	0.000962034	0.0629731	NA
ENSMUSG00000050966	4	-1	134003330	134018841	Lin28a	lin-28 homolog A (C. elegans) [Source:MGI Symbol;Acc:MGI:1890546]	4	protein_coding	ensembl_havana	-1.17337	4.6766	7.15761	0.0227414	0.320977	NA
ENSMUSG00000039116	10	-1	14402583	14545659	Adgrg6	adhesion G protein-coupled receptor G6 [Source:MGI Symbol;Acc:MGI:1916151]	5	protein_coding	ensembl_havana	-1.1718	2.91141	12.2268	0.00537249	0.161922	NA
ENSMUSG00000115099	14	1	103424905	103449867	1700087I21Rik	RIKEN cDNA 1700087I21 gene [Source:MGI Symbol;Acc:MGI:1923869]	2	lincRNA	havana	-1.17109	1.9872	10.8032	0.00770423	0.198415	NA
ENSMUSG00000086320	4	1	117700188	117700923	Gm12840	predicted gene 12840 [Source:MGI Symbol;Acc:MGI:3650917]	1	lincRNA	havana	-1.16906	6.87642	5.25567	0.0441173	0.431129	NA
ENSMUSG00000024521	18	1	66458533	66465565	Pmaip1	phorbol-12-myristate-13-acetate-induced protein 1 [Source:MGI Symbol;Acc:MGI:1930146]	3	protein_coding	ensembl_havana	-1.16658	5.28488	2.45098	0.14765	0.670514	NA
ENSMUSG00000021091	12	1	104406729	104414329	Serpina3n	serine (or cysteine) peptidase inhibitor, clade A, member 3N [Source:MGI Symbol;Acc:MGI:105045]	1	protein_coding	ensembl_havana	-1.1652	8.23044	23.0368	0.000633523	0.049924	NA
ENSMUSG00000039405	7	-1	89507783	89527187	Prss23	protease, serine 23 [Source:MGI Symbol;Acc:MGI:1923703]	8	protein_coding	ensembl_havana	-1.16457	5.79689	12.9384	0.00465272	0.149099	NA
ENSMUSG00000032369	9	1	92249750	92272278	Plscr1	phospholipid scramblase 1 [Source:MGI Symbol;Acc:MGI:893575]	3	protein_coding	ensembl_havana	-1.16425	4.41046	3.50348	0.0898996	0.562248	NA
ENSMUSG00000074622	2	-1	160363703	160367065	Mafb	v-maf musculoaponeurotic fibrosarcoma oncogene family, protein B (avian) [Source:MGI Symbol;Acc:MGI:104555]	1	protein_coding	ensembl_havana	-1.16041	3.34893	16.4855	0.00207469	0.0931799	NA
ENSMUSG00000046417	11	-1	62604884	62648523	Lrrc75a	leucine rich repeat containing 75A [Source:MGI Symbol;Acc:MGI:2682293]	3	protein_coding	ensembl_havana	-1.1601	3.50326	17.9865	0.00154177	0.0801694	NA
ENSMUSG00000024561	18	1	74267605	74282732	Mbd1	methyl-CpG binding domain protein 1 [Source:MGI Symbol;Acc:MGI:1333811]	7	protein_coding	ensembl_havana	-1.15637	7.18074	29.3793	0.000248706	0.0306444	NA
ENSMUSG00000025475	7	1	139834174	139878088	Adgra1	adhesion G protein-coupled receptor A1 [Source:MGI Symbol;Acc:MGI:1277167]	3	protein_coding	ensembl_havana	-1.15536	5.3082	6.50366	0.028262	0.353618	NA
ENSMUSG00000041445	14	1	34375465	34404287	Mmrn2	multimerin 2 [Source:MGI Symbol;Acc:MGI:2385618]	2	protein_coding	ensembl_havana	1.15495	5.65201	5.77022	0.0365239	0.396258	NA
ENSMUSG00000028517	4	1	105157347	105232764	Plpp3	phospholipid phosphatase 3 [Source:MGI Symbol;Acc:MGI:1915166]	1	protein_coding	ensembl_havana	-1.1523	6.80915	8.12454	0.016778	0.280407	NA
ENSMUSG00000040296	4	-1	40203773	40239828	Ddx58	DEAD (Asp-Glu-Ala-Asp) box polypeptide 58 [Source:MGI Symbol;Acc:MGI:2442858]	10	protein_coding	ensembl_havana	-1.15087	5.78598	15.5291	0.0026213	0.10793	NA
ENSMUSG00000029561	5	1	114896936	114912234	Oasl2	2'-5' oligoadenylate synthetase-like 2 [Source:MGI Symbol;Acc:MGI:1344390]	9	protein_coding	ensembl_havana	-1.15077	5.96391	20.6513	0.000971829	0.0630729	NA
ENSMUSG00000074219	8	-1	83932329	83955343	Gm10644	predicted gene 10644 [Source:MGI Symbol;Acc:MGI:3704314]	4	bidirectional_promoter_lncRNA	ensembl_havana	-1.14883	2.14937	5.87374	0.0350535	0.389387	NA
ENSMUSG00000032575	9	-1	106838312	106891979	Manf	mesencephalic astrocyte-derived neurotrophic factor [Source:MGI Symbol;Acc:MGI:1922090]	7	protein_coding	ensembl_havana	1.14706	6.12546	45.0992	4.18089e-05	0.0143243	Manf
ENSMUSG00000026773	2	-1	11471433	11554077	Pfkfb3	6-phosphofructo-2-kinase/fructose-2,6-biphosphatase 3 [Source:MGI Symbol;Acc:MGI:2181202]	21	protein_coding	ensembl_havana	-1.14563	7.50943	18.5888	0.00139893	0.0787098	NA
ENSMUSG00000038456	6	-1	39462378	39557867	Dennd2a	DENN/MADD domain containing 2A [Source:MGI Symbol;Acc:MGI:2444961]	5	protein_coding	ensembl_havana	-1.14554	6.284	29.0751	0.000261621	0.0316159	NA
ENSMUSG00000079297	X	1	33505661	33507010	Gm2223	predicted pseudogene 2223 [Source:MGI Symbol;Acc:MGI:3780393]	1	processed_pseudogene	havana	1.14321	2.84243	0.528798	0.483323	0.914822	NA
ENSMUSG00000042622	15	1	79346621	79359076	Maff	v-maf musculoaponeurotic fibrosarcoma oncogene family, protein F (avian) [Source:MGI Symbol;Acc:MGI:96910]	4	protein_coding	ensembl_havana	-1.14142	6.93065	2.24138	0.16438	0.696974	NA
ENSMUSG00000024210	17	-1	27143965	27167795	Ip6k3	inositol hexaphosphate kinase 3 [Source:MGI Symbol;Acc:MGI:3045325]	1	protein_coding	ensembl_havana	-1.14021	3.60577	6.90364	0.0247148	0.335571	NA
ENSMUSG00000112143	10	-1	76964653	77008569	Gm35721	predicted gene, 35721 [Source:MGI Symbol;Acc:MGI:5594880]	1	lincRNA	havana	-1.13912	3.59177	3.39865	0.0941943	0.572491	NA
ENSMUSG00000021360	13	1	40859754	40960892	Gcnt2	glucosaminyl (N-acetyl) transferase 2, I-branching enzyme [Source:MGI Symbol;Acc:MGI:1100870]	6	protein_coding	ensembl_havana	-1.1391	4.93881	8.63703	0.0143878	0.257587	NA
ENSMUSG00000018899	11	1	53770014	53778374	Irf1	interferon regulatory factor 1 [Source:MGI Symbol;Acc:MGI:96590]	10	protein_coding	ensembl_havana	-1.13802	6.83813	4.1525	0.0681037	0.505867	NA
ENSMUSG00000007682	12	-1	90724552	90738438	Dio2	deiodinase, iodothyronine, type II [Source:MGI Symbol;Acc:MGI:1338833]	1	protein_coding	ensembl_havana	-1.1378	4.6637	16.7032	0.00201204	0.0919541	NA
ENSMUSG00000035394	18	1	74283090	74359986	Cfap53	cilia and flagella associated protein 53 [Source:MGI Symbol;Acc:MGI:1921703]	5	protein_coding	ensembl_havana	-1.13437	2.48966	22.9785	0.000639542	0.049924	NA
ENSMUSG00000020048	10	-1	86690209	86705509	Hsp90b1	heat shock protein 90, beta (Grp94), member 1 [Source:MGI Symbol;Acc:MGI:98817]	5	protein_coding	ensembl_havana	1.13319	8.99708	49.3244	2.82856e-05	0.0131664	Hsp90b1
ENSMUSG00000028776	4	-1	130164454	130175122	Tinagl1	tubulointerstitial nephritis antigen-like 1 [Source:MGI Symbol;Acc:MGI:2137617]	9	protein_coding	ensembl_havana	-1.13252	3.31085	4.14883	0.0682071	0.506037	NA
ENSMUSG00000027204	2	-1	125300594	125507993	Fbn1	fibrillin 1 [Source:MGI Symbol;Acc:MGI:95489]	3	protein_coding	ensembl_havana	1.13225	4.75261	2.66304	0.132883	0.647089	NA
ENSMUSG00000073478	1	1	191224454	191226140	D730003I15Rik	RIKEN cDNA D730003I15 gene [Source:MGI Symbol;Acc:MGI:1925971]	2	lincRNA	ensembl_havana	-1.13123	2.59401	6.72441	0.0260895	0.345878	NA
ENSMUSG00000069874	11	1	58199618	58222782	Irgm2	immunity-related GTPase family M member 2 [Source:MGI Symbol;Acc:MGI:1926262]	3	protein_coding	ensembl_havana	-1.12972	3.86708	13.4077	0.00407807	0.138492	NA
ENSMUSG00000071637	16	1	15887286	15891031	Cebpd	CCAAT/enhancer binding protein (C/EBP), delta [Source:MGI Symbol;Acc:MGI:103573]	2	protein_coding	havana	-1.12942	4.85769	3.77696	0.0797919	0.535305	NA
ENSMUSG00000029135	5	1	32135801	32157842	Fosl2	fos-like antigen 2 [Source:MGI Symbol;Acc:MGI:102858]	3	protein_coding	ensembl_havana	-1.12854	6.95305	5.23517	0.0444578	0.432061	NA
ENSMUSG00000114424	14	-1	29958071	29961381	Gm47414	predicted gene, 47414 [Source:MGI Symbol;Acc:MGI:6096350]	1	lincRNA	havana	-1.12631	2.47642	10.7141	0.00788757	0.200265	NA
ENSMUSG00000050174	3	-1	37404910	37420211	Nudt6	nudix (nucleoside diphosphate linked moiety X)-type motif 6 [Source:MGI Symbol;Acc:MGI:2387618]	10	protein_coding	ensembl_havana	-1.12433	3.60032	5.5645	0.0393518	0.411801	NA
ENSMUSG00000061414	6	1	127561338	127674248	Cracr2a	calcium release activated channel regulator 2A [Source:MGI Symbol;Acc:MGI:2685919]	3	protein_coding	ensembl_havana	1.12402	3.88007	2.04588	0.182264	0.720571	NA
ENSMUSG00000062210	18	1	49979427	50107173	Tnfaip8	tumor necrosis factor, alpha-induced protein 8 [Source:MGI Symbol;Acc:MGI:2147191]	13	protein_coding	ensembl_havana	-1.12244	3.62658	7.01854	0.0237972	0.329025	NA
ENSMUSG00000049985	13	1	112288451	112384002	Ankrd55	ankyrin repeat domain 55 [Source:MGI Symbol;Acc:MGI:1924568]	6	protein_coding	ensembl_havana	-1.12023	3.36156	6.42327	0.0290478	0.357079	NA
ENSMUSG00000041479	14	1	34219595	34230420	Syt15	synaptotagmin XV [Source:MGI Symbol;Acc:MGI:2442166]	3	protein_coding	ensembl_havana	-1.11841	3.24925	1.74381	0.215263	0.748804	NA
ENSMUSG00000111052	10	1	19141751	19206702	Gm20139	predicted gene, 20139 [Source:MGI Symbol;Acc:MGI:5012324]	3	lincRNA	havana	-1.11809	4.77946	2.30957	0.158681	0.691505	NA
ENSMUSG00000031762	8	1	94172664	94173568	Mt2	metallothionein 2 [Source:MGI Symbol;Acc:MGI:97172]	2	protein_coding	ensembl_havana	-1.1177	7.55574	18.9964	0.001294	0.076352	NA
ENSMUSG00000021575	13	-1	74211118	74292331	Ahrr	aryl-hydrocarbon receptor repressor [Source:MGI Symbol;Acc:MGI:1333776]	7	protein_coding	ensembl_havana	-1.11177	5.646	7.4714	0.0205601	0.305751	NA
ENSMUSG00000034765	19	1	53529109	53542431	Dusp5	dual specificity phosphatase 5 [Source:MGI Symbol;Acc:MGI:2685183]	1	protein_coding	ensembl_havana	-1.11006	6.23326	20.0675	0.00107413	0.0674985	NA
ENSMUSG00000003814	8	-1	84841850	84846934	Calr	calreticulin [Source:MGI Symbol;Acc:MGI:88252]	4	protein_coding	ensembl_havana	1.10753	9.00268	23.784	0.000562161	0.0479702	Calr
ENSMUSG00000007655	6	1	17306335	17341452	Cav1	caveolin 1, caveolae protein [Source:MGI Symbol;Acc:MGI:102709]	10	protein_coding	ensembl_havana	-1.10544	6.21399	23.2539	0.000622553	0.049924	NA
ENSMUSG00000041540	6	-1	143828425	144781977	Sox5	SRY (sex determining region Y)-box 5 [Source:MGI Symbol;Acc:MGI:98367]	14	protein_coding	ensembl_havana	-1.10541	3.18351	13.596	0.0038757	0.134529	NA
ENSMUSG00000020422	11	-1	8431652	8664681	Tns3	tensin 3 [Source:MGI Symbol;Acc:MGI:2443012]	6	protein_coding	ensembl_havana	-1.1049	6.36412	10.4068	0.00875985	0.208836	NA
ENSMUSG00000106874	6	-1	18845910	18848207	Gm20186	predicted gene, 20186 [Source:MGI Symbol;Acc:MGI:5012371]	3	lincRNA	havana	-1.10342	8.06158	3.49551	0.0902175	0.562599	NA
ENSMUSG00000028642	4	-1	119205055	119218217	Tmem269	transmembrane protein 269 [Source:MGI Symbol;Acc:MGI:1922430]	2	protein_coding	ensembl_havana	-1.10241	2.72516	5.25196	0.04417	0.431129	NA
ENSMUSG00000015605	17	-1	46548329	46556175	Srf	serum response factor [Source:MGI Symbol;Acc:MGI:106658]	4	protein_coding	ensembl_havana	-1.10217	5.53984	17.4492	0.00175232	0.0860281	NA
ENSMUSG00000055413	17	1	35394126	35397800	H2-Q5	histocompatibility 2, Q region locus 5 [Source:MGI Symbol;Acc:MGI:95934]	3	polymorphic_pseudogene	ensembl_havana	-1.10153	4.07634	5.04242	0.0478231	0.443472	NA
ENSMUSG00000024907	19	-1	3409915	3414544	Gal	galanin and GMAP prepropeptide [Source:MGI Symbol;Acc:MGI:95637]	2	protein_coding	ensembl_havana	-1.10118	3.42464	4.99532	0.0486924	0.447659	NA
ENSMUSG00000028927	4	1	140906344	140952586	Padi2	peptidyl arginine deiminase, type II [Source:MGI Symbol;Acc:MGI:1338892]	3	protein_coding	ensembl_havana	-1.10102	6.71621	9.49046	0.0112549	0.232125	NA
ENSMUSG00000090958	7	1	98489283	98502181	Lrrc32	leucine rich repeat containing 32 [Source:MGI Symbol;Acc:MGI:93882]	3	protein_coding	ensembl_havana	1.10083	5.75408	1.37546	0.267301	0.792444	NA
ENSMUSG00000071713	15	1	78325752	78353847	Csf2rb	colony stimulating factor 2 receptor, beta, low-affinity (granulocyte-macrophage) [Source:MGI Symbol;Acc:MGI:1339759]	8	protein_coding	ensembl_havana	-1.10006	2.57979	13.1738	0.00427512	0.141767	NA
ENSMUSG00000029762	6	1	34354119	34368463	Akr1b8	aldo-keto reductase family 1, member B8 [Source:MGI Symbol;Acc:MGI:107673]	2	protein_coding	ensembl_havana	1.09935	3.97049	2.97094	0.114625	0.61696	NA
ENSMUSG00000017144	2	-1	51130438	51149111	Rnd3	Rho family GTPase 3 [Source:MGI Symbol;Acc:MGI:1921444]	3	protein_coding	ensembl_havana	-1.0993	5.35678	44.8765	4.27143e-05	0.0143243	NA
ENSMUSG00000035042	11	-1	83525778	83530518	Ccl5	chemokine (C-C motif) ligand 5 [Source:MGI Symbol;Acc:MGI:98262]	2	protein_coding	ensembl_havana	-1.09853	5.74021	2.40267	0.151304	0.676666	NA
ENSMUSG00000053113	11	-1	117966079	117970047	Socs3	suppressor of cytokine signaling 3 [Source:MGI Symbol;Acc:MGI:1201791]	3	protein_coding	ensembl_havana	-1.09804	6.7709	8.01834	0.0173318	0.285192	NA
ENSMUSG00000046876	13	-1	45549755	45965008	Atxn1	ataxin 1 [Source:MGI Symbol;Acc:MGI:104783]	6	protein_coding	ensembl_havana	-1.09734	6.53901	8.14844	0.0166564	0.279863	NA
ENSMUSG00000049191	X	-1	102066544	102071304	Rtl5	retrotransposon Gag like 5 [Source:MGI Symbol;Acc:MGI:3045324]	4	protein_coding	ensembl_havana	-1.09521	5.4866	11.4109	0.00674955	0.18366	NA
ENSMUSG00000025885	18	1	74440936	74771493	Myo5b	myosin VB [Source:MGI Symbol;Acc:MGI:106598]	11	protein_coding	ensembl_havana	-1.09019	6.23601	20.3381	0.00101859	0.0649829	NA
ENSMUSG00000028480	4	1	43957401	43979118	Glipr2	GLI pathogenesis-related 2 [Source:MGI Symbol;Acc:MGI:1917770]	2	protein_coding	ensembl_havana	-1.08626	4.98366	9.70546	0.0105998	0.226948	NA
ENSMUSG00000041134	16	-1	85421533	85553397	Cyyr1	cysteine and tyrosine-rich protein 1 [Source:MGI Symbol;Acc:MGI:2152187]	4	protein_coding	ensembl_havana	1.08565	5.09156	7.06399	0.0234458	0.325599	NA
ENSMUSG00000108845	7	-1	82155877	82157024	Gm45090	predicted gene 45090 [Source:MGI Symbol;Acc:MGI:5753666]	1	lincRNA	havana	-1.0856	4.73213	7.34995	0.0213729	0.311471	NA
ENSMUSG00000021270	12	-1	110690605	110702728	Hsp90aa1	heat shock protein 90, alpha (cytosolic), class A member 1 [Source:MGI Symbol;Acc:MGI:96250]	8	protein_coding	ensembl_havana	-1.08394	10.8985	14.8618	0.00291984	0.114677	NA
ENSMUSG00000078853	11	1	58199556	58207591	Igtp	interferon gamma induced GTPase [Source:MGI Symbol;Acc:MGI:107729]	3	protein_coding	ensembl_havana	-1.08262	4.38195	19.1679	0.00123461	0.0741174	NA
ENSMUSG00000025221	19	-1	45791839	45816061	Kcnip2	Kv channel-interacting protein 2 [Source:MGI Symbol;Acc:MGI:2135916]	11	protein_coding	ensembl_havana	1.08258	2.88501	8.17926	0.016313	0.275917	NA
ENSMUSG00000040663	19	1	4214238	4223490	Clcf1	cardiotrophin-like cytokine factor 1 [Source:MGI Symbol;Acc:MGI:1930088]	5	protein_coding	ensembl_havana	-1.08201	5.24623	13.8557	0.00373742	0.131574	NA
ENSMUSG00000098188	10	1	59221953	59226434	Sowahc	sosondowah ankyrin repeat domain family member C [Source:MGI Symbol;Acc:MGI:3606051]	1	protein_coding	havana	-1.08006	4.59952	38.7087	8.03103e-05	0.0183414	NA
ENSMUSG00000033016	18	-1	80606205	80713071	Nfatc1	nuclear factor of activated T cells, cytoplasmic, calcineurin dependent 1 [Source:MGI Symbol;Acc:MGI:102469]	7	protein_coding	ensembl_havana	-1.07955	3.44116	7.53473	0.0200387	0.301612	NA
ENSMUSG00000024043	17	-1	67842713	68004120	Arhgap28	Rho GTPase activating protein 28 [Source:MGI Symbol;Acc:MGI:2147003]	5	protein_coding	ensembl_havana	-1.07607	4.57378	4.67543	0.0551385	0.465929	NA
ENSMUSG00000040428	7	1	45526330	45554229	Plekha4	pleckstrin homology domain containing, family A (phosphoinositide binding specific) member 4 [Source:MGI Symbol;Acc:MGI:1916467]	10	protein_coding	ensembl_havana	-1.07416	2.91857	6.19488	0.0313071	0.368415	NA
ENSMUSG00000036931	7	1	30421732	30428746	Nfkbid	nuclear factor of kappa light polypeptide gene enhancer in B cells inhibitor, delta [Source:MGI Symbol;Acc:MGI:3041243]	4	protein_coding	ensembl_havana	-1.07182	3.2524	8.05579	0.0169651	0.282066	NA
ENSMUSG00000038642	3	1	95526786	95556403	Ctss	cathepsin S [Source:MGI Symbol;Acc:MGI:107341]	2	protein_coding	ensembl_havana	1.07095	3.3454	3.82611	0.0781279	0.532315	NA
ENSMUSG00000057503	19	-1	13138021	13149549	Olfr1459	olfactory receptor 1459 [Source:MGI Symbol;Acc:MGI:3031293]	3	protein_coding	ensembl_havana	-1.07028	3.53302	16.3739	0.00212245	0.0945918	NA
ENSMUSG00000035778	2	-1	35400179	35463231	Ggta1	glycoprotein galactosyltransferase alpha 1, 3 [Source:MGI Symbol;Acc:MGI:95704]	9	protein_coding	ensembl_havana	-1.06975	4.0359	10.0189	0.00962877	0.218832	NA
ENSMUSG00000032115	9	1	44379490	44392369	Hyou1	hypoxia up-regulated 1 [Source:MGI Symbol;Acc:MGI:108030]	9	protein_coding	ensembl_havana	1.06974	7.36805	69.3809	6.07933e-06	0.00509366	Hyou1
ENSMUSG00000026185	1	-1	72857932	72874884	Igfbp5	insulin-like growth factor binding protein 5 [Source:MGI Symbol;Acc:MGI:96440]	2	protein_coding	ensembl_havana	1.06728	6.38279	6.84002	0.0252412	0.339649	NA
ENSMUSG00000050953	10	1	56377330	56402513	Gja1	gap junction protein, alpha 1 [Source:MGI Symbol;Acc:MGI:95713]	8	protein_coding	ensembl_havana	1.06605	5.67866	1.47917	0.251056	0.776971	NA
ENSMUSG00000006342	10	-1	75636706	75644008	Susd2	sushi domain containing 2 [Source:MGI Symbol;Acc:MGI:1918983]	4	protein_coding	ensembl_havana	-1.06595	4.07093	4.44305	0.0604864	0.482662	NA
ENSMUSG00000028840	4	-1	134243289	134245592	Zfp593	zinc finger protein 593 [Source:MGI Symbol;Acc:MGI:1915290]	2	protein_coding	ensembl_havana	-1.06456	4.33925	16.9476	0.00189116	0.088376	NA
ENSMUSG00000022346	15	1	61985391	61990374	Myc	myelocytomatosis oncogene [Source:MGI Symbol;Acc:MGI:97250]	7	protein_coding	ensembl_havana	-1.06001	6.17428	2.25122	0.163542	0.696974	NA
ENSMUSG00000117003	17	1	66449854	66452599	Gm49937	predicted gene, 49937 [Source:MGI Symbol;Acc:MGI:6270649]	1	bidirectional_promoter_lncRNA	havana	-1.05938	3.86301	8.11813	0.0167291	0.280335	NA
ENSMUSG00000025789	7	-1	73939119	74013690	St8sia2	ST8 alpha-N-acetyl-neuraminide alpha-2,8-sialyltransferase 2 [Source:MGI Symbol;Acc:MGI:106020]	2	protein_coding	ensembl_havana	-1.05922	3.06741	8.62349	0.0142555	0.255582	NA
ENSMUSG00000069867	8	-1	122619471	122622739	Pabpn1l	poly(A)binding protein nuclear 1-like [Source:MGI Symbol;Acc:MGI:2685954]	2	protein_coding	ensembl_havana	-1.05902	2.21072	3.52902	0.0888905	0.559427	NA
ENSMUSG00000043036	5	-1	122108040	122140823	Ccdc63	coiled-coil domain containing 63 [Source:MGI Symbol;Acc:MGI:3607777]	7	protein_coding	ensembl_havana	-1.05846	4.78368	1.50078	0.247844	0.775042	NA
ENSMUSG00000058443	9	-1	50344201	50344968	Rpl10-ps3	ribosomal protein L10, pseudogene 3 [Source:MGI Symbol;Acc:MGI:3704336]	1	protein_coding	ensembl_havana	1.05773	7.54453	3.15538	0.105193	0.595604	NA
ENSMUSG00000061353	6	1	117168535	117181367	Cxcl12	chemokine (C-X-C motif) ligand 12 [Source:MGI Symbol;Acc:MGI:103556]	4	protein_coding	ensembl_havana	-1.05706	5.05204	16.9516	0.00191236	0.0890167	NA
ENSMUSG00000086363	13	1	29014399	29040336	A330102I10Rik	RIKEN cDNA A330102I10 gene [Source:MGI Symbol;Acc:MGI:1925170]	4	lincRNA	havana	-1.05658	2.04134	11.2121	0.00692504	0.185178	NA
ENSMUSG00000095098	19	-1	5453180	5457894	Ccdc85b	coiled-coil domain containing 85B [Source:MGI Symbol;Acc:MGI:2147607]	2	protein_coding	ensembl_havana	-1.05395	4.95497	5.5691	0.0392857	0.411801	NA
ENSMUSG00000047415	12	-1	100876682	100908198	Gpr68	G protein-coupled receptor 68 [Source:MGI Symbol;Acc:MGI:2441763]	7	protein_coding	ensembl_havana	-1.05105	3.6265	11.1774	0.00702034	0.187328	NA
ENSMUSG00000039099	7	1	79743163	79785950	Wdr93	WD repeat domain 93 [Source:MGI Symbol;Acc:MGI:3646885]	1	protein_coding	ensembl_havana	-1.04608	3.24261	1.84883	0.202956	0.739577	NA
ENSMUSG00000006386	4	1	94739289	94874976	Tek	TEK receptor tyrosine kinase [Source:MGI Symbol;Acc:MGI:98664]	4	protein_coding	ensembl_havana	1.04524	5.56406	3.20972	0.102602	0.592955	NA
ENSMUSG00000071317	10	1	45335772	45372479	Bves	blood vessel epicardial substance [Source:MGI Symbol;Acc:MGI:1346013]	2	protein_coding	ensembl_havana	-1.04427	3.36733	26.9361	0.000349285	0.0368892	NA
ENSMUSG00000103103	9	1	108567533	108569174	4833445I07Rik	RIKEN cDNA 4833445I07 gene [Source:MGI Symbol;Acc:MGI:2143268]	2	lincRNA	havana	-1.04273	1.93324	18.0948	0.00151007	0.0801694	NA
ENSMUSG00000034218	9	-1	53439149	53536740	Atm	ataxia telangiectasia mutated [Source:MGI Symbol;Acc:MGI:107202]	6	protein_coding	ensembl_havana	1.04271	5.14471	6.23267	0.0310197	0.36675	NA
ENSMUSG00000024427	18	-1	38586247	38601415	Spry4	sprouty RTK signaling antagonist 4 [Source:MGI Symbol;Acc:MGI:1345144]	1	protein_coding	ensembl_havana	-1.04258	5.22039	3.6635	0.0838042	0.545443	NA
ENSMUSG00000056144	7	1	104244457	104262234	Trim34a	tripartite motif-containing 34A [Source:MGI Symbol;Acc:MGI:2137359]	3	protein_coding	ensembl_havana	-1.04165	3.36851	21.3334	0.000840943	0.0579414	NA
ENSMUSG00000033306	16	1	24393507	24992578	Lpp	LIM domain containing preferred translocation partner in lipoma [Source:MGI Symbol;Acc:MGI:2441849]	6	protein_coding	ensembl_havana	-1.04084	5.53991	38.4116	8.29578e-05	0.0183414	NA
ENSMUSG00000049744	2	1	43748824	44395953	Arhgap15	Rho GTPase activating protein 15 [Source:MGI Symbol;Acc:MGI:1923367]	5	protein_coding	ensembl_havana	-1.03748	2.39291	4.37484	0.0621473	0.488421	NA
ENSMUSG00000087221	15	-1	4020114	4027405	BC037032	cDNA Sequence BC037032 [Source:MGI Symbol;Acc:MGI:3040924]	6	processed_transcript	havana	-1.03404	3.27944	12.9636	0.00449225	0.145988	NA
ENSMUSG00000037060	7	-1	105480083	105482300	Cavin3	caveolae associated 3 [Source:MGI Symbol;Acc:MGI:1923422]	1	protein_coding	ensembl_havana	1.0319	3.04091	16.3308	0.00214126	0.095093	NA
ENSMUSG00000031700	8	1	85492576	85527560	Gpt2	glutamic pyruvate transaminase (alanine aminotransferase) 2 [Source:MGI Symbol;Acc:MGI:1915391]	5	protein_coding	ensembl_havana	1.03112	4.59814	49.713	2.73261e-05	0.0131664	Gpt2
ENSMUSG00000037188	4	-1	135541888	135573630	Grhl3	grainyhead like transcription factor 3 [Source:MGI Symbol;Acc:MGI:2655333]	1	protein_coding	ensembl_havana	-1.03005	2.81858	7.17399	0.022403	0.318869	NA
ENSMUSG00000044352	11	-1	53476573	53480274	Sowaha	sosondowah ankyrin repeat domain family member A [Source:MGI Symbol;Acc:MGI:2687280]	1	protein_coding	ensembl_havana	-1.02835	3.79971	8.86485	0.0133115	0.248745	NA
ENSMUSG00000044288	4	1	33924593	33948831	Cnr1	cannabinoid receptor 1 (brain) [Source:MGI Symbol;Acc:MGI:104615]	3	protein_coding	ensembl_havana	-1.02686	4.22924	2.73235	0.128468	0.639441	NA
ENSMUSG00000047712	10	-1	8204756	8518825	Ust	uronyl-2-sulfotransferase [Source:MGI Symbol;Acc:MGI:2442406]	2	protein_coding	ensembl_havana	-1.02645	3.44871	9.35346	0.0115254	0.234766	NA
ENSMUSG00000033060	14	1	101729957	101934710	Lmo7	LIM domain only 7 [Source:MGI Symbol;Acc:MGI:1353586]	16	protein_coding	ensembl_havana	1.02588	3.9052	2.77405	0.125902	0.636605	NA
ENSMUSG00000054779	3	-1	37335332	37349740	Fgf2os	fibroblast growth factor 2, opposite strand [Source:MGI Symbol;Acc:MGI:3649376]	1	antisense	ensembl_havana	1.02547	3.15628	4.40803	0.061347	0.485522	NA
ENSMUSG00000086690	7	-1	82743368	82755644	4933406J10Rik	RIKEN cDNA 4933406J10 gene [Source:MGI Symbol;Acc:MGI:1921308]	1	antisense	havana	-1.02532	2.14105	1.3054	0.279108	0.802648	NA
ENSMUSG00000030930	7	-1	132235780	132317228	Chst15	carbohydrate sulfotransferase 15 [Source:MGI Symbol;Acc:MGI:1924840]	4	protein_coding	ensembl_havana	-1.02504	3.6367	10.2089	0.00908232	0.212227	NA
ENSMUSG00000042507	12	-1	84149176	84218881	Elmsan1	ELM2 and Myb/SANT-like domain containing 1 [Source:MGI Symbol;Acc:MGI:2685106]	5	protein_coding	ensembl_havana	-1.02471	6.69755	17.5908	0.0016961	0.0856087	NA
ENSMUSG00000046269	X	-1	7371274	7375830	Usp27x	ubiquitin specific peptidase 27, X chromosome [Source:MGI Symbol;Acc:MGI:1859645]	3	protein_coding	ensembl_havana	-1.02408	2.93812	15.7227	0.00242906	0.102332	NA
ENSMUSG00000022899	16	-1	36750177	36784962	Slc15a2	solute carrier family 15 (H+/peptide transporter), member 2 [Source:MGI Symbol;Acc:MGI:1890457]	14	protein_coding	ensembl_havana	1.02366	4.66376	1.12262	0.313583	0.828979	NA
ENSMUSG00000020848	11	-1	75768966	75796049	Doc2b	double C2, beta [Source:MGI Symbol;Acc:MGI:1100497]	1	protein_coding	ensembl_havana	1.02249	4.89397	14.0005	0.00357573	0.127519	NA
ENSMUSG00000032724	2	1	103566310	103718423	Abtb2	ankyrin repeat and BTB (POZ) domain containing 2 [Source:MGI Symbol;Acc:MGI:2139365]	3	protein_coding	ensembl_havana	-1.02189	4.64955	11.7021	0.00619593	0.176177	NA
ENSMUSG00000026817	2	1	32621758	32635058	Ak1	adenylate kinase 1 [Source:MGI Symbol;Acc:MGI:87977]	6	protein_coding	ensembl_havana	-1.02123	5.34279	24.6921	0.000487926	0.0438018	NA
ENSMUSG00000002504	17	-1	24639286	24650327	Slc9a3r2	solute carrier family 9 (sodium/hydrogen exchanger), member 3 regulator 2 [Source:MGI Symbol;Acc:MGI:1890662]	7	protein_coding	ensembl_havana	1.01911	4.68826	10.0083	0.00969859	0.219054	NA
ENSMUSG00000031283	X	-1	143285674	143394262	Chrdl1	chordin-like 1 [Source:MGI Symbol;Acc:MGI:1933172]	5	protein_coding	ensembl_havana	-1.01794	4.92075	5.50816	0.0401725	0.413846	NA
ENSMUSG00000024066	17	-1	73883895	73950196	Xdh	xanthine dehydrogenase [Source:MGI Symbol;Acc:MGI:98973]	14	protein_coding	ensembl_havana	1.01629	3.87395	7.90373	0.017843	0.286267	NA
ENSMUSG00000026885	2	-1	35751241	35979913	Ttll11	tubulin tyrosine ligase-like family, member 11 [Source:MGI Symbol;Acc:MGI:1921660]	9	protein_coding	ensembl_havana	-1.01334	4.54325	6.30434	0.0302597	0.363214	NA
ENSMUSG00000039556	X	-1	7557296	7574283	Ppp1r3f	protein phosphatase 1, regulatory subunit 3F [Source:MGI Symbol;Acc:MGI:1859617]	5	protein_coding	ensembl_havana	-1.01146	3.40224	9.59481	0.0107483	0.227415	NA
ENSMUSG00000023034	15	1	101254269	101274795	Nr4a1	nuclear receptor subfamily 4, group A, member 1 [Source:MGI Symbol;Acc:MGI:1352454]	4	protein_coding	ensembl_havana	-1.01104	7.60988	11.322	0.00685892	0.184277	NA
ENSMUSG00000023945	17	-1	54273590	54299034	Slc5a7	solute carrier family 5 (choline transporter), member 7 [Source:MGI Symbol;Acc:MGI:1927126]	3	protein_coding	ensembl_havana	-1.00989	2.8854	0.487571	0.500482	0.922296	NA
ENSMUSG00000025880	18	1	75367529	75395935	Smad7	SMAD family member 7 [Source:MGI Symbol;Acc:MGI:1100518]	5	protein_coding	ensembl_havana	-1.00952	5.16103	47.4171	3.36207e-05	0.0136661	NA
ENSMUSG00000024247	17	1	83215292	83225070	Pkdcc	protein kinase domain containing, cytoplasmic [Source:MGI Symbol;Acc:MGI:2147077]	4	protein_coding	ensembl_havana	-1.00813	3.26466	17.5806	0.00166786	0.0845228	NA
ENSMUSG00000096010	6	-1	136801553	136804415	H4f16	H4 histone 16 [Source:MGI Symbol;Acc:MGI:2448443]	1	protein_coding	ensembl_havana	1.00788	4.64003	0.995853	0.341196	0.846681	NA
ENSMUSG00000105134	3	-1	37392206	37395101	Gm42923	predicted gene 42923 [Source:MGI Symbol;Acc:MGI:5663060]	1	TEC	havana	-1.00777	2.85647	16.4825	0.00207594	0.0931799	NA
ENSMUSG00000053398	3	-1	98313170	98339990	Phgdh	3-phosphoglycerate dehydrogenase [Source:MGI Symbol;Acc:MGI:1355330]	4	protein_coding	ensembl_havana	1.00606	4.72729	2.84204	0.121855	0.629757	NA
ENSMUSG00000019772	10	1	5639218	5647617	Vip	vasoactive intestinal polypeptide [Source:MGI Symbol;Acc:MGI:98933]	2	protein_coding	ensembl_havana	-1.00221	2.49131	0.863438	0.374055	0.863768	NA
ENSMUSG00000023272	15	1	88819646	88826683	Creld2	cysteine-rich with EGF-like domains 2 [Source:MGI Symbol;Acc:MGI:1923987]	1	protein_coding	ensembl_havana	1.0012	5.2611	28.6622	0.000273869	0.0322426	Creld2
ENSMUSG00000105063	3	1	37339017	37341520	Gm43488	predicted gene 43488 [Source:MGI Symbol;Acc:MGI:5663625]	1	TEC	havana	-1.00013	3.06672	4.41885	0.0610796	0.484932	NA
ENSMUSG00000006445	4	1	141301240	141329384	Epha2	Eph receptor A2 [Source:MGI Symbol;Acc:MGI:95278]	4	protein_coding	ensembl_havana	-0.999176	6.04203	4.14972	0.068182	0.506037	NA
ENSMUSG00000024401	17	-1	35199381	35202007	Tnf	tumor necrosis factor [Source:MGI Symbol;Acc:MGI:104798]	2	protein_coding	ensembl_havana	-0.99835	4.3582	0.692037	0.42435	0.891542	NA
ENSMUSG00000033355	16	1	23520291	23614222	Rtp4	receptor transporter protein 4 [Source:MGI Symbol;Acc:MGI:1915025]	5	protein_coding	ensembl_havana	-0.998265	3.99364	10.9414	0.00747546	0.195579	NA
ENSMUSG00000042035	3	1	101377083	101463059	Igsf3	immunoglobulin superfamily, member 3 [Source:MGI Symbol;Acc:MGI:1926158]	3	protein_coding	ensembl_havana	-0.997929	4.79678	19.7864	0.00110311	0.0686331	NA
ENSMUSG00000000732	10	1	78069302	78083913	Icosl	icos ligand [Source:MGI Symbol;Acc:MGI:1354701]	4	protein_coding	ensembl_havana	-0.997675	4.18799	1.82391	0.20579	0.741287	NA
ENSMUSG00000019789	10	-1	30832359	30842801	Hey2	hairy/enhancer-of-split related with YRPW motif 2 [Source:MGI Symbol;Acc:MGI:1341884]	2	protein_coding	ensembl_havana	-0.995048	4.36178	13.5347	0.00395128	0.136054	NA
ENSMUSG00000024190	17	-1	26505590	26562128	Dusp1	dual specificity phosphatase 1 [Source:MGI Symbol;Acc:MGI:105120]	6	protein_coding	ensembl_havana	-0.994725	7.68765	7.57398	0.0199026	0.301005	NA
ENSMUSG00000009628	8	1	33516738	33585582	Tex15	testis expressed gene 15 [Source:MGI Symbol;Acc:MGI:1934816]	4	protein_coding	ensembl_havana	-0.992392	2.7203	10.8547	0.00760045	0.196954	NA
ENSMUSG00000057802	9	1	110989499	111008029	Gm10030	predicted gene 10030 [Source:MGI Symbol;Acc:MGI:3641798]	3	processed_transcript	ensembl_havana	-0.990528	4.59408	3.25734	0.100397	0.587427	NA
ENSMUSG00000111785	9	1	122047088	122052647	Gm39464	predicted gene, 39464 [Source:MGI Symbol;Acc:MGI:5622349]	1	lincRNA	havana	-0.990043	2.69292	2.74528	0.127665	0.638985	NA
ENSMUSG00000027248	2	1	121413775	121438687	Pdia3	protein disulfide isomerase associated 3 [Source:MGI Symbol;Acc:MGI:95834]	4	protein_coding	ensembl_havana	0.988461	8.15515	41.7379	5.83394e-05	0.0145703	NA
ENSMUSG00000009145	6	1	83057844	83067318	Dqx1	DEAQ RNA-dependent ATPase [Source:MGI Symbol;Acc:MGI:2136388]	2	protein_coding	ensembl_havana	-0.988372	4.31206	33.6392	0.000143869	0.0234823	NA
ENSMUSG00000031661	8	1	88521354	88594884	Nkd1	naked cuticle 1 [Source:MGI Symbol;Acc:MGI:2135954]	3	protein_coding	ensembl_havana	-0.988176	3.83247	3.21528	0.102342	0.59249	NA
ENSMUSG00000010086	11	-1	61448442	61454131	Rnf112	ring finger protein 112 [Source:MGI Symbol;Acc:MGI:106611]	7	protein_coding	ensembl_havana	0.98771	4.16359	1.57875	0.236706	0.765549	NA
ENSMUSG00000062184	X	-1	51387212	51681856	Hs6st2	heparan sulfate 6-O-sulfotransferase 2 [Source:MGI Symbol;Acc:MGI:1354959]	5	protein_coding	ensembl_havana	-0.987148	2.60586	5.94309	0.0340855	0.384823	NA
ENSMUSG00000052684	4	-1	95049034	95052222	Jun	jun proto-oncogene [Source:MGI Symbol;Acc:MGI:96646]	1	protein_coding	ensembl_havana	-0.986406	8.94675	5.36177	0.0424043	0.423302	NA
ENSMUSG00000025069	19	1	47865534	47886324	Gsto2	glutathione S-transferase omega 2 [Source:MGI Symbol;Acc:MGI:1915464]	9	protein_coding	ensembl_havana	-0.986332	2.36049	3.45828	0.0917208	0.565904	NA
ENSMUSG00000036528	7	1	107595207	107748583	Ppfibp2	PTPRF interacting protein, binding protein 2 (liprin beta 2) [Source:MGI Symbol;Acc:MGI:894649]	7	protein_coding	ensembl_havana	0.985834	2.30525	18.122	0.00150225	0.0801694	NA
ENSMUSG00000096995	12	-1	111572317	111574402	2810029C07Rik	RIKEN cDNA 2810029C07 gene [Source:MGI Symbol;Acc:MGI:1919920]	2	bidirectional_promoter_lncRNA	havana	-0.985263	3.89033	30.4747	0.000214627	0.0294987	NA
ENSMUSG00000109105	7	1	29926978	29930405	Gm44873	predicted gene 44873 [Source:MGI Symbol;Acc:MGI:5753449]	1	TEC	havana	-0.985022	2.33559	9.1322	0.012216	0.240267	NA
ENSMUSG00000053560	8	-1	84661331	84662854	Ier2	immediate early response 2 [Source:MGI Symbol;Acc:MGI:104815]	1	protein_coding	ensembl_havana	-0.984995	5.84208	4.87256	0.0510507	0.454394	NA
ENSMUSG00000067038	19	1	59322371	59322766	Rps12-ps3	ribosomal protein S12, pseudogene 3 [Source:MGI Symbol;Acc:MGI:3704503]	1	processed_pseudogene	havana	0.983634	5.53763	1.37986	0.266583	0.791873	NA
ENSMUSG00000035373	11	1	82045712	82047525	Ccl7	chemokine (C-C motif) ligand 7 [Source:MGI Symbol;Acc:MGI:99512]	1	protein_coding	ensembl_havana	-0.983608	7.1717	1.53585	0.242748	0.771041	NA
ENSMUSG00000113425	12	1	73355081	73361997	Gm48653	predicted gene, 48653 [Source:MGI Symbol;Acc:MGI:6098263]	1	lincRNA	havana	-0.980448	3.90206	6.84946	0.0250725	0.338465	NA
ENSMUSG00000030077	6	1	103510586	103750211	Chl1	cell adhesion molecule L1-like [Source:MGI Symbol;Acc:MGI:1098266]	6	protein_coding	ensembl_havana	-0.980074	3.91581	7.62035	0.0194885	0.299646	NA
ENSMUSG00000035873	10	1	108332121	108414240	Pawr	PRKC, apoptosis, WT1, regulator [Source:MGI Symbol;Acc:MGI:2149961]	2	protein_coding	ensembl_havana	-0.980023	4.39227	9.79497	0.0102357	0.224295	NA
ENSMUSG00000085586	11	-1	97644184	97660367	Gm11613	predicted gene 11613 [Source:MGI Symbol;Acc:MGI:3651819]	1	processed_transcript	havana	-0.97929	2.48337	3.24388	0.101015	0.589666	NA
ENSMUSG00000002274	17	-1	25793221	25797136	Metrn	meteorin, glial cell differentiation regulator [Source:MGI Symbol;Acc:MGI:1917333]	7	protein_coding	ensembl_havana	-0.978278	4.05375	2.55542	0.140129	0.661025	NA
ENSMUSG00000031760	8	1	94152607	94154146	Mt3	metallothionein 3 [Source:MGI Symbol;Acc:MGI:97173]	3	protein_coding	ensembl_havana	-0.977973	4.66049	26.0211	0.000399258	0.0392022	NA
ENSMUSG00000036790	X	1	66649318	66661393	Slitrk2	SLIT and NTRK-like family, member 2 [Source:MGI Symbol;Acc:MGI:2679449]	2	protein_coding	ensembl_havana	-0.97747	4.19086	4.11213	0.0692535	0.509291	NA
ENSMUSG00000112649	12	-1	58923194	58924459	Gm47647	predicted gene, 47647 [Source:MGI Symbol;Acc:MGI:6096728]	2	transcribed_processed_pseudogene	havana	-0.977305	4.65	1.25641	0.287799	0.809144	NA
ENSMUSG00000107879	6	-1	128169704	128183803	9330102E08Rik	RIKEN cDNA 9330102E08 gene [Source:MGI Symbol;Acc:MGI:3026973]	2	translated_unprocessed_pseudogene	havana	-0.977246	4.67802	23.2276	0.000614324	0.0498118	NA
ENSMUSG00000071291	13	-1	67490167	67500555	Zfp58	zinc finger protein 58 [Source:MGI Symbol;Acc:MGI:99205]	4	protein_coding	ensembl_havana	-0.975457	3.90028	8.79468	0.0135753	0.249392	NA
ENSMUSG00000032038	9	-1	35046576	35119268	St3gal4	ST3 beta-galactoside alpha-2,3-sialyltransferase 4 [Source:MGI Symbol;Acc:MGI:1316743]	9	protein_coding	ensembl_havana	-0.973883	4.85702	12.8853	0.00462436	0.14891	NA
ENSMUSG00000072674	14	-1	26167405	26182480	Plac9b	placenta specific 9b [Source:MGI Symbol;Acc:MGI:3711222]	4	protein_coding	ensembl_havana	-0.973844	3.60626	2.18562	0.169239	0.70213	NA
ENSMUSG00000017466	11	-1	118301069	118355740	Timp2	tissue inhibitor of metalloproteinase 2 [Source:MGI Symbol;Acc:MGI:98753]	2	protein_coding	ensembl_havana	-0.972949	7.02996	14.3266	0.00334367	0.122517	NA
ENSMUSG00000039886	5	-1	135735485	135744448	Tmem120a	transmembrane protein 120A [Source:MGI Symbol;Acc:MGI:2686991]	5	protein_coding	ensembl_havana	-0.972825	5.01899	10.7047	0.00803774	0.202037	NA
ENSMUSG00000039646	16	1	4639941	4650802	Vasn	vasorin [Source:MGI Symbol;Acc:MGI:2177651]	2	protein_coding	ensembl_havana	-0.972469	4.8419	6.19614	0.0314159	0.36866	NA
ENSMUSG00000032363	9	1	90163069	90208071	Adamts7	a disintegrin-like and metallopeptidase (reprolysin type) with thrombospondin type 1 motif, 7 [Source:MGI Symbol;Acc:MGI:1347346]	8	protein_coding	ensembl_havana	-0.970114	4.36837	1.46153	0.253723	0.778182	NA
ENSMUSG00000049734	9	-1	109057933	109059734	Trex1	three prime repair exonuclease 1 [Source:MGI Symbol;Acc:MGI:1328317]	2	protein_coding	ensembl_havana	-0.970018	4.61627	6.65973	0.0268087	0.346795	NA
ENSMUSG00000037962	5	1	125003221	125012547	Rflna	refilin A [Source:MGI Symbol;Acc:MGI:1920371]	3	protein_coding	ensembl_havana	0.968044	2.59715	1.7253	0.217534	0.751286	NA
ENSMUSG00000036995	4	1	136206365	136245216	Asap3	ArfGAP with SH3 domain, ankyrin repeat and PH domain 3 [Source:MGI Symbol;Acc:MGI:2684986]	1	protein_coding	ensembl_havana	-0.967682	4.72719	17.9979	0.00153842	0.0801694	NA
ENSMUSG00000052397	17	-1	6738041	6782784	Ezr	ezrin [Source:MGI Symbol;Acc:MGI:98931]	2	protein_coding	ensembl_havana	-0.965834	6.45044	14.6394	0.00312666	0.118006	NA
ENSMUSG00000021996	14	1	74732297	74750765	Esd	esterase D/formylglutathione hydrolase [Source:MGI Symbol;Acc:MGI:95421]	11	protein_coding	ensembl_havana	0.963033	8.214	2.69154	0.131045	0.642711	NA
ENSMUSG00000069833	19	1	8989284	9076914	Ahnak	AHNAK nucleoprotein (desmoyokin) [Source:MGI Symbol;Acc:MGI:1316648]	5	protein_coding	ensembl_havana	-0.962985	7.46506	14.2738	0.00336282	0.12286	NA
ENSMUSG00000032688	18	1	65430938	65479067	Malt1	MALT1 paracaspase [Source:MGI Symbol;Acc:MGI:2445027]	13	protein_coding	ensembl_havana	-0.960798	6.26472	18.0447	0.00154368	0.0801694	NA
ENSMUSG00000007872	4	1	136143497	136145755	Id3	inhibitor of DNA binding 3 [Source:MGI Symbol;Acc:MGI:96398]	3	protein_coding	ensembl_havana	-0.960524	4.89271	2.51391	0.143058	0.663608	NA
ENSMUSG00000054206	10	1	79689020	79695261	Gzmm	granzyme M (lymphocyte met-ase 1) [Source:MGI Symbol;Acc:MGI:99549]	2	protein_coding	ensembl_havana	-0.960176	5.72432	4.96445	0.0492727	0.449716	NA
ENSMUSG00000110997	9	-1	45797348	45799060	2610028D06Rik	RIKEN cDNA 2610028D06 gene [Source:MGI Symbol;Acc:MGI:1923609]	1	TEC	havana	0.957517	3.90439	1.39257	0.264523	0.789112	NA
ENSMUSG00000026896	2	-1	62595798	62646255	Ifih1	interferon induced with helicase C domain 1 [Source:MGI Symbol;Acc:MGI:1918836]	5	protein_coding	ensembl_havana	-0.95724	4.34543	2.79096	0.12488	0.636605	NA
ENSMUSG00000055723	7	-1	114046782	114117781	Rras2	related RAS viral (r-ras) oncogene 2 [Source:MGI Symbol;Acc:MGI:1914172]	2	protein_coding	ensembl_havana	-0.957111	4.37762	6.69647	0.02648	0.346795	NA
ENSMUSG00000032712	6	1	149309414	149335663	Resf1	retroelement silencing factor 1 [Source:MGI Symbol;Acc:MGI:1914496]	11	protein_coding	ensembl_havana	-0.956628	5.93501	23.0736	0.000629772	0.049924	NA
ENSMUSG00000029797	6	1	48448229	48501250	Sspo	SCO-spondin [Source:MGI Symbol;Acc:MGI:2674311]	6	protein_coding	ensembl_havana	-0.955777	3.95671	4.67705	0.0551032	0.465929	NA
ENSMUSG00000001542	13	1	75706757	75772364	Ell2	elongation factor RNA polymerase II 2 [Source:MGI Symbol;Acc:MGI:2183438]	9	protein_coding	ensembl_havana	-0.955124	5.6918	11.3352	0.00686032	0.184277	NA
ENSMUSG00000083397	2	1	181896823	181898712	Gm5466	predicted gene 5466 [Source:MGI Symbol;Acc:MGI:3647828]	1	processed_pseudogene	havana	-0.952942	2.84035	4.70932	0.054258	0.464136	NA
ENSMUSG00000044337	1	1	90203980	90216751	Ackr3	atypical chemokine receptor 3 [Source:MGI Symbol;Acc:MGI:109562]	2	protein_coding	ensembl_havana	-0.952737	5.34298	4.56261	0.0576589	0.475497	NA
ENSMUSG00000028037	3	-1	151730922	151749960	Ifi44	interferon-induced protein 44 [Source:MGI Symbol;Acc:MGI:2443016]	4	protein_coding	ensembl_havana	-0.952001	3.29999	5.65619	0.0379099	0.405873	NA
ENSMUSG00000001627	12	-1	40201567	40248504	Ifrd1	interferon-related developmental regulator 1 [Source:MGI Symbol;Acc:MGI:1316717]	10	protein_coding	ensembl_havana	-0.951516	8.17459	2.98952	0.113627	0.614116	NA
ENSMUSG00000032327	9	1	58063788	58153996	Stra6	stimulated by retinoic acid gene 6 [Source:MGI Symbol;Acc:MGI:107742]	14	protein_coding	ensembl_havana	-0.950068	6.41579	2.81427	0.123488	0.634111	NA
ENSMUSG00000055541	7	-1	4003402	4063204	Lair1	leukocyte-associated Ig-like receptor 1 [Source:MGI Symbol;Acc:MGI:105492]	10	protein_coding	ensembl_havana	-0.949358	2.49769	9.86231	0.00993501	0.221782	NA
ENSMUSG00000043398	12	-1	72067976	72071125	Gpr135	G protein-coupled receptor 135 [Source:MGI Symbol;Acc:MGI:2676315]	1	protein_coding	ensembl_havana	-0.949126	3.10734	21.6174	0.000801286	0.0572191	NA
ENSMUSG00000115801	14	-1	44544055	44637201	AC160336.1	novel transcript	1	lincRNA	havana	-0.948227	11.6766	2.48995	0.144784	0.666653	NA
ENSMUSG00000038665	6	-1	36846022	37300184	Dgki	diacylglycerol kinase, iota [Source:MGI Symbol;Acc:MGI:2443430]	8	protein_coding	ensembl_havana	0.947173	5.57543	1.27634	0.284218	0.806697	NA
ENSMUSG00000031980	8	-1	124556534	124569706	Agt	angiotensinogen (serpin peptidase inhibitor, clade A, member 8) [Source:MGI Symbol;Acc:MGI:87963]	2	protein_coding	ensembl_havana	-0.945973	3.37564	4.13689	0.0685456	0.50735	NA
ENSMUSG00000097585	7	1	89980723	90049069	E230029C05Rik	RIKEN cDNA E230029C05 gene [Source:MGI Symbol;Acc:MGI:2442580]	6	processed_transcript	ensembl_havana	-0.945521	3.34998	2.68528	0.131446	0.643453	NA
ENSMUSG00000019817	10	1	13060504	13131694	Plagl1	pleiomorphic adenoma gene-like 1 [Source:MGI Symbol;Acc:MGI:1100874]	25	protein_coding	ensembl_havana	-0.941692	6.40369	8.83	0.0135958	0.249392	NA
ENSMUSG00000036214	17	1	36958592	36965625	Znrd1as	zinc ribbon domain containing 1, antisense [Source:MGI Symbol;Acc:MGI:1923666]	4	protein_coding	ensembl_havana	-0.938514	3.51825	10.2584	0.00891227	0.210544	NA
ENSMUSG00000028773	4	1	130308595	130315463	Fabp3	fatty acid binding protein 3, muscle and heart [Source:MGI Symbol;Acc:MGI:95476]	1	protein_coding	ensembl_havana	-0.938455	4.34137	19.6245	0.00113584	0.0699767	NA
ENSMUSG00000034708	11	1	102430315	102437048	Grn	granulin [Source:MGI Symbol;Acc:MGI:95832]	11	protein_coding	ensembl_havana	0.938063	5.99253	8.24738	0.0161639	0.274329	NA
ENSMUSG00000047414	12	1	95692226	95785215	Flrt2	fibronectin leucine rich transmembrane protein 2 [Source:MGI Symbol;Acc:MGI:3603594]	2	protein_coding	ensembl_havana	-0.937621	4.79978	5.64979	0.0381481	0.405873	NA
ENSMUSG00000085054	1	1	58505148	58523230	Gm15834	predicted gene 15834 [Source:MGI Symbol;Acc:MGI:3802168]	3	lincRNA	havana	-0.936402	1.97267	6.04979	0.0326993	0.375997	NA
ENSMUSG00000087396	X	-1	75706932	75764699	4933407K13Rik	RIKEN cDNA 4933407K13 gene [Source:MGI Symbol;Acc:MGI:1921646]	5	processed_transcript	havana	0.935428	3.6658	11.1196	0.00709273	0.188859	NA
ENSMUSG00000034422	16	-1	35832874	35871544	Parp14	poly (ADP-ribose) polymerase family, member 14 [Source:MGI Symbol;Acc:MGI:1919489]	3	protein_coding	ensembl_havana	-0.935	5.8634	5.05128	0.0476618	0.443058	NA
ENSMUSG00000001240	11	1	101246028	101259546	Ramp2	receptor (calcitonin) activity modifying protein 2 [Source:MGI Symbol;Acc:MGI:1859650]	8	protein_coding	ensembl_havana	0.934249	4.36499	9.69273	0.0104965	0.22589	NA
ENSMUSG00000025912	1	-1	9667415	9700209	Mybl1	myeloblastosis oncogene-like 1 [Source:MGI Symbol;Acc:MGI:99925]	5	protein_coding	ensembl_havana	-0.934027	4.01109	9.83346	0.0100672	0.222755	NA
ENSMUSG00000020231	10	-1	76259429	76345291	Dip2a	disco interacting protein 2 homolog A [Source:MGI Symbol;Acc:MGI:2385920]	8	protein_coding	ensembl_havana	0.93259	6.39862	6.93468	0.0244628	0.33382	NA
ENSMUSG00000026255	1	1	87264363	87310839	Efhd1	EF hand domain containing 1 [Source:MGI Symbol;Acc:MGI:1921607]	3	protein_coding	ensembl_havana	-0.931414	3.56596	10.4635	0.00843249	0.206186	NA
ENSMUSG00000111928	12	1	10990354	10994195	Gm48082	predicted gene, 48082 [Source:MGI Symbol;Acc:MGI:6097421]	1	processed_pseudogene	havana	-0.930584	3.95117	15.0784	0.002786	0.111867	NA
ENSMUSG00000056687	11	-1	109352835	109363654	Gm11696	predicted gene 11696 [Source:MGI Symbol;Acc:MGI:3701776]	4	antisense	ensembl_havana	-0.929528	4.46144	7.10452	0.0230987	0.323208	NA
ENSMUSG00000061533	12	-1	90998492	91384409	Cep128	centrosomal protein 128 [Source:MGI Symbol;Acc:MGI:1922466]	13	protein_coding	ensembl_havana	-0.929198	3.74898	14.8143	0.00295025	0.11551	NA
ENSMUSG00000004105	2	1	33216069	33247717	Angptl2	angiopoietin-like 2 [Source:MGI Symbol;Acc:MGI:1347002]	4	protein_coding	ensembl_havana	0.928558	3.46372	2.25185	0.163488	0.696974	NA
ENSMUSG00000022893	16	-1	85793827	85803113	Adamts1	a disintegrin-like and metallopeptidase (reprolysin type) with thrombospondin type 1 motif, 1 [Source:MGI Symbol;Acc:MGI:109249]	3	protein_coding	ensembl_havana	-0.928533	8.63797	9.61962	0.010712	0.227412	NA
ENSMUSG00000030088	6	1	90486427	90600203	Aldh1l1	aldehyde dehydrogenase 1 family, member L1 [Source:MGI Symbol;Acc:MGI:1340024]	7	protein_coding	ensembl_havana	-0.92838	4.40536	12.4676	0.00507761	0.158096	NA
ENSMUSG00000110419	8	1	57651757	57663430	AW046200	expressed sequence AW046200 [Source:MGI Symbol;Acc:MGI:2142745]	3	bidirectional_promoter_lncRNA	havana	-0.92613	2.92262	3.40053	0.094115	0.572491	NA
ENSMUSG00000025083	19	-1	56912361	57008228	Afap1l2	actin filament associated protein 1-like 2 [Source:MGI Symbol;Acc:MGI:2147658]	8	protein_coding	ensembl_havana	0.923848	3.10243	2.70034	0.130484	0.642135	NA
ENSMUSG00000039496	2	1	3513030	3526376	Cdnf	cerebral dopamine neurotrophic factor [Source:MGI Symbol;Acc:MGI:3606576]	3	protein_coding	ensembl_havana	-0.923509	3.72031	5.86691	0.0351651	0.389387	NA
ENSMUSG00000090582	12	-1	40209487	40211073	Gm17024	predicted gene 17024 [Source:MGI Symbol;Acc:MGI:4937851]	1	sense_intronic	havana	-0.923263	3.46813	7.91261	0.0176801	0.285977	NA
ENSMUSG00000021127	12	-1	80107754	80113013	Zfp36l1	zinc finger protein 36, C3H type-like 1 [Source:MGI Symbol;Acc:MGI:107946]	4	protein_coding	ensembl_havana	-0.922752	6.68502	4.8281	0.0519392	0.457644	NA
ENSMUSG00000029999	6	1	86195223	86275719	Tgfa	transforming growth factor alpha [Source:MGI Symbol;Acc:MGI:98724]	4	protein_coding	ensembl_havana	-0.922626	4.57801	11.7681	0.00605026	0.173607	NA
ENSMUSG00000000751	11	-1	75298166	75348324	Rpa1	replication protein A1 [Source:MGI Symbol;Acc:MGI:1915525]	5	protein_coding	ensembl_havana	0.920544	7.89851	2.62793	0.135193	0.652681	NA
ENSMUSG00000070056	8	1	35587798	35679449	Mfhas1	malignant fibrous histiocytoma amplified sequence 1 [Source:MGI Symbol;Acc:MGI:1098644]	3	protein_coding	ensembl_havana	-0.920516	6.36582	15.0582	0.0028348	0.113104	NA
ENSMUSG00000020053	10	1	87858265	87937042	Igf1	insulin-like growth factor 1 [Source:MGI Symbol;Acc:MGI:96432]	8	protein_coding	ensembl_havana	0.919817	5.14183	1.16329	0.305409	0.82351	NA
ENSMUSG00000109599	1	-1	52108121	52113751	Gm31812	predicted gene, 31812 [Source:MGI Symbol;Acc:MGI:5590971]	1	lincRNA	havana	-0.919434	2.6163	3.32591	0.0973251	0.578448	NA
ENSMUSG00000028039	3	-1	89313899	89322965	Efna3	ephrin A3 [Source:MGI Symbol;Acc:MGI:106644]	3	protein_coding	ensembl_havana	-0.919339	2.23265	4.20781	0.0663425	0.501978	NA
ENSMUSG00000031286	3	-1	85869849	85887516	Glt28d2	glycosyltransferase 28 domain containing 2 [Source:MGI Symbol;Acc:MGI:2443773]	1	protein_coding	ensembl_havana	-0.918972	2.40905	11.3126	0.00674818	0.18366	NA
ENSMUSG00000045968	1	-1	153849542	153900228	Teddm2	transmembrane epididymal family member 2 [Source:MGI Symbol;Acc:MGI:1923273]	3	protein_coding	ensembl_havana	-0.918043	2.54084	4.97453	0.0488011	0.448015	NA
ENSMUSG00000031530	8	1	34807297	34819894	Dusp4	dual specificity phosphatase 4 [Source:MGI Symbol;Acc:MGI:2442191]	1	protein_coding	ensembl_havana	-0.91799	5.6862	29.5429	0.000242932	0.0306444	NA
ENSMUSG00000048583	7	-1	142650766	142666816	Igf2	insulin-like growth factor 2 [Source:MGI Symbol;Acc:MGI:96434]	9	protein_coding	ensembl_havana	-0.917566	5.39774	2.33073	0.156964	0.688166	NA
ENSMUSG00000000957	14	1	54431612	54445364	Mmp14	matrix metallopeptidase 14 (membrane-inserted) [Source:MGI Symbol;Acc:MGI:101900]	7	protein_coding	ensembl_havana	-0.916809	6.15085	2.41779	0.150148	0.674674	NA
ENSMUSG00000025735	17	-1	25834465	25837295	Rhbdl1	rhomboid like 1 [Source:MGI Symbol;Acc:MGI:2384891]	3	protein_coding	ensembl_havana	0.916551	2.53032	7.26427	0.0216447	0.314344	NA
ENSMUSG00000063558	1	1	58029931	58106413	Aox1	aldehyde oxidase 1 [Source:MGI Symbol;Acc:MGI:88035]	2	protein_coding	ensembl_havana	-0.916517	3.73155	6.6569	0.0266627	0.346795	NA
ENSMUSG00000024299	17	1	33524204	33553782	Adamts10	a disintegrin-like and metallopeptidase (reprolysin type) with thrombospondin type 1 motif, 10 [Source:MGI Symbol;Acc:MGI:2449112]	15	protein_coding	ensembl_havana	0.914934	4.52445	4.50527	0.0589943	0.478789	NA
ENSMUSG00000026826	2	-1	57106830	57124003	Nr4a2	nuclear receptor subfamily 4, group A, member 2 [Source:MGI Symbol;Acc:MGI:1352456]	6	protein_coding	ensembl_havana	0.914807	3.85112	5.89508	0.0348247	0.3887	NA
ENSMUSG00000036964	11	1	58954685	58973098	Trim17	tripartite motif-containing 17 [Source:MGI Symbol;Acc:MGI:1861440]	2	protein_coding	ensembl_havana	-0.913877	4.77204	26.5529	0.00036925	0.0377145	NA
ENSMUSG00000038811	11	1	95837216	95845734	Gngt2	guanine nucleotide binding protein (G protein), gamma transducing activity polypeptide 2 [Source:MGI Symbol;Acc:MGI:893584]	7	protein_coding	ensembl_havana	0.913289	4.48133	5.22764	0.0445837	0.432352	NA
ENSMUSG00000024087	17	-1	79701537	79715061	Cyp1b1	cytochrome P450, family 1, subfamily b, polypeptide 1 [Source:MGI Symbol;Acc:MGI:88590]	3	protein_coding	ensembl_havana	-0.911829	5.91566	10.5273	0.00846911	0.206679	NA
ENSMUSG00000045827	13	1	33003250	33017957	Serpinb9	serine (or cysteine) peptidase inhibitor, clade B, member 9 [Source:MGI Symbol;Acc:MGI:106603]	2	protein_coding	ensembl_havana	0.911417	3.1319	7.57222	0.0196458	0.299646	NA
ENSMUSG00000097254	17	-1	83851675	83854418	C430042M11Rik	RIKEN cDNA C430042M11 gene [Source:MGI Symbol;Acc:MGI:2443186]	2	lincRNA	havana	-0.911111	2.11878	4.15784	0.0676882	0.504194	NA
ENSMUSG00000039954	18	1	43207583	43318682	Stk32a	serine/threonine kinase 32A [Source:MGI Symbol;Acc:MGI:2442403]	4	protein_coding	ensembl_havana	-0.911035	3.4333	1.19286	0.299656	0.820144	NA
ENSMUSG00000020423	1	-1	134075170	134079120	Btg2	BTG anti-proliferation factor 2 [Source:MGI Symbol;Acc:MGI:108384]	1	protein_coding	ensembl_havana	-0.910416	7.40333	27.8279	0.000307599	0.0342115	NA
ENSMUSG00000046982	18	-1	84011627	84087706	Tshz1	teashirt zinc finger family member 1 [Source:MGI Symbol;Acc:MGI:1346031]	4	protein_coding	ensembl_havana	-0.909518	6.26868	6.55583	0.0277658	0.35213	NA
ENSMUSG00000035385	11	1	82035571	82037453	Ccl2	chemokine (C-C motif) ligand 2 [Source:MGI Symbol;Acc:MGI:98259]	2	protein_coding	ensembl_havana	-0.906562	9.21294	1.32598	0.275565	0.800392	NA
ENSMUSG00000021303	13	1	13784059	13827896	Gng4	guanine nucleotide binding protein (G protein), gamma 4 [Source:MGI Symbol;Acc:MGI:102703]	3	protein_coding	ensembl_havana	-0.906274	4.01341	3.22825	0.101737	0.591959	NA
ENSMUSG00000027806	3	1	58414715	58466783	Tsc22d2	TSC22 domain family, member 2 [Source:MGI Symbol;Acc:MGI:1919283]	4	protein_coding	ensembl_havana	-0.904962	6.85404	19.206	0.00122904	0.0741174	NA
ENSMUSG00000021420	13	1	36117412	36726280	Fars2	phenylalanine-tRNA synthetase 2 (mitochondrial) [Source:MGI Symbol;Acc:MGI:1917205]	13	protein_coding	ensembl_havana	-0.904889	4.49367	6.98096	0.0240421	0.331317	NA
ENSMUSG00000109967	11	1	90188108	90267581	Gm45883	predicted gene 45883 [Source:MGI Symbol;Acc:MGI:5804998]	2	processed_transcript	havana	-0.904267	3.31349	20.9615	0.000896476	0.0602509	NA
ENSMUSG00000028978	5	1	24364810	24384474	Nos3	nitric oxide synthase 3, endothelial cell [Source:MGI Symbol;Acc:MGI:97362]	2	protein_coding	ensembl_havana	0.904083	5.8528	5.07572	0.0472201	0.441332	NA
ENSMUSG00000111334	9	-1	43716841	43746100	Gm30015	predicted gene, 30015 [Source:MGI Symbol;Acc:MGI:5589174]	6	processed_transcript	havana	-0.901073	2.28128	2.09709	0.177344	0.714698	NA
ENSMUSG00000109372	8	1	35765790	35818047	Gm19410	predicted gene, 19410 [Source:MGI Symbol;Acc:MGI:5011595]	1	protein_coding	havana	-0.900996	3.24902	3.14382	0.105755	0.596263	NA
ENSMUSG00000022439	15	1	84324026	84342978	Parvg	parvin, gamma [Source:MGI Symbol;Acc:MGI:2158329]	7	protein_coding	ensembl_havana	0.900147	2.69397	4.54632	0.0578167	0.476363	NA
ENSMUSG00000096458	12	-1	102742230	102743661	Moap1	modulator of apoptosis 1 [Source:MGI Symbol;Acc:MGI:1915555]	2	protein_coding	ensembl_havana	-0.899885	3.98624	21.0728	0.000879408	0.0594215	NA
ENSMUSG00000035929	17	1	35379617	35385290	H2-Q4	histocompatibility 2, Q region locus 4 [Source:MGI Symbol;Acc:MGI:95933]	2	protein_coding	ensembl_havana	-0.899759	7.45675	1.6121	0.232148	0.762104	NA
ENSMUSG00000004891	3	1	87971078	87980451	Nes	nestin [Source:MGI Symbol;Acc:MGI:101784]	3	protein_coding	ensembl_havana	-0.898854	7.50442	10.7048	0.0080101	0.201745	NA
ENSMUSG00000045333	8	-1	87661810	87959595	Zfp423	zinc finger protein 423 [Source:MGI Symbol;Acc:MGI:1891217]	7	protein_coding	ensembl_havana	-0.898328	3.92938	9.24727	0.0118625	0.237023	NA
ENSMUSG00000026317	8	1	14881335	14901720	Cln8	CLN8 transmembrane ER and ERGIC protein [Source:MGI Symbol;Acc:MGI:1349447]	5	protein_coding	ensembl_havana	-0.897491	5.76464	17.0938	0.00184993	0.0877354	NA
ENSMUSG00000068566	7	1	3289080	3300442	Myadm	myeloid-associated differentiation marker [Source:MGI Symbol;Acc:MGI:1355332]	5	protein_coding	ensembl_havana	-0.897093	5.82713	5.57911	0.0391424	0.411322	NA
ENSMUSG00000040732	16	-1	95359169	95586593	Erg	ETS transcription factor [Source:MGI Symbol;Acc:MGI:95415]	8	protein_coding	ensembl_havana	0.896775	5.38492	1.44763	0.255849	0.779796	NA
ENSMUSG00000060477	6	1	113638467	113695026	Irak2	interleukin-1 receptor-associated kinase 2 [Source:MGI Symbol;Acc:MGI:2429603]	9	protein_coding	ensembl_havana	-0.896263	5.55359	14.6782	0.00307216	0.117358	NA
ENSMUSG00000071636	16	1	17208603	17213982	Rimbp3	RIMS binding protein 3 [Source:MGI Symbol;Acc:MGI:2685449]	1	protein_coding	ensembl_havana	-0.895902	2.14045	7.05271	0.0231965	0.323208	NA
ENSMUSG00000035828	15	1	88862186	88865726	Pim3	proviral integration site 3 [Source:MGI Symbol;Acc:MGI:1355297]	2	protein_coding	ensembl_havana	-0.893445	6.55177	2.53404	0.141628	0.662075	NA
ENSMUSG00000002459	1	-1	4909576	5070285	Rgs20	regulator of G-protein signaling 20 [Source:MGI Symbol;Acc:MGI:1929866]	7	protein_coding	ensembl_havana	-0.893255	5.05632	8.08138	0.0169671	0.282066	NA
ENSMUSG00000040860	4	-1	141016637	141060550	Crocc	ciliary rootlet coiled-coil, rootletin [Source:MGI Symbol;Acc:MGI:3529431]	11	protein_coding	ensembl_havana	0.892898	7.27573	9.59347	0.0108827	0.227439	NA
ENSMUSG00000029798	6	1	57581000	57664632	Herc6	hect domain and RLD 6 [Source:MGI Symbol;Acc:MGI:1914388]	6	protein_coding	ensembl_havana	-0.892109	4.6139	8.72926	0.0138842	0.251796	NA
ENSMUSG00000025921	1	1	16105774	16133734	Rdh10	retinol dehydrogenase 10 (all-trans) [Source:MGI Symbol;Acc:MGI:1924238]	2	protein_coding	ensembl_havana	-0.89193	5.2527	17.9034	0.00156663	0.0810262	NA
ENSMUSG00000039813	4	-1	46604390	46650209	Tbc1d2	TBC1 domain family, member 2 [Source:MGI Symbol;Acc:MGI:2652885]	2	protein_coding	ensembl_havana	0.890646	3.34936	6.46142	0.028427	0.353618	NA
ENSMUSG00000090386	16	1	77236317	77773427	Mir99ahg	Mir99a and Mirlet7c-1 host gene (non-protein coding) [Source:MGI Symbol;Acc:MGI:1919929]	17	processed_transcript	ensembl_havana	-0.889229	2.76992	14.3212	0.00328891	0.120863	NA
ENSMUSG00000049502	16	-1	35926511	35939151	Dtx3l	deltex 3-like, E3 ubiquitin ligase [Source:MGI Symbol;Acc:MGI:2656973]	2	protein_coding	ensembl_havana	-0.888505	4.27972	14.0117	0.00352537	0.127097	NA
ENSMUSG00000024235	18	-1	4331327	4353015	Map3k8	mitogen-activated protein kinase kinase kinase 8 [Source:MGI Symbol;Acc:MGI:1346878]	5	protein_coding	ensembl_havana	-0.887566	4.16522	4.25847	0.0651956	0.497481	NA
ENSMUSG00000041801	1	1	135766119	135769136	Phlda3	pleckstrin homology like domain, family A, member 3 [Source:MGI Symbol;Acc:MGI:1351485]	2	protein_coding	ensembl_havana	-0.887483	5.24207	4.31588	0.0636838	0.494828	NA
ENSMUSG00000034612	10	1	82985498	83195900	Chst11	carbohydrate sulfotransferase 11 [Source:MGI Symbol;Acc:MGI:1927166]	1	protein_coding	ensembl_havana	-0.887041	6.19098	6.64968	0.0268996	0.346795	NA
ENSMUSG00000085929	2	1	27540426	27543362	Gm13421	predicted gene 13421 [Source:MGI Symbol;Acc:MGI:3649922]	2	processed_transcript	havana	-0.886098	1.40207	11.2467	0.00686356	0.184277	NA
ENSMUSG00000026173	1	1	74542888	74567794	Plcd4	phospholipase C, delta 4 [Source:MGI Symbol;Acc:MGI:107469]	11	protein_coding	ensembl_havana	-0.884878	2.7534	10.36	0.00867068	0.208236	NA
ENSMUSG00000085894	1	-1	39547570	39552002	Gm15832	predicted gene 15832 [Source:MGI Symbol;Acc:MGI:3834078]	1	processed_transcript	havana	-0.884619	3.22347	7.77159	0.0184205	0.290572	NA
ENSMUSG00000034457	X	-1	97333840	97377216	Eda2r	ectodysplasin A2 receptor [Source:MGI Symbol;Acc:MGI:2442860]	4	protein_coding	ensembl_havana	-0.884238	3.98075	3.04444	0.110743	0.606195	NA
ENSMUSG00000021619	13	-1	90935356	91223968	Atg10	autophagy related 10 [Source:MGI Symbol;Acc:MGI:1914045]	3	protein_coding	ensembl_havana	-0.883775	3.79448	20.1858	0.00102706	0.0651922	NA
ENSMUSG00000020571	12	1	17266545	17284770	Pdia6	protein disulfide isomerase associated 6 [Source:MGI Symbol;Acc:MGI:1919103]	6	protein_coding	ensembl_havana	0.88374	7.49571	38.981	7.79729e-05	0.0181475	NA
ENSMUSG00000058427	5	1	90903871	90905938	Cxcl2	chemokine (C-X-C motif) ligand 2 [Source:MGI Symbol;Acc:MGI:1340094]	4	protein_coding	ensembl_havana	-0.883314	9.43344	0.549416	0.475126	0.913608	NA
ENSMUSG00000061451	19	-1	5070859	5085531	Tmem151a	transmembrane protein 151A [Source:MGI Symbol;Acc:MGI:2147713]	5	protein_coding	ensembl_havana	-0.881686	3.54299	9.00603	0.0126715	0.245008	NA
ENSMUSG00000018476	11	-1	69398508	69413675	Kdm6b	KDM1 lysine (K)-specific demethylase 6B [Source:MGI Symbol;Acc:MGI:2448492]	2	protein_coding	ensembl_havana	-0.881146	7.48505	9.86165	0.0100647	0.222755	NA
ENSMUSG00000020181	10	-1	109681259	110456204	Nav3	neuron navigator 3 [Source:MGI Symbol;Acc:MGI:2183703]	8	protein_coding	ensembl_havana	-0.881126	4.82338	10.7706	0.00783633	0.199921	NA
ENSMUSG00000050335	14	1	47367751	47386160	Lgals3	lectin, galactose binding, soluble 3 [Source:MGI Symbol;Acc:MGI:96778]	6	protein_coding	ensembl_havana	-0.881046	6.55351	3.84251	0.0775822	0.532315	NA
ENSMUSG00000030824	7	-1	45490458	45510406	Nucb1	nucleobindin 1 [Source:MGI Symbol;Acc:MGI:97388]	10	protein_coding	ensembl_havana	0.880833	6.29113	20.7191	0.000935027	0.0621938	NA
ENSMUSG00000020892	11	1	69125896	69149115	Aloxe3	arachidonate lipoxygenase 3 [Source:MGI Symbol;Acc:MGI:1345140]	6	protein_coding	ensembl_havana	-0.880816	5.59151	6.58819	0.0274633	0.35069	NA
ENSMUSG00000016128	5	-1	151037510	151233836	Stard13	StAR-related lipid transfer (START) domain containing 13 [Source:MGI Symbol;Acc:MGI:2385331]	10	protein_coding	ensembl_havana	-0.880097	4.92529	3.14127	0.105879	0.596263	NA
ENSMUSG00000032024	9	1	40685962	40785319	Clmp	CXADR-like membrane protein [Source:MGI Symbol;Acc:MGI:1918816]	4	protein_coding	ensembl_havana	-0.879431	3.123	1.34196	0.272858	0.797933	NA
ENSMUSG00000005124	15	1	66891320	66923201	Ccn4	cellular communication network factor 4 [Source:MGI Symbol;Acc:MGI:1197008]	6	protein_coding	ensembl_havana	-0.878822	6.02106	4.30152	0.064058	0.494828	NA
ENSMUSG00000002908	8	-1	70842049	70863258	Kcnn1	potassium intermediate/small conductance calcium-activated channel, subfamily N, member 1 [Source:MGI Symbol;Acc:MGI:1933993]	8	protein_coding	ensembl_havana	-0.876525	3.0112	21.4415	0.00082558	0.0577121	NA
ENSMUSG00000022861	16	-1	22468461	22657221	Dgkg	diacylglycerol kinase, gamma [Source:MGI Symbol;Acc:MGI:105060]	5	protein_coding	ensembl_havana	-0.875823	2.92891	13.5788	0.00389109	0.134529	NA
ENSMUSG00000034168	12	-1	86880701	86884798	Irf2bpl	interferon regulatory factor 2 binding protein-like [Source:MGI Symbol;Acc:MGI:2442463]	1	protein_coding	ensembl_havana	-0.875673	5.92107	12.5033	0.0050895	0.158096	NA
ENSMUSG00000109829	11	1	61408018	61412286	Gm45605	predicted gene 45605 [Source:MGI Symbol;Acc:MGI:5791441]	1	lincRNA	havana	-0.875269	2.54359	7.30108	0.0213876	0.311471	NA
ENSMUSG00000009687	7	-1	31032722	31042481	Fxyd5	FXYD domain-containing ion transport regulator 5 [Source:MGI Symbol;Acc:MGI:1201785]	14	protein_coding	ensembl_havana	0.874959	5.41448	2.86191	0.120704	0.627481	NA
ENSMUSG00000049119	4	1	5644090	6108223	Fam110b	family with sequence similarity 110, member B [Source:MGI Symbol;Acc:MGI:1916593]	9	protein_coding	ensembl_havana	-0.872701	3.67942	6.19951	0.0311548	0.367655	NA
ENSMUSG00000047669	10	1	56106917	56116880	Msl3l2	MSL3 like 2 [Source:MGI Symbol;Acc:MGI:1920640]	2	protein_coding	ensembl_havana	-0.870955	3.28722	15.5579	0.00251487	0.104313	NA
ENSMUSG00000036854	7	1	30552178	30555443	Hspb6	heat shock protein, alpha-crystallin-related, B6 [Source:MGI Symbol;Acc:MGI:2685325]	4	protein_coding	ensembl_havana	-0.869174	6.57164	9.81629	0.0102626	0.224295	NA
ENSMUSG00000046688	3	1	127789805	127832164	Tifa	TRAF-interacting protein with forkhead-associated domain [Source:MGI Symbol;Acc:MGI:2182965]	5	protein_coding	ensembl_havana	-0.868928	4.83035	1.80444	0.208041	0.742173	NA
ENSMUSG00000109784	8	1	18862196	18866143	Gm45493	predicted gene 45493 [Source:MGI Symbol;Acc:MGI:5791329]	1	TEC	havana	0.867799	1.65033	3.19243	0.103161	0.593613	NA
ENSMUSG00000075020	2	-1	94160636	94264918	Mir670hg	MIR670 host gene (non-protein coding) [Source:MGI Symbol;Acc:MGI:3041234]	7	lincRNA	ensembl_havana	-0.867294	3.37607	6.31994	0.0298344	0.362491	NA
ENSMUSG00000095253	17	-1	32815449	32830261	Zfp799	zinc finger protein 799 [Source:MGI Symbol;Acc:MGI:2443934]	5	protein_coding	ensembl_havana	-0.86667	5.08719	3.40168	0.0940664	0.572491	NA
ENSMUSG00000056708	1	-1	155096361	155099636	Ier5	immediate early response 5 [Source:MGI Symbol;Acc:MGI:1337072]	1	protein_coding	ensembl_havana	-0.865852	6.63891	2.21724	0.166461	0.698243	NA
ENSMUSG00000022178	14	-1	54567472	54577558	Ajuba	ajuba LIM protein [Source:MGI Symbol;Acc:MGI:1341886]	2	protein_coding	ensembl_havana	-0.86567	2.88931	7.03965	0.0232966	0.323885	NA
ENSMUSG00000048482	2	1	109674700	109727007	Bdnf	brain derived neurotrophic factor [Source:MGI Symbol;Acc:MGI:88145]	11	protein_coding	ensembl_havana	-0.865476	3.19456	10.7525	0.00780785	0.199921	NA
ENSMUSG00000030741	7	-1	126370060	126377450	Spns1	spinster homolog 1 [Source:MGI Symbol;Acc:MGI:1920908]	13	protein_coding	ensembl_havana	0.864788	5.52809	36.2615	0.000105552	0.0200997	NA
ENSMUSG00000012017	16	1	17797282	17808293	Scarf2	scavenger receptor class F, member 2 [Source:MGI Symbol;Acc:MGI:1858430]	5	protein_coding	ensembl_havana	-0.864362	3.02149	8.51273	0.0146602	0.259042	NA
ENSMUSG00000032487	1	1	150100031	150108227	Ptgs2	prostaglandin-endoperoxide synthase 2 [Source:MGI Symbol;Acc:MGI:97798]	2	protein_coding	ensembl_havana	-0.864264	8.30196	0.887566	0.367722	0.861325	NA
ENSMUSG00000089832	7	-1	27342133	27356019	Shkbp1	Sh3kbp1 binding protein 1 [Source:MGI Symbol;Acc:MGI:2385803]	11	protein_coding	ensembl_havana	0.863699	3.53398	12.1252	0.00550084	0.164606	NA
ENSMUSG00000092060	5	-1	67392147	67428310	Bend4	BEN domain containing 4 [Source:MGI Symbol;Acc:MGI:3648414]	5	protein_coding	ensembl_havana	0.863111	7.01831	0.884263	0.368579	0.861325	NA
ENSMUSG00000020268	11	-1	54826866	54860916	Lyrm7	LYR motif containing 7 [Source:MGI Symbol;Acc:MGI:1922780]	6	protein_coding	ensembl_havana	-0.862913	3.39254	4.96822	0.0490175	0.449345	NA
ENSMUSG00000027580	2	-1	181227615	181242027	Helz2	helicase with zinc finger 2, transcriptional coactivator [Source:MGI Symbol;Acc:MGI:2385169]	5	protein_coding	ensembl_havana	-0.862896	5.78294	5.67303	0.0378279	0.405873	NA
ENSMUSG00000033720	6	-1	85213049	85333422	Sfxn5	sideroflexin 5 [Source:MGI Symbol;Acc:MGI:2137681]	9	protein_coding	ensembl_havana	-0.862803	5.44807	3.32834	0.0972185	0.578448	NA
ENSMUSG00000018920	11	-1	70453983	70459984	Cxcl16	chemokine (C-X-C motif) ligand 16 [Source:MGI Symbol;Acc:MGI:1932682]	3	protein_coding	ensembl_havana	-0.862224	5.86377	2.07396	0.179544	0.716949	NA
ENSMUSG00000035842	17	1	66123520	66152174	Ddx11	DEAD/H (Asp-Glu-Ala-Asp/His) box helicase 11 [Source:MGI Symbol;Acc:MGI:2443590]	9	protein_coding	ensembl_havana	0.861801	3.38384	7.06126	0.023188	0.323208	NA
ENSMUSG00000074771	2	1	136501910	136562091	Ankef1	ankyrin repeat and EF-hand domain containing 1 [Source:MGI Symbol;Acc:MGI:2441685]	10	protein_coding	ensembl_havana	-0.860684	2.44843	5.62313	0.0381549	0.405873	NA
ENSMUSG00000103073	1	-1	166798528	166798839	Gm37904	predicted gene, 37904 [Source:MGI Symbol;Acc:MGI:5611132]	1	processed_pseudogene	havana	-0.859892	3.46266	3.64752	0.0843892	0.546973	NA
ENSMUSG00000009569	16	1	13256481	13417529	Mrtfb	myocardin related transcription factor B [Source:MGI Symbol;Acc:MGI:3050795]	4	protein_coding	ensembl_havana	0.85938	6.07942	13.9441	0.0036199	0.128155	NA
ENSMUSG00000036598	8	1	95534085	95558890	Ccdc113	coiled-coil domain containing 113 [Source:MGI Symbol;Acc:MGI:3606076]	1	protein_coding	ensembl_havana	-0.85877	5.25448	3.141	0.105893	0.596263	NA
ENSMUSG00000086938	19	1	5406740	5422847	4930481A15Rik	RIKEN cDNA 4930481A15 gene [Source:MGI Symbol;Acc:MGI:1922181]	5	antisense	havana	-0.858239	3.18095	2.50282	0.143854	0.665649	NA
ENSMUSG00000030598	7	1	28716804	28738144	Fbxo17	F-box protein 17 [Source:MGI Symbol;Acc:MGI:1354707]	5	protein_coding	ensembl_havana	-0.858152	2.75361	16.6475	0.00200756	0.0919541	NA
ENSMUSG00000038587	10	1	4266380	4359470	Akap12	A kinase (PRKA) anchor protein (gravin) 12 [Source:MGI Symbol;Acc:MGI:1932576]	5	protein_coding	ensembl_havana	-0.858056	8.15662	9.63592	0.0106615	0.227011	NA
ENSMUSG00000057143	7	-1	104338754	104353362	Trim12c	tripartite motif-containing 12C [Source:MGI Symbol;Acc:MGI:4821183]	2	protein_coding	ensembl_havana	-0.857778	3.46135	17.4011	0.00172753	0.0858165	NA
ENSMUSG00000040322	3	1	109123149	109168457	Slc25a24	solute carrier family 25 (mitochondrial carrier, phosphate carrier), member 24 [Source:MGI Symbol;Acc:MGI:1917160]	2	protein_coding	ensembl_havana	0.857717	2.73853	12.5213	0.00499376	0.156513	NA
ENSMUSG00000035673	10	-1	80056992	80105571	Sbno2	strawberry notch 2 [Source:MGI Symbol;Acc:MGI:2448490]	9	protein_coding	ensembl_havana	-0.857368	7.10811	10.9385	0.00753372	0.195628	NA
ENSMUSG00000041827	5	1	114923240	114937915	Oasl1	2'-5' oligoadenylate synthetase-like 1 [Source:MGI Symbol;Acc:MGI:2180849]	6	protein_coding	ensembl_havana	-0.857167	4.12228	2.93668	0.116492	0.621223	NA
ENSMUSG00000043415	2	1	19657752	19660583	Otud1	OTU domain containing 1 [Source:MGI Symbol;Acc:MGI:1918448]	1	protein_coding	ensembl_havana	-0.856272	4.41152	10.4762	0.00843187	0.206186	NA
ENSMUSG00000023806	17	-1	6904413	6948682	Rsph3b	radial spoke 3B homolog (Chlamydomonas) [Source:MGI Symbol;Acc:MGI:3630308]	3	protein_coding	ensembl_havana	-0.856115	5.10044	17.7105	0.00162623	0.0834221	NA
ENSMUSG00000110554	8	1	71026792	71126576	Gm35256	predicted gene, 35256 [Source:MGI Symbol;Acc:MGI:5594415]	1	lincRNA	havana	-0.855807	2.39238	9.24048	0.0118407	0.236966	NA
ENSMUSG00000044037	9	1	110879870	110900530	Als2cl	ALS2 C-terminal like [Source:MGI Symbol;Acc:MGI:2447532]	8	protein_coding	ensembl_havana	0.855529	3.31314	5.78169	0.0361108	0.395269	NA
ENSMUSG00000050965	11	-1	107933387	108343928	Prkca	protein kinase C, alpha [Source:MGI Symbol;Acc:MGI:97595]	4	protein_coding	ensembl_havana	0.854616	8.33383	1.51968	0.245079	0.77432	NA
ENSMUSG00000022054	14	-1	68082590	68124846	Nefm	neurofilament, medium polypeptide [Source:MGI Symbol;Acc:MGI:97314]	2	protein_coding	ensembl_havana	-0.853836	6.14834	2.93571	0.116546	0.621223	NA
ENSMUSG00000066705	9	1	45370185	45396159	Fxyd6	FXYD domain-containing ion transport regulator 6 [Source:MGI Symbol;Acc:MGI:1890226]	3	protein_coding	ensembl_havana	-0.853455	6.43449	3.78816	0.0794089	0.535305	NA
ENSMUSG00000052373	11	-1	101999652	102028461	Mpp3	membrane protein, palmitoylated 3 (MAGUK p55 subfamily member 3) [Source:MGI Symbol;Acc:MGI:1328354]	9	protein_coding	ensembl_havana	0.853168	4.39004	2.18169	0.169588	0.70213	NA
ENSMUSG00000031491	8	-1	27403212	27413944	Chrna6	cholinergic receptor, nicotinic, alpha polypeptide 6 [Source:MGI Symbol;Acc:MGI:106213]	1	protein_coding	ensembl_havana	0.852935	5.0862	1.34306	0.272672	0.797706	NA
ENSMUSG00000027217	2	-1	93201760	93334505	Tspan18	tetraspanin 18 [Source:MGI Symbol;Acc:MGI:1917186]	5	protein_coding	ensembl_havana	-0.852781	3.85457	14.3797	0.00324644	0.120594	NA
ENSMUSG00000105419	3	1	36097177	36099144	Gm43205	predicted gene 43205 [Source:MGI Symbol;Acc:MGI:5663342]	1	TEC	havana	-0.852652	2.40745	15.7398	0.0024204	0.102332	NA
ENSMUSG00000036737	9	-1	119238432	119322427	Oxsr1	oxidative-stress responsive 1 [Source:MGI Symbol;Acc:MGI:1917378]	4	protein_coding	ensembl_havana	0.851746	6.78339	11.759	0.0061084	0.174478	NA
ENSMUSG00000006784	11	1	100545607	100572568	Ttc25	tetratricopeptide repeat domain 25 [Source:MGI Symbol;Acc:MGI:1921657]	5	protein_coding	ensembl_havana	-0.850742	2.87275	7.53679	0.0198263	0.300707	NA
ENSMUSG00000111092	9	1	65364887	65365946	Gm17875	predicted gene, 17875 [Source:MGI Symbol;Acc:MGI:5010060]	1	processed_pseudogene	havana	0.850001	2.44267	1.42894	0.258749	0.783415	NA
ENSMUSG00000113671	13	1	43948879	43952699	Gm2233	predicted gene 2233 [Source:MGI Symbol;Acc:MGI:3780403]	1	lincRNA	havana	-0.849958	2.67042	0.867469	0.372985	0.863313	NA
ENSMUSG00000025225	19	1	46304320	46312385	Nfkb2	nuclear factor of kappa light polypeptide gene enhancer in B cells 2, p49/p100 [Source:MGI Symbol;Acc:MGI:1099800]	8	protein_coding	ensembl_havana	-0.849487	6.58021	1.69624	0.221165	0.754034	NA
ENSMUSG00000031654	8	-1	87468405	87472609	Cbln1	cerebellin 1 precursor protein [Source:MGI Symbol;Acc:MGI:88281]	3	protein_coding	ensembl_havana	-0.846993	1.87774	1.24244	0.290348	0.811212	NA
ENSMUSG00000038894	8	-1	10984681	11008458	Irs2	insulin receptor substrate 2 [Source:MGI Symbol;Acc:MGI:109334]	1	protein_coding	ensembl_havana	-0.84645	6.47225	18.5051	0.00139686	0.0787098	NA
ENSMUSG00000099966	14	1	20641009	20644048	2810402E24Rik	RIKEN cDNA 2810402E24 gene [Source:MGI Symbol;Acc:MGI:1913715]	1	antisense	havana	-0.845702	3.18702	4.36699	0.0621796	0.488421	NA
ENSMUSG00000031714	8	-1	80764438	80880519	Gab1	growth factor receptor bound protein 2-associated protein 1 [Source:MGI Symbol;Acc:MGI:108088]	3	protein_coding	ensembl_havana	-0.845428	5.02015	14.1843	0.0033911	0.123177	NA
ENSMUSG00000037318	1	-1	193175453	193201703	Traf3ip3	TRAF3 interacting protein 3 [Source:MGI Symbol;Acc:MGI:2441706]	13	protein_coding	ensembl_havana	-0.845318	4.90141	1.4274	0.25899	0.783617	NA
ENSMUSG00000056629	19	-1	6977741	6980501	Fkbp2	FK506 binding protein 2 [Source:MGI Symbol;Acc:MGI:95542]	4	protein_coding	ensembl_havana	0.84525	4.61256	31.3594	0.000191318	0.0282172	NA
ENSMUSG00000016520	5	-1	147016655	147076586	Lnx2	ligand of numb-protein X 2 [Source:MGI Symbol;Acc:MGI:2155959]	2	protein_coding	ensembl_havana	-0.845184	4.64205	9.75951	0.0102861	0.224295	NA
ENSMUSG00000053877	7	1	127511983	127561219	Srcap	Snf2-related CREBBP activator protein [Source:MGI Symbol;Acc:MGI:2444036]	14	protein_coding	ensembl_havana	0.845025	7.88216	5.08398	0.047072	0.441265	NA
ENSMUSG00000005251	16	-1	97741933	97763787	Ripk4	receptor-interacting serine-threonine kinase 4 [Source:MGI Symbol;Acc:MGI:1919638]	1	protein_coding	ensembl_havana	-0.844798	3.12465	4.25479	0.0650943	0.497429	NA
ENSMUSG00000070327	11	1	119393100	119487418	Rnf213	ring finger protein 213 [Source:MGI Symbol;Acc:MGI:1289196]	3	protein_coding	ensembl_havana	-0.844433	7.43773	4.74736	0.0536018	0.462358	NA
ENSMUSG00000040964	4	-1	140514485	140666012	Arhgef10l	Rho guanine nucleotide exchange factor (GEF) 10-like [Source:MGI Symbol;Acc:MGI:1920004]	12	protein_coding	ensembl_havana	-0.84335	5.11179	27.0763	0.000342305	0.0364583	NA
ENSMUSG00000032596	9	1	107975505	107984060	Uba7	ubiquitin-like modifier activating enzyme 7 [Source:MGI Symbol;Acc:MGI:1349462]	15	protein_coding	ensembl_havana	-0.842444	3.93199	8.76827	0.0136126	0.249392	NA
ENSMUSG00000098702	18	1	61726390	61735917	1500015A07Rik	RIKEN cDNA 1500015A07 gene [Source:MGI Symbol;Acc:MGI:1916232]	3	antisense	havana	-0.841035	2.88636	1.99095	0.187741	0.726741	NA
ENSMUSG00000001520	6	1	128399296	128416427	Nrip2	nuclear receptor interacting protein 2 [Source:MGI Symbol;Acc:MGI:1891884]	6	protein_coding	ensembl_havana	0.840552	3.25293	5.61633	0.0383379	0.407296	NA
ENSMUSG00000052305	7	-1	103826534	103828096	Hbb-bs	hemoglobin, beta adult s chain [Source:MGI Symbol;Acc:MGI:5474852]	3	protein_coding	ensembl_havana	-0.839169	3.18737	2.14107	0.173256	0.707881	NA
ENSMUSG00000085873	4	-1	109403794	109406155	Ttc39aos1	Ttc39a opposite strand RNA 1 [Source:MGI Symbol;Acc:MGI:3651956]	2	antisense	havana	0.838895	3.10051	2.15052	0.172394	0.705978	NA
ENSMUSG00000052957	13	-1	60174405	60177365	Gas1	growth arrest specific 1 [Source:MGI Symbol;Acc:MGI:95655]	2	protein_coding	ensembl_havana	-0.837837	3.06654	6.0128	0.0331822	0.379812	NA
ENSMUSG00000100417	19	-1	45300455	45338435	Gm28578	predicted gene 28578 [Source:MGI Symbol;Acc:MGI:5579284]	11	lincRNA	havana	-0.837798	3.53107	2.05994	0.180896	0.718741	NA
ENSMUSG00000039257	7	1	40898328	40930594	Vstm2b	V-set and transmembrane domain containing 2B [Source:MGI Symbol;Acc:MGI:1914525]	4	protein_coding	ensembl_havana	0.837418	5.2116	1.30584	0.279031	0.802648	NA
ENSMUSG00000053317	4	1	47474658	47483242	Sec61b	Sec61 beta subunit [Source:MGI Symbol;Acc:MGI:1913462]	4	protein_coding	ensembl_havana	0.837388	4.08013	9.90439	0.0098199	0.220779	NA
ENSMUSG00000039194	7	-1	79374870	79387048	Rlbp1	retinaldehyde binding protein 1 [Source:MGI Symbol;Acc:MGI:97930]	8	protein_coding	ensembl_havana	-0.837277	8.24595	1.48644	0.24997	0.775901	NA
ENSMUSG00000022935	16	-1	87895900	88290265	Grik1	glutamate receptor, ionotropic, kainate 1 [Source:MGI Symbol;Acc:MGI:95814]	11	protein_coding	ensembl_havana	-0.836604	7.33598	1.05037	0.328903	0.838527	NA
ENSMUSG00000034687	5	1	96373955	96784728	Fras1	Fraser extracellular matrix complex subunit 1 [Source:MGI Symbol;Acc:MGI:2385368]	6	protein_coding	ensembl_havana	0.835657	3.29372	2.79625	0.124562	0.636605	NA
ENSMUSG00000097073	9	-1	88595325	88599516	9430037G07Rik	RIKEN cDNA 9430037G07 gene [Source:MGI Symbol;Acc:MGI:2444544]	2	lincRNA	havana	0.833288	2.94659	8.66516	0.014008	0.252949	NA
ENSMUSG00000021591	13	1	75839868	75850154	Glrx	glutaredoxin [Source:MGI Symbol;Acc:MGI:2135625]	4	protein_coding	ensembl_havana	-0.832582	4.83535	7.08924	0.0231668	0.323208	NA
ENSMUSG00000097574	9	1	78175914	78178879	C920006O11Rik	RIKEN cDNA C920006O11 gene [Source:MGI Symbol;Acc:MGI:2443759]	2	transcribed_unprocessed_pseudogene	havana	-0.832488	4.32828	4.95109	0.0495264	0.450071	NA
ENSMUSG00000014361	2	1	128698956	128802894	Mertk	MER proto-oncogene tyrosine kinase [Source:MGI Symbol;Acc:MGI:96965]	2	protein_coding	ensembl_havana	0.831758	4.81467	1.37276	0.267743	0.793009	NA
ENSMUSG00000038508	8	-1	70629393	70632456	Gdf15	growth differentiation factor 15 [Source:MGI Symbol;Acc:MGI:1346047]	2	protein_coding	ensembl_havana	0.831682	6.04986	0.533255	0.48153	0.914639	NA
ENSMUSG00000021676	13	-1	95627174	95892483	Iqgap2	IQ motif containing GTPase activating protein 2 [Source:MGI Symbol;Acc:MGI:2449975]	9	protein_coding	ensembl_havana	0.830718	3.70942	2.95611	0.115428	0.619381	NA
ENSMUSG00000071856	18	-1	44425060	44812182	Mcc	mutated in colorectal cancers [Source:MGI Symbol;Acc:MGI:96930]	5	protein_coding	ensembl_havana	-0.830326	6.41547	12.5417	0.00502088	0.156971	NA
ENSMUSG00000048234	1	-1	39551296	39577405	Rnf149	ring finger protein 149 [Source:MGI Symbol;Acc:MGI:2677438]	4	protein_coding	ensembl_havana	-0.828892	5.1245	9.73136	0.0103876	0.22478	NA
ENSMUSG00000052616	8	-1	104446719	104509910	Terb1	telomere repeat binding bouquet formation protein 1 [Source:MGI Symbol;Acc:MGI:2443187]	4	protein_coding	ensembl_havana	-0.828687	2.49598	7.77437	0.0183895	0.290572	NA
ENSMUSG00000057367	9	-1	7818227	7837064	Birc2	baculoviral IAP repeat-containing 2 [Source:MGI Symbol;Acc:MGI:1197009]	5	protein_coding	ensembl_havana	-0.828505	6.64303	36.476	0.000102995	0.020069	NA
ENSMUSG00000020681	11	1	105967945	105989964	Ace	angiotensin I converting enzyme (peptidyl-dipeptidase A) 1 [Source:MGI Symbol;Acc:MGI:87874]	4	protein_coding	ensembl_havana	0.828055	4.82635	1.15637	0.306777	0.823665	NA
ENSMUSG00000046731	11	-1	69878261	69881406	Kctd11	potassium channel tetramerisation domain containing 11 [Source:MGI Symbol;Acc:MGI:2448712]	2	protein_coding	ensembl_havana	-0.827901	3.25428	3.89539	0.0757235	0.526962	NA
ENSMUSG00000090223	16	1	96467606	96525793	Pcp4	Purkinje cell protein 4 [Source:MGI Symbol;Acc:MGI:97509]	4	protein_coding	ensembl_havana	0.82751	7.09492	3.92689	0.0748487	0.52465	NA
ENSMUSG00000025586	7	-1	81347026	81455465	Cpeb1	cytoplasmic polyadenylation element binding protein 1 [Source:MGI Symbol;Acc:MGI:108442]	9	protein_coding	ensembl_havana	0.827431	6.40817	2.90212	0.118415	0.62346	NA
ENSMUSG00000019647	18	-1	47235598	47368870	Sema6a	sema domain, transmembrane domain (TM), and cytoplasmic domain, (semaphorin) 6A [Source:MGI Symbol;Acc:MGI:1203727]	10	protein_coding	ensembl_havana	-0.827296	5.84433	13.4035	0.00408821	0.138492	NA
ENSMUSG00000029528	5	1	115506676	115555987	Pxn	paxillin [Source:MGI Symbol;Acc:MGI:108295]	14	protein_coding	ensembl_havana	-0.827129	7.33046	3.16364	0.104794	0.595158	NA
ENSMUSG00000093452	14	1	55053869	55075873	Zfhx2os	zinc finger homeobox 2, opposite strand [Source:MGI Symbol;Acc:MGI:3620246]	2	antisense	havana	0.827077	4.14178	2.58871	0.137835	0.656673	NA
ENSMUSG00000110344	11	1	90187683	90251255	Gm45716	predicted gene 45716 [Source:MGI Symbol;Acc:MGI:5804831]	3	protein_coding	havana	-0.826862	5.94233	15.2322	0.00271127	0.109567	NA
ENSMUSG00000018334	11	-1	79013440	79146407	Ksr1	kinase suppressor of ras 1 [Source:MGI Symbol;Acc:MGI:105051]	7	protein_coding	ensembl_havana	-0.826476	5.75685	18.4493	0.00141164	0.0788513	NA
ENSMUSG00000026259	1	-1	87476834	87573870	Ngef	neuronal guanine nucleotide exchange factor [Source:MGI Symbol;Acc:MGI:1858414]	4	protein_coding	ensembl_havana	-0.826425	3.61682	6.73653	0.025854	0.343934	NA
ENSMUSG00000071042	17	1	75435896	75529054	Rasgrp3	RAS, guanyl releasing protein 3 [Source:MGI Symbol;Acc:MGI:3028579]	7	protein_coding	ensembl_havana	0.825821	3.97288	2.66636	0.132667	0.647016	NA
ENSMUSG00000032841	2	-1	101714285	101883027	Prr5l	proline rich 5 like [Source:MGI Symbol;Acc:MGI:1919696]	10	protein_coding	ensembl_havana	-0.825085	4.36898	1.67091	0.224397	0.756156	NA
ENSMUSG00000015202	10	-1	7119063	7212237	Cnksr3	Cnksr family member 3 [Source:MGI Symbol;Acc:MGI:2674130]	2	protein_coding	ensembl_havana	-0.824902	4.40002	4.05524	0.0709152	0.51444	NA
ENSMUSG00000073856	7	1	118855752	118972652	Iqck	IQ motif containing K [Source:MGI Symbol;Acc:MGI:3612188]	6	protein_coding	ensembl_havana	-0.824658	3.28257	5.95818	0.0338518	0.383633	NA
ENSMUSG00000113146	13	1	9892910	9894050	Gm47406	predicted gene, 47406 [Source:MGI Symbol;Acc:MGI:6096338]	1	processed_pseudogene	havana	-0.823878	3.39925	8.0617	0.016816	0.280669	NA
ENSMUSG00000107385	5	1	67463897	67477632	C330024D21Rik	RIKEN cDNA C330024D21 gene [Source:MGI Symbol;Acc:MGI:2444116]	3	processed_transcript	havana	-0.823164	3.35061	1.08779	0.320837	0.834181	NA
ENSMUSG00000036718	5	-1	139706696	139736336	Micall2	MICAL-like 2 [Source:MGI Symbol;Acc:MGI:2444818]	4	protein_coding	ensembl_havana	-0.822731	3.6803	1.62537	0.230369	0.759873	NA
ENSMUSG00000018217	11	1	63128982	63159547	Pmp22	peripheral myelin protein 22 [Source:MGI Symbol;Acc:MGI:97631]	5	protein_coding	ensembl_havana	-0.821634	5.20515	25.1551	0.000454597	0.0425887	NA
ENSMUSG00000019997	10	1	24595442	24598683	Ccn2	cellular communication network factor 2 [Source:MGI Symbol;Acc:MGI:95537]	3	protein_coding	ensembl_havana	-0.821523	4.51121	1.56627	0.238443	0.767261	NA
ENSMUSG00000037447	1	1	36307733	36324029	Arid5a	AT rich interactive domain 5A (MRF1-like) [Source:MGI Symbol;Acc:MGI:2443039]	15	protein_coding	ensembl_havana	-0.821071	5.67985	2.50254	0.143874	0.665649	NA
ENSMUSG00000024750	19	1	21272278	21286840	Zfand5	zinc finger, AN1-type domain 5 [Source:MGI Symbol;Acc:MGI:1278334]	5	protein_coding	ensembl_havana	-0.820284	8.26368	11.9453	0.00575144	0.168888	NA
ENSMUSG00000032849	14	-1	118482692	118706219	Abcc4	ATP-binding cassette, sub-family C (CFTR/MRP), member 4 [Source:MGI Symbol;Acc:MGI:2443111]	6	protein_coding	ensembl_havana	0.81964	4.4304	1.86413	0.201242	0.737532	NA
ENSMUSG00000036422	14	-1	79766775	79771312	Pcdh8	protocadherin 8 [Source:MGI Symbol;Acc:MGI:1306800]	4	protein_coding	ensembl_havana	-0.819544	3.72884	3.41738	0.0934085	0.572491	NA
ENSMUSG00000020990	12	-1	69746848	69791267	Cdkl1	cyclin-dependent kinase-like 1 (CDC2-related kinase) [Source:MGI Symbol;Acc:MGI:1918341]	2	protein_coding	ensembl_havana	-0.819473	2.52423	3.98	0.0728749	0.520393	NA
ENSMUSG00000097828	13	-1	99396924	99412876	6430562O15Rik	RIKEN cDNA 6430562O15 gene [Source:MGI Symbol;Acc:MGI:2444982]	3	processed_transcript	havana	-0.819194	5.06197	2.24772	0.163839	0.696974	NA
ENSMUSG00000107000	5	-1	134267065	134270736	Gm43481	predicted gene 43481 [Source:MGI Symbol;Acc:MGI:5663618]	1	TEC	havana	0.818895	2.19159	1.51186	0.246218	0.774742	NA
ENSMUSG00000039529	18	-1	64528967	64661267	Atp8b1	ATPase, class I, type 8B, member 1 [Source:MGI Symbol;Acc:MGI:1859665]	3	protein_coding	ensembl_havana	0.818821	4.535	2.9056	0.11822	0.62346	NA
ENSMUSG00000100783	5	1	149231332	149237984	2310047D07Rik	RIKEN cDNA 2310047D07 gene [Source:MGI Symbol;Acc:MGI:1916907]	2	lincRNA	havana	-0.818776	3.32197	1.0049	0.339109	0.84494	NA
ENSMUSG00000031504	8	-1	11453518	11478710	Rab20	RAB20, member RAS oncogene family [Source:MGI Symbol;Acc:MGI:102789]	1	protein_coding	ensembl_havana	-0.818611	4.89061	0.934099	0.355958	0.855032	NA
ENSMUSG00000053214	5	-1	30573987	30588619	Gm9899	predicted gene 9899 [Source:MGI Symbol;Acc:MGI:3708711]	3	processed_transcript	ensembl_havana	-0.818574	2.69034	1.28672	0.282378	0.805023	NA
ENSMUSG00000067149	5	-1	88519809	88527891	Jchain	immunoglobulin joining chain [Source:MGI Symbol;Acc:MGI:96493]	2	protein_coding	ensembl_havana	-0.818378	3.96037	5.51863	0.0398474	0.413846	NA
ENSMUSG00000020122	11	1	16752203	16918158	Egfr	epidermal growth factor receptor [Source:MGI Symbol;Acc:MGI:95294]	5	protein_coding	ensembl_havana	-0.818345	5.61271	8.38185	0.0154819	0.268011	NA
ENSMUSG00000004668	11	1	9191942	9684259	Abca13	ATP-binding cassette, sub-family A (ABC1), member 13 [Source:MGI Symbol;Acc:MGI:2388707]	3	protein_coding	ensembl_havana	-0.817418	3.5061	6.24612	0.0305878	0.364386	NA
ENSMUSG00000037752	4	-1	132724897	132732546	Xkr8	X-linked Kx blood group related 8 [Source:MGI Symbol;Acc:MGI:2685877]	3	protein_coding	ensembl_havana	0.817384	2.72161	14.5807	0.0031052	0.118006	NA
ENSMUSG00000035356	16	-1	55811375	55838899	Nfkbiz	nuclear factor of kappa light polypeptide gene enhancer in B cells inhibitor, zeta [Source:MGI Symbol;Acc:MGI:1931595]	6	protein_coding	ensembl_havana	-0.817303	6.95141	2.64163	0.134286	0.650762	NA
ENSMUSG00000031841	8	1	118283733	119324921	Cdh13	cadherin 13 [Source:MGI Symbol;Acc:MGI:99551]	8	protein_coding	ensembl_havana	0.816209	4.59435	4.54229	0.0581278	0.476383	NA
ENSMUSG00000035759	10	1	111298679	111301727	Bbs10	Bardet-Biedl syndrome 10 (human) [Source:MGI Symbol;Acc:MGI:1919019]	2	protein_coding	ensembl_havana	-0.815661	3.52934	21.2988	0.00084593	0.0579414	NA
ENSMUSG00000027351	2	1	117121374	117182279	Spred1	sprouty protein with EVH-1 domain 1, related sequence [Source:MGI Symbol;Acc:MGI:2150016]	2	protein_coding	ensembl_havana	-0.815462	6.42766	18.7607	0.00133144	0.07747	NA
ENSMUSG00000113780	13	1	43864669	43868589	Gm33195	predicted gene, 33195 [Source:MGI Symbol;Acc:MGI:5592354]	1	lincRNA	havana	-0.814546	4.43978	0.941129	0.35423	0.854011	NA
ENSMUSG00000035105	12	-1	54178981	54203860	Egln3	egl-9 family hypoxia-inducible factor 3 [Source:MGI Symbol;Acc:MGI:1932288]	1	protein_coding	ensembl_havana	-0.814212	2.87426	4.16991	0.0673258	0.502999	NA
ENSMUSG00000071234	12	-1	84677277	84698831	Syndig1l	synapse differentiation inducing 1 like [Source:MGI Symbol;Acc:MGI:2685107]	4	protein_coding	ensembl_havana	0.813884	2.9411	3.81511	0.0782881	0.532315	NA
ENSMUSG00000023249	9	-1	106470322	106476949	Parp3	poly (ADP-ribose) polymerase family, member 3 [Source:MGI Symbol;Acc:MGI:1891258]	9	protein_coding	ensembl_havana	-0.813841	4.55582	14.0067	0.00352933	0.127097	NA
ENSMUSG00000027684	3	-1	29951296	30548008	Mecom	MDS1 and EVI1 complex locus [Source:MGI Symbol;Acc:MGI:95457]	17	protein_coding	ensembl_havana	0.813699	4.05236	1.92609	0.194492	0.733704	NA
ENSMUSG00000032773	19	1	8663789	8683587	Chrm1	cholinergic receptor, muscarinic 1, CNS [Source:MGI Symbol;Acc:MGI:88396]	3	protein_coding	ensembl_havana	0.813501	2.86612	1.60965	0.232479	0.762104	NA
ENSMUSG00000029177	5	1	30666777	30674830	Cenpa	centromere protein A [Source:MGI Symbol;Acc:MGI:88375]	10	protein_coding	ensembl_havana	-0.813228	2.51752	3.64506	0.0842022	0.546618	NA
ENSMUSG00000022468	15	-1	97711015	97731339	Endou	endonuclease, polyU-specific [Source:MGI Symbol;Acc:MGI:97746]	3	protein_coding	ensembl_havana	0.812811	3.49393	1.00045	0.340134	0.845659	NA
ENSMUSG00000020733	11	1	115163341	115181181	Slc9a3r1	solute carrier family 9 (sodium/hydrogen exchanger), member 3 regulator 1 [Source:MGI Symbol;Acc:MGI:1349482]	1	protein_coding	ensembl_havana	-0.811933	4.11028	7.98271	0.017291	0.285192	NA
ENSMUSG00000028542	4	1	117834506	117875198	Slc6a9	solute carrier family 6 (neurotransmitter transporter, glycine), member 9 [Source:MGI Symbol;Acc:MGI:95760]	12	protein_coding	ensembl_havana	0.81149	6.28534	3.48417	0.0906721	0.563355	NA
ENSMUSG00000021340	13	1	24943152	24992501	Gpld1	glycosylphosphatidylinositol specific phospholipase D1 [Source:MGI Symbol;Acc:MGI:106604]	3	protein_coding	ensembl_havana	-0.810153	4.95384	4.74144	0.0537263	0.462358	NA
ENSMUSG00000058488	5	1	150952607	150993817	Kl	klotho [Source:MGI Symbol;Acc:MGI:1101771]	2	protein_coding	ensembl_havana	-0.809704	2.00273	1.62116	0.230931	0.760571	NA
ENSMUSG00000041417	13	-1	101680563	101768217	Pik3r1	phosphoinositide-3-kinase regulatory subunit 1 [Source:MGI Symbol;Acc:MGI:97583]	7	protein_coding	ensembl_havana	-0.808649	6.79074	26.6921	0.000361842	0.0375082	NA
ENSMUSG00000028943	4	-1	152120331	152152371	Espn	espin [Source:MGI Symbol;Acc:MGI:1861630]	20	protein_coding	ensembl_havana	-0.808266	4.2945	2.87955	0.119693	0.624611	NA
ENSMUSG00000067203	17	-1	33974659	33978827	H2-K2	histocompatibility 2, K region locus 2 [Source:MGI Symbol;Acc:MGI:95906]	2	transcribed_unprocessed_pseudogene	havana	-0.808001	4.86014	4.55386	0.0578602	0.476363	NA
ENSMUSG00000032508	9	-1	119335934	119341411	Myd88	myeloid differentiation primary response gene 88 [Source:MGI Symbol;Acc:MGI:108005]	3	protein_coding	ensembl_havana	-0.807921	5.51795	2.71933	0.129283	0.640424	NA
ENSMUSG00000066278	5	-1	124004641	124032270	Vps37b	vacuolar protein sorting 37B [Source:MGI Symbol;Acc:MGI:1916724]	3	protein_coding	ensembl_havana	-0.807852	6.51395	7.45538	0.0206651	0.306273	NA
ENSMUSG00000027087	2	1	83724397	83806916	Itgav	integrin alpha V [Source:MGI Symbol;Acc:MGI:96608]	9	protein_coding	ensembl_havana	-0.80763	7.15316	2.34358	0.155933	0.686675	NA
ENSMUSG00000034825	7	-1	109758055	109782025	Nrip3	nuclear receptor interacting protein 3 [Source:MGI Symbol;Acc:MGI:1925843]	3	protein_coding	ensembl_havana	-0.806517	4.70471	5.19179	0.0451893	0.435605	NA
ENSMUSG00000059743	3	-1	89093588	89101959	Fdps	farnesyl diphosphate synthetase [Source:MGI Symbol;Acc:MGI:104888]	7	protein_coding	ensembl_havana	0.805015	5.2541	12.3931	0.00517543	0.159158	NA
ENSMUSG00000041771	12	1	102128733	102267091	Slc24a4	solute carrier family 24 (sodium/potassium/calcium exchanger), member 4 [Source:MGI Symbol;Acc:MGI:2447362]	4	protein_coding	ensembl_havana	0.803891	6.72752	0.803244	0.390603	0.873618	NA
ENSMUSG00000097626	5	-1	19202368	19226555	4921504A21Rik	RIKEN cDNA 4921504A21 gene [Source:MGI Symbol;Acc:MGI:1918082]	2	antisense	havana	-0.802432	2.24648	9.15445	0.0121377	0.239876	NA
ENSMUSG00000026495	1	1	178406085	178484513	Efcab2	EF-hand calcium binding domain 2 [Source:MGI Symbol;Acc:MGI:1915476]	3	protein_coding	ensembl_havana	-0.80215	4.1455	9.04925	0.0125157	0.242743	NA
ENSMUSG00000022270	15	1	25843180	25973687	Retreg1	reticulophagy regulator 1 [Source:MGI Symbol;Acc:MGI:1913520]	8	protein_coding	ensembl_havana	-0.802078	5.07815	23.2838	0.000608802	0.0496846	NA
ENSMUSG00000046675	12	1	102743762	102747561	Tmem251	transmembrane protein 251 [Source:MGI Symbol;Acc:MGI:2443862]	1	protein_coding	ensembl_havana	-0.800549	4.75083	4.94024	0.0497338	0.450964	NA
ENSMUSG00000031684	8	1	78509346	78734003	Slc10a7	solute carrier family 10 (sodium/bile acid cotransporter family), member 7 [Source:MGI Symbol;Acc:MGI:1924025]	11	protein_coding	ensembl_havana	-0.79992	3.98786	3.91965	0.0750782	0.525375	NA
ENSMUSG00000030055	6	-1	87788853	87812164	Rab43	RAB43, member RAS oncogene family [Source:MGI Symbol;Acc:MGI:1917084]	7	protein_coding	ensembl_havana	-0.799818	5.76079	8.90013	0.013254	0.248745	NA
ENSMUSG00000030029	6	-1	94604529	94700158	Lrig1	leucine-rich repeats and immunoglobulin-like domains 1 [Source:MGI Symbol;Acc:MGI:107935]	7	protein_coding	ensembl_havana	-0.799034	6.84734	10.0941	0.00943317	0.215557	NA
ENSMUSG00000001525	17	-1	35833921	35838306	Tubb5	tubulin, beta 5 class I [Source:MGI Symbol;Acc:MGI:107812]	4	protein_coding	ensembl_havana	0.797862	7.96927	21.961	0.000756247	0.0552588	NA
ENSMUSG00000016150	X	-1	42527866	43429126	Tenm1	teneurin transmembrane protein 1 [Source:MGI Symbol;Acc:MGI:1345185]	6	protein_coding	ensembl_havana	-0.797769	3.81911	2.10428	0.176667	0.71394	NA
ENSMUSG00000021451	13	-1	51685529	51793747	Sema4d	sema domain, immunoglobulin domain (Ig), transmembrane domain (TM) and short cytoplasmic domain, (semaphorin) 4D [Source:MGI Symbol;Acc:MGI:109244]	14	protein_coding	ensembl_havana	-0.79763	5.43602	18.9619	0.0012825	0.0760305	NA
ENSMUSG00000045482	5	1	144767732	144859778	Trrap	transformation/transcription domain-associated protein [Source:MGI Symbol;Acc:MGI:2153272]	15	protein_coding	ensembl_havana	0.797599	7.94051	10.2042	0.00908482	0.212227	NA
ENSMUSG00000041025	4	1	139530548	139620382	Iffo2	intermediate filament family orphan 2 [Source:MGI Symbol;Acc:MGI:2140675]	3	protein_coding	ensembl_havana	-0.797301	5.85239	18.0057	0.00153609	0.0801694	NA
ENSMUSG00000003541	17	1	35821684	35822923	Ier3	immediate early response 3 [Source:MGI Symbol;Acc:MGI:104814]	1	protein_coding	ensembl_havana	-0.797249	7.49845	1.19511	0.299223	0.819664	NA
ENSMUSG00000009545	7	1	143106362	143427042	Kcnq1	potassium voltage-gated channel, subfamily Q, member 1 [Source:MGI Symbol;Acc:MGI:108083]	7	protein_coding	ensembl_havana	0.796042	3.67734	0.905541	0.363109	0.859876	NA
ENSMUSG00000009734	13	-1	18121098	18397686	Pou6f2	POU domain, class 6, transcription factor 2 [Source:MGI Symbol;Acc:MGI:2443631]	8	protein_coding	ensembl_havana	0.796038	3.03607	0.67672	0.429363	0.893693	NA
ENSMUSG00000024942	19	-1	5988545	6015897	Capn1	calpain 1 [Source:MGI Symbol;Acc:MGI:88263]	6	protein_coding	ensembl_havana	0.796007	4.14971	2.91832	0.117509	0.62346	NA
ENSMUSG00000067219	5	1	72647795	72671078	Nipal1	NIPA-like domain containing 1 [Source:MGI Symbol;Acc:MGI:1917951]	3	protein_coding	ensembl_havana	-0.795526	2.98083	3.17395	0.104215	0.595158	NA
ENSMUSG00000074365	7	1	15882617	15904020	Crxos	cone-rod homeobox, opposite strand [Source:MGI Symbol;Acc:MGI:2451355]	6	protein_coding	ensembl_havana	-0.795467	5.67415	0.800083	0.391503	0.87402	NA
ENSMUSG00000112349	10	-1	50179151	50182994	Gm48132	predicted gene, 48132 [Source:MGI Symbol;Acc:MGI:6097493]	1	processed_pseudogene	havana	-0.794843	4.54691	20.7176	0.000935282	0.0621938	NA
ENSMUSG00000029455	5	-1	121566027	121593824	Aldh2	aldehyde dehydrogenase 2, mitochondrial [Source:MGI Symbol;Acc:MGI:99600]	7	protein_coding	ensembl_havana	0.794809	5.13171	2.63556	0.134687	0.651057	NA
ENSMUSG00000051890	12	1	69241176	69284632	Klhdc1	kelch domain containing 1 [Source:MGI Symbol;Acc:MGI:2672853]	4	protein_coding	ensembl_havana	-0.793485	4.30931	16.996	0.00187182	0.088376	NA
ENSMUSG00000054013	12	-1	112500189	112516747	Tmem179	transmembrane protein 179 [Source:MGI Symbol;Acc:MGI:2144891]	2	protein_coding	ensembl_havana	-0.793311	4.70821	10.6216	0.00809502	0.20307	NA
ENSMUSG00000005949	11	-1	73183596	73199042	Ctns	cystinosis, nephropathic [Source:MGI Symbol;Acc:MGI:1932872]	5	protein_coding	ensembl_havana	0.792737	3.91071	7.39496	0.0208013	0.306483	NA
ENSMUSG00000033105	10	1	76531588	76557138	Lss	lanosterol synthase [Source:MGI Symbol;Acc:MGI:1336155]	8	protein_coding	ensembl_havana	0.792715	6.45247	7.28111	0.0218509	0.315658	NA
ENSMUSG00000106887	5	-1	115420597	115422500	A930005G22Rik	RIKEN cDNA A930005G22 gene [Source:MGI Symbol;Acc:MGI:3528178]	1	TEC	havana	-0.791839	3.76433	1.31972	0.276635	0.801321	NA
ENSMUSG00000041642	1	1	136131389	136177998	Kif21b	kinesin family member 21B [Source:MGI Symbol;Acc:MGI:109234]	6	protein_coding	ensembl_havana	0.791808	8.11351	3.55827	0.0877524	0.556725	NA
ENSMUSG00000031765	8	1	94179082	94180327	Mt1	metallothionein 1 [Source:MGI Symbol;Acc:MGI:97171]	3	protein_coding	ensembl_havana	-0.791351	7.4681	7.54907	0.0199739	0.301612	NA
ENSMUSG00000086949	4	-1	149565620	149567790	Gm13066	predicted gene 13066 [Source:MGI Symbol;Acc:MGI:3701131]	1	antisense	havana	-0.790452	3.44367	1.63192	0.229497	0.759301	NA
ENSMUSG00000029822	6	-1	50293330	50456201	Osbpl3	oxysterol binding protein-like 3 [Source:MGI Symbol;Acc:MGI:1918970]	10	protein_coding	ensembl_havana	0.787798	4.9008	7.15843	0.0226009	0.320234	NA
ENSMUSG00000004415	5	-1	136741759	136883209	Col26a1	collagen, type XXVI, alpha 1 [Source:MGI Symbol;Acc:MGI:2155345]	11	protein_coding	ensembl_havana	0.786013	2.64451	2.32021	0.157815	0.689809	NA
ENSMUSG00000022494	16	1	11984113	12270902	Shisa9	shisa family member 9 [Source:MGI Symbol;Acc:MGI:1919805]	6	protein_coding	ensembl_havana	-0.785852	4.00192	3.96476	0.0736604	0.523102	NA
ENSMUSG00000106924	5	-1	39002693	39003031	Gm42857	predicted gene 42857 [Source:MGI Symbol;Acc:MGI:5662994]	1	processed_pseudogene	havana	-0.785666	3.16427	3.66272	0.0836497	0.545285	NA
ENSMUSG00000097164	10	-1	94671025	94688576	Cep83os	centrosomal protein 83, opposite strand [Source:MGI Symbol;Acc:MGI:1914973]	1	bidirectional_promoter_lncRNA	havana	-0.785613	4.61743	21.3576	0.000837474	0.0579414	NA
ENSMUSG00000039239	1	-1	186622792	186705989	Tgfb2	transforming growth factor, beta 2 [Source:MGI Symbol;Acc:MGI:98726]	6	protein_coding	ensembl_havana	-0.785116	7.11601	3.10564	0.107637	0.601704	NA
ENSMUSG00000097309	10	-1	84618341	84622578	Gm17249	predicted gene, 17249 [Source:MGI Symbol;Acc:MGI:4936883]	1	bidirectional_promoter_lncRNA	havana	-0.78344	2.3784	2.60469	0.136675	0.654251	NA
ENSMUSG00000031434	X	-1	139821632	139871677	Morc4	microrchidia 4 [Source:MGI Symbol;Acc:MGI:1922996]	10	protein_coding	ensembl_havana	0.782648	3.57762	12.2521	0.00533188	0.16144	NA
ENSMUSG00000036466	9	1	64385626	64709205	Megf11	multiple EGF-like-domains 11 [Source:MGI Symbol;Acc:MGI:1920951]	10	protein_coding	ensembl_havana	-0.781883	3.8419	1.61322	0.231997	0.762104	NA
ENSMUSG00000028850	4	1	133574745	133584243	Gpatch3	G patch domain containing 3 [Source:MGI Symbol;Acc:MGI:2442492]	2	protein_coding	ensembl_havana	0.781352	3.08851	5.28039	0.0433543	0.429138	NA
ENSMUSG00000040875	9	1	114978569	115232225	Osbpl10	oxysterol binding protein-like 10 [Source:MGI Symbol;Acc:MGI:1921736]	8	protein_coding	ensembl_havana	0.78095	4.12923	4.45799	0.060068	0.481149	NA
ENSMUSG00000032338	9	1	58823412	58863175	Hcn4	hyperpolarization-activated, cyclic nucleotide-gated K+ 4 [Source:MGI Symbol;Acc:MGI:1298209]	1	protein_coding	ensembl_havana	-0.780348	5.43964	3.27186	0.0997369	0.58533	NA
ENSMUSG00000030469	7	1	43579610	43593235	Zfp719	zinc finger protein 719 [Source:MGI Symbol;Acc:MGI:2444708]	3	protein_coding	ensembl_havana	-0.779736	5.21073	28.5111	0.000279635	0.0322426	NA
ENSMUSG00000022146	15	-1	6813577	6874969	Osmr	oncostatin M receptor [Source:MGI Symbol;Acc:MGI:1330819]	6	protein_coding	ensembl_havana	-0.779178	5.71465	7.29127	0.0217796	0.3152	NA
ENSMUSG00000045594	9	1	114401076	114474898	Glb1	galactosidase, beta 1 [Source:MGI Symbol;Acc:MGI:88151]	2	protein_coding	ensembl_havana	0.778926	3.84121	6.32683	0.0297417	0.362204	NA
ENSMUSG00000063488	9	1	122885685	122898618	Zkscan7	zinc finger with KRAB and SCAN domains 7 [Source:MGI Symbol;Acc:MGI:3040678]	3	protein_coding	ensembl_havana	-0.778208	4.33517	15.3258	0.00264195	0.108157	NA
ENSMUSG00000113940	12	-1	85429110	85436249	Gm40477	predicted gene, 40477 [Source:MGI Symbol;Acc:MGI:5623362]	2	lincRNA	havana	-0.777561	2.87817	4.28389	0.0641875	0.495217	NA
ENSMUSG00000024593	18	1	57133090	57297467	Megf10	multiple EGF-like-domains 10 [Source:MGI Symbol;Acc:MGI:2685177]	2	protein_coding	ensembl_havana	-0.776901	4.6864	4.78526	0.0528134	0.459266	NA
ENSMUSG00000032202	9	1	73044854	73097629	Rab27a	RAB27A, member RAS oncogene family [Source:MGI Symbol;Acc:MGI:1861441]	4	protein_coding	ensembl_havana	-0.775997	3.85189	7.85911	0.0179077	0.286267	NA
ENSMUSG00000058571	14	1	116925315	117976544	Gpc6	glypican 6 [Source:MGI Symbol;Acc:MGI:1346322]	4	protein_coding	ensembl_havana	0.775993	3.97732	1.5168	0.245498	0.774742	NA
ENSMUSG00000038855	1	1	180330485	180424802	Itpkb	inositol 1,4,5-trisphosphate 3-kinase B [Source:MGI Symbol;Acc:MGI:109235]	2	protein_coding	ensembl_havana	-0.773277	5.55831	17.3592	0.00174181	0.0860281	NA
ENSMUSG00000057246	17	1	34398820	34460734	BC051142	cDNA sequence BC051142 [Source:MGI Symbol;Acc:MGI:3039565]	13	protein_coding	ensembl_havana	-0.772767	4.22855	2.91708	0.117578	0.62346	NA
ENSMUSG00000054003	12	1	111971559	112068854	Tdrd9	tudor domain containing 9 [Source:MGI Symbol;Acc:MGI:1921941]	6	protein_coding	ensembl_havana	0.772634	3.54776	1.15526	0.306998	0.823906	NA
ENSMUSG00000038267	13	-1	34179158	34345182	Slc22a23	solute carrier family 22, member 23 [Source:MGI Symbol;Acc:MGI:1920352]	5	protein_coding	ensembl_havana	-0.772544	5.2697	8.597	0.014418	0.257631	NA
ENSMUSG00000042684	1	-1	153503015	153550045	Npl	N-acetylneuraminate pyruvate lyase [Source:MGI Symbol;Acc:MGI:1921341]	2	protein_coding	ensembl_havana	-0.772327	2.73745	14.367	0.00325561	0.120594	NA
ENSMUSG00000037071	19	-1	44394455	44407879	Scd1	stearoyl-Coenzyme A desaturase 1 [Source:MGI Symbol;Acc:MGI:98239]	3	protein_coding	ensembl_havana	0.771681	2.66258	1.54745	0.241093	0.76943	NA
ENSMUSG00000071714	15	-1	78282507	78305721	Csf2rb2	colony stimulating factor 2 receptor, beta 2, low-affinity (granulocyte-macrophage) [Source:MGI Symbol;Acc:MGI:1339760]	4	protein_coding	ensembl_havana	-0.77168	3.49036	6.48448	0.0280889	0.353618	NA
ENSMUSG00000019718	12	-1	72073428	72085439	L3hypdh	L-3-hydroxyproline dehydratase (trans-) [Source:MGI Symbol;Acc:MGI:1914467]	3	protein_coding	ensembl_havana	-0.771415	2.88048	2.4133	0.15049	0.675728	NA
ENSMUSG00000048285	12	1	70825514	70902234	Frmd6	FERM domain containing 6 [Source:MGI Symbol;Acc:MGI:2442579]	4	protein_coding	ensembl_havana	-0.770485	5.50177	11.8039	0.00599368	0.173275	NA
ENSMUSG00000021156	13	-1	9684833	9765330	Zmynd11	zinc finger, MYND domain containing 11 [Source:MGI Symbol;Acc:MGI:1913755]	26	protein_coding	ensembl_havana	0.770191	7.80502	5.99502	0.0336529	0.382414	NA
ENSMUSG00000002835	17	1	56040439	56072289	Chaf1a	chromatin assembly factor 1, subunit A (p150) [Source:MGI Symbol;Acc:MGI:1351331]	3	protein_coding	ensembl_havana	0.769733	3.46636	15.528	0.00253086	0.104631	NA
ENSMUSG00000038068	13	1	47122656	47247991	Rnf144b	ring finger protein 144B [Source:MGI Symbol;Acc:MGI:2384986]	2	protein_coding	ensembl_havana	-0.768902	6.57903	8.11789	0.0167525	0.280353	NA
ENSMUSG00000041215	16	1	20141063	20232573	Yeats2	YEATS domain containing 2 [Source:MGI Symbol;Acc:MGI:2447762]	14	protein_coding	ensembl_havana	0.767882	6.29395	3.10425	0.107706	0.601704	NA
ENSMUSG00000102752	1	-1	170298199	170306332	Gm7694	predicted gene 7694 [Source:MGI Symbol;Acc:MGI:3649135]	1	protein_coding	ensembl_havana	-0.767224	2.80829	3.54163	0.0881178	0.556956	NA
ENSMUSG00000089704	8	1	124231391	124345724	Galnt2	polypeptide N-acetylgalactosaminyltransferase 2 [Source:MGI Symbol;Acc:MGI:894694]	4	protein_coding	ensembl_havana	-0.767209	2.26659	8.95305	0.0128688	0.246592	NA
ENSMUSG00000087006	2	-1	93955810	93957201	Gm13889	predicted gene 13889 [Source:MGI Symbol;Acc:MGI:3652053]	2	protein_coding	havana	-0.766486	4.89092	0.979532	0.345007	0.849278	NA
ENSMUSG00000105556	3	-1	35969384	35972026	Gm43080	predicted gene 43080 [Source:MGI Symbol;Acc:MGI:5663217]	1	TEC	havana	0.766401	2.67973	1.4442	0.256379	0.779796	NA
ENSMUSG00000028680	4	-1	117128655	117133963	Plk3	polo like kinase 3 [Source:MGI Symbol;Acc:MGI:109604]	3	protein_coding	ensembl_havana	-0.765781	4.59693	5.15742	0.0457277	0.438059	NA
ENSMUSG00000027330	2	1	131186949	131198497	Cdc25b	cell division cycle 25B [Source:MGI Symbol;Acc:MGI:99701]	7	protein_coding	ensembl_havana	0.765537	3.1953	5.17241	0.0451672	0.435605	NA
ENSMUSG00000030315	6	-1	114860628	114969994	Vgll4	vestigial like family member 4 [Source:MGI Symbol;Acc:MGI:2652840]	7	protein_coding	ensembl_havana	-0.764688	4.75836	4.65319	0.0556244	0.466992	NA
ENSMUSG00000033542	6	1	43265582	43289320	Arhgef5	Rho guanine nucleotide exchange factor (GEF) 5 [Source:MGI Symbol;Acc:MGI:1858952]	8	protein_coding	ensembl_havana	0.764191	3.70192	8.82412	0.0133647	0.248745	NA
ENSMUSG00000028312	4	1	52439243	52488260	Smc2	structural maintenance of chromosomes 2 [Source:MGI Symbol;Acc:MGI:106067]	5	protein_coding	ensembl_havana	0.763572	3.59202	7.86776	0.0178593	0.286267	NA
ENSMUSG00000021969	14	-1	57832703	57890276	Zdhhc20	zinc finger, DHHC domain containing 20 [Source:MGI Symbol;Acc:MGI:1923215]	5	protein_coding	ensembl_havana	-0.763303	6.25642	13.7361	0.00376467	0.131795	NA
ENSMUSG00000005803	2	1	122765237	122809569	Sqor	sulfide quinone oxidoreductase [Source:MGI Symbol;Acc:MGI:1929899]	9	protein_coding	ensembl_havana	0.762128	2.54074	1.8966	0.197666	0.735797	NA
ENSMUSG00000031955	8	-1	111710474	111743809	Bcar1	breast cancer anti-estrogen resistance 1 [Source:MGI Symbol;Acc:MGI:108091]	3	protein_coding	ensembl_havana	-0.761874	7.00183	14.4916	0.0031669	0.118884	NA
ENSMUSG00000056758	10	-1	120361275	120476469	Hmga2	high mobility group AT-hook 2 [Source:MGI Symbol;Acc:MGI:101761]	3	protein_coding	ensembl_havana	-0.760836	5.58328	3.61657	0.0855369	0.549324	NA
ENSMUSG00000060803	19	-1	4035407	4037985	Gstp1	glutathione S-transferase, pi 1 [Source:MGI Symbol;Acc:MGI:95865]	9	protein_coding	ensembl_havana	0.760094	6.63752	5.81044	0.0360002	0.394873	NA
ENSMUSG00000105388	3	1	145879020	145879340	Rpl36a-ps2	ribosomal protein L36A, pseudogene 2 [Source:MGI Symbol;Acc:MGI:3780887]	1	processed_pseudogene	havana	0.759764	4.63408	3.18934	0.103565	0.59433	NA
ENSMUSG00000106037	3	1	119709516	119709861	Gm4332	predicted gene 4332 [Source:MGI Symbol;Acc:MGI:3782515]	1	processed_pseudogene	havana	0.759146	4.98343	1.7316	0.216758	0.750897	NA
ENSMUSG00000047330	1	1	78816758	78820028	Kcne4	potassium voltage-gated channel, Isk-related subfamily, gene 4 [Source:MGI Symbol;Acc:MGI:1891125]	2	protein_coding	ensembl_havana	0.759119	5.35178	1.02503	0.334535	0.841114	NA
ENSMUSG00000026921	2	1	26580014	26593120	Egfl7	EGF-like domain 7 [Source:MGI Symbol;Acc:MGI:2449923]	22	protein_coding	ensembl_havana	0.759007	5.98736	2.22587	0.165714	0.696974	NA
ENSMUSG00000031217	X	1	99136130	99148991	Efnb1	ephrin B1 [Source:MGI Symbol;Acc:MGI:102708]	2	protein_coding	ensembl_havana	-0.758498	4.03776	7.94053	0.0174589	0.285728	NA
ENSMUSG00000025507	7	-1	141438113	141444025	Pidd1	p53 induced death domain protein 1 [Source:MGI Symbol;Acc:MGI:1889507]	12	protein_coding	ensembl_havana	-0.758481	2.78223	6.53847	0.0275665	0.350958	NA
ENSMUSG00000025130	11	-1	120560298	120573253	P4hb	prolyl 4-hydroxylase, beta polypeptide [Source:MGI Symbol;Acc:MGI:97464]	3	protein_coding	ensembl_havana	0.757682	8.02573	26.3976	0.000377728	0.0379783	NA
ENSMUSG00000006526	14	1	30825590	30877210	Stimate	STIM activating enhancer [Source:MGI Symbol;Acc:MGI:1921500]	6	protein_coding	ensembl_havana	0.756539	4.86531	6.07369	0.0326865	0.375997	NA
ENSMUSG00000029769	6	1	29396309	29426994	Ccdc136	coiled-coil domain containing 136 [Source:MGI Symbol;Acc:MGI:1918128]	10	protein_coding	ensembl_havana	0.755625	6.23449	3.01549	0.112252	0.611959	NA
ENSMUSG00000006154	7	1	4460674	4480487	Eps8l1	EPS8-like 1 [Source:MGI Symbol;Acc:MGI:1914675]	14	protein_coding	ensembl_havana	-0.755181	3.63893	2.05536	0.181339	0.71895	NA
ENSMUSG00000048416	3	1	67374097	67400003	Mlf1	myeloid leukemia factor 1 [Source:MGI Symbol;Acc:MGI:1341819]	4	protein_coding	ensembl_havana	-0.755089	4.41399	3.03918	0.111016	0.607156	NA
ENSMUSG00000035283	19	1	56722199	56733113	Adrb1	adrenergic receptor, beta 1 [Source:MGI Symbol;Acc:MGI:87937]	2	protein_coding	ensembl_havana	0.754683	3.02084	1.49411	0.24883	0.775042	NA
ENSMUSG00000022790	16	1	38892671	39027159	Igsf11	immunoglobulin superfamily, member 11 [Source:MGI Symbol;Acc:MGI:2388477]	5	protein_coding	ensembl_havana	-0.754228	6.56265	3.74563	0.0808753	0.536947	NA
ENSMUSG00000089890	6	-1	8354056	8364136	Gm16055	predicted gene 16055 [Source:MGI Symbol;Acc:MGI:3801818]	1	antisense	havana	-0.754173	2.03184	1.83199	0.204865	0.741199	NA
ENSMUSG00000043953	9	-1	111054486	111057519	Ccrl2	chemokine (C-C motif) receptor-like 2 [Source:MGI Symbol;Acc:MGI:1920904]	3	protein_coding	ensembl_havana	-0.753379	4.96119	0.671411	0.431123	0.894707	NA
ENSMUSG00000022220	14	-1	55769057	55784095	Adcy4	adenylate cyclase 4 [Source:MGI Symbol;Acc:MGI:99674]	6	protein_coding	ensembl_havana	0.753186	5.69144	0.812603	0.387956	0.872711	NA
ENSMUSG00000005142	8	1	85083270	85098282	Man2b1	mannosidase 2, alpha B1 [Source:MGI Symbol;Acc:MGI:107286]	6	protein_coding	ensembl_havana	0.752707	4.89989	21.7843	0.000779021	0.0565938	NA
ENSMUSG00000026819	2	-1	32414487	32451445	Slc25a25	solute carrier family 25 (mitochondrial carrier, phosphate carrier), member 25 [Source:MGI Symbol;Acc:MGI:1915913]	12	protein_coding	ensembl_havana	-0.752431	7.57594	4.05289	0.0709846	0.51444	NA
ENSMUSG00000028691	4	1	116685544	116700822	Prdx1	peroxiredoxin 1 [Source:MGI Symbol;Acc:MGI:99523]	6	protein_coding	ensembl_havana	0.751807	8.0374	4.31413	0.0637293	0.494828	NA
ENSMUSG00000019850	10	-1	19000910	19015657	Tnfaip3	tumor necrosis factor, alpha-induced protein 3 [Source:MGI Symbol;Acc:MGI:1196377]	6	protein_coding	ensembl_havana	-0.751706	7.79759	2.17961	0.169773	0.70213	NA
ENSMUSG00000056394	7	1	13277283	13311433	Lig1	ligase I, DNA, ATP-dependent [Source:MGI Symbol;Acc:MGI:101789]	12	protein_coding	ensembl_havana	0.751463	4.26727	18.5625	0.00138184	0.0786494	NA
ENSMUSG00000026864	2	1	34771970	34777547	Hspa5	heat shock protein 5 [Source:MGI Symbol;Acc:MGI:95835]	6	protein_coding	ensembl_havana	0.750609	9.58308	13.9417	0.00358165	0.127519	NA
ENSMUSG00000104988	9	-1	110252126	110254144	Gm43622	predicted gene 43622 [Source:MGI Symbol;Acc:MGI:5663759]	1	TEC	havana	-0.749978	3.91165	7.92361	0.0175511	0.285728	NA
ENSMUSG00000044533	17	1	24718116	24721929	Rps2	ribosomal protein S2 [Source:MGI Symbol;Acc:MGI:105110]	8	protein_coding	ensembl_havana	0.749776	8.97283	1.59165	0.234929	0.76343	NA
ENSMUSG00000031375	X	1	73483602	73495933	Bgn	biglycan [Source:MGI Symbol;Acc:MGI:88158]	8	protein_coding	ensembl_havana	0.749666	3.352	2.95541	0.115466	0.619381	NA
ENSMUSG00000056258	15	-1	65986387	66286642	Kcnq3	potassium voltage-gated channel, subfamily Q, member 3 [Source:MGI Symbol;Acc:MGI:1336181]	3	protein_coding	ensembl_havana	-0.749465	4.19656	5.7014	0.0371877	0.401181	NA
ENSMUSG00000045980	11	1	115187487	115247023	Tmem104	transmembrane protein 104 [Source:MGI Symbol;Acc:MGI:2444222]	4	protein_coding	ensembl_havana	0.749429	3.78444	16.7861	0.0019522	0.0905362	NA
ENSMUSG00000025400	10	1	127724478	127731768	Tac2	tachykinin 2 [Source:MGI Symbol;Acc:MGI:98476]	4	protein_coding	ensembl_havana	-0.749359	3.09531	0.528896	0.483283	0.914822	NA
ENSMUSG00000026247	1	-1	87147655	87156521	Ecel1	endothelin converting enzyme-like 1 [Source:MGI Symbol;Acc:MGI:1343461]	5	protein_coding	ensembl_havana	-0.748664	4.92377	2.33316	0.156768	0.688164	NA
ENSMUSG00000063430	5	1	113490333	113589725	Wscd2	WSC domain containing 2 [Source:MGI Symbol;Acc:MGI:2445030]	6	protein_coding	ensembl_havana	0.748549	5.28331	0.837046	0.381175	0.86944	NA
ENSMUSG00000022822	16	-1	20331303	20426394	Abcc5	ATP-binding cassette, sub-family C (CFTR/MRP), member 5 [Source:MGI Symbol;Acc:MGI:1351644]	13	protein_coding	ensembl_havana	0.748417	7.40531	2.2901	0.160282	0.694301	NA
ENSMUSG00000035671	8	-1	84210678	84237055	Zswim4	zinc finger SWIM-type containing 4 [Source:MGI Symbol;Acc:MGI:2443726]	1	protein_coding	ensembl_havana	-0.746849	6.12578	5.77687	0.0364367	0.395796	NA
ENSMUSG00000029084	5	1	43868553	43912375	Cd38	CD38 antigen [Source:MGI Symbol;Acc:MGI:107474]	2	protein_coding	ensembl_havana	0.746039	2.78854	3.87451	0.076186	0.528093	NA
ENSMUSG00000027698	3	1	27182965	27284608	Nceh1	neutral cholesterol ester hydrolase 1 [Source:MGI Symbol;Acc:MGI:2443191]	5	protein_coding	ensembl_havana	-0.745678	6.2201	44.4147	4.46681e-05	0.0143243	NA
ENSMUSG00000020080	10	-1	62383137	62422491	Hkdc1	hexokinase domain containing 1 [Source:MGI Symbol;Acc:MGI:2384910]	4	protein_coding	ensembl_havana	-0.744137	5.33757	3.17306	0.104341	0.595158	NA
ENSMUSG00000024104	6	1	116208038	116262686	Washc2	WASH complex subunit 2` [Source:MGI Symbol;Acc:MGI:106463]	13	protein_coding	ensembl_havana	0.74393	6.88192	37.1457	9.54689e-05	0.0193525	NA
ENSMUSG00000048537	9	-1	44686304	44735198	Phldb1	pleckstrin homology like domain, family B, member 1 [Source:MGI Symbol;Acc:MGI:2143230]	18	protein_coding	ensembl_havana	-0.742789	5.75698	11.091	0.00718843	0.1906	NA
ENSMUSG00000022025	14	-1	79637690	79662170	Cnmd	chondromodulin [Source:MGI Symbol;Acc:MGI:1341171]	5	protein_coding	ensembl_havana	0.74213	2.69673	1.00641	0.338763	0.844588	NA
ENSMUSG00000025529	X	1	112600526	112635070	Zfp711	zinc finger protein 711 [Source:MGI Symbol;Acc:MGI:3045342]	4	protein_coding	ensembl_havana	-0.74145	3.91381	4.29462	0.0640583	0.494828	NA
ENSMUSG00000026727	2	-1	13076821	13271415	Rsu1	Ras suppressor protein 1 [Source:MGI Symbol;Acc:MGI:103040]	10	protein_coding	ensembl_havana	0.740565	4.36322	3.89012	0.076025	0.527812	NA
ENSMUSG00000111551	10	1	49826270	49830115	Gm48128	predicted gene, 48128 [Source:MGI Symbol;Acc:MGI:6097487]	1	processed_pseudogene	havana	-0.740214	1.95659	0.573778	0.465748	0.910486	NA
ENSMUSG00000019848	10	1	45178098	45318452	Popdc3	popeye domain containing 3 [Source:MGI Symbol;Acc:MGI:1930153]	3	protein_coding	ensembl_havana	-0.739225	3.07779	5.1095	0.0461996	0.439543	NA
ENSMUSG00000062825	11	-1	120345690	120348542	Actg1	actin, gamma, cytoplasmic 1 [Source:MGI Symbol;Acc:MGI:87906]	9	protein_coding	ensembl_havana	-0.739174	10.5825	12.0717	0.005574	0.165963	NA
ENSMUSG00000039903	16	1	90826719	90905109	Eva1c	eva-1 homolog C (C. elegans) [Source:MGI Symbol;Acc:MGI:1918217]	10	protein_coding	ensembl_havana	-0.738821	2.74233	7.4029	0.0206955	0.306362	NA
ENSMUSG00000020432	11	-1	3917192	3932159	Tcn2	transcobalamin 2 [Source:MGI Symbol;Acc:MGI:98534]	7	protein_coding	ensembl_havana	0.738149	4.38229	5.49418	0.0401861	0.413846	NA
ENSMUSG00000113741	12	1	35534421	35590446	Gm48236	predicted gene, 48236 [Source:MGI Symbol;Acc:MGI:6097644]	1	lincRNA	havana	-0.738144	3.1798	1.55534	0.239977	0.769285	NA
ENSMUSG00000036968	5	1	138187485	138193918	Cnpy4	canopy FGF signaling regulator 4 [Source:MGI Symbol;Acc:MGI:1913705]	3	protein_coding	ensembl_havana	0.738129	3.10774	5.04162	0.0474411	0.441332	NA
ENSMUSG00000038457	8	1	13435189	13468473	Tmem255b	transmembrane protein 255B [Source:MGI Symbol;Acc:MGI:2685533]	5	protein_coding	ensembl_havana	-0.738056	2.52131	1.57783	0.236833	0.765631	NA
ENSMUSG00000074151	8	1	94434356	94527272	Nlrc5	NLR family, CARD domain containing 5 [Source:MGI Symbol;Acc:MGI:3612191]	9	protein_coding	ensembl_havana	-0.738009	4.47611	7.20945	0.0221164	0.316582	NA
ENSMUSG00000041703	14	-1	122456795	122465677	Zic5	zinc finger protein of the cerebellum 5 [Source:MGI Symbol;Acc:MGI:1929518]	2	protein_coding	ensembl_havana	0.737399	2.34697	10.5204	0.0083049	0.204659	NA
ENSMUSG00000032308	9	1	57589452	57596233	Ulk3	unc-51-like kinase 3 [Source:MGI Symbol;Acc:MGI:1918992]	7	protein_coding	ensembl_havana	0.737297	5.36868	4.4767	0.0596738	0.480283	NA
ENSMUSG00000062101	17	-1	55938381	55949500	Zfp119b	zinc finger protein 119b [Source:MGI Symbol;Acc:MGI:2385323]	2	protein_coding	ensembl_havana	-0.736504	3.39216	11.2506	0.00685672	0.184277	NA
ENSMUSG00000050840	1	1	104768529	104995481	Cdh20	cadherin 20 [Source:MGI Symbol;Acc:MGI:1346069]	1	protein_coding	ensembl_havana	-0.736448	3.82394	2.50569	0.143647	0.665448	NA
ENSMUSG00000027187	2	-1	103453849	103485160	Cat	catalase [Source:MGI Symbol;Acc:MGI:88271]	2	protein_coding	ensembl_havana	0.73618	5.33086	7.56372	0.0198318	0.300707	NA
ENSMUSG00000034105	8	-1	119760076	119778416	Meak7	MTOR associated protein , eak-7 homolog [Source:MGI Symbol;Acc:MGI:1921597]	3	protein_coding	ensembl_havana	-0.735477	5.32509	2.18118	0.169633	0.70213	NA
ENSMUSG00000045868	7	-1	106156556	106215326	Gvin1	GTPase, very large interferon inducible 1 [Source:MGI Symbol;Acc:MGI:1921808]	2	protein_coding	ensembl_havana	0.735406	5.11454	0.646701	0.439471	0.89969	NA
ENSMUSG00000031266	X	-1	134588149	134601125	Gla	galactosidase, alpha [Source:MGI Symbol;Acc:MGI:1347344]	3	protein_coding	ensembl_havana	-0.735374	5.00364	8.35044	0.0154753	0.268011	NA
ENSMUSG00000079470	1	1	78658038	78671512	Utp14b	UTP14B small subunit processome component [Source:MGI Symbol;Acc:MGI:2445092]	2	protein_coding	ensembl_havana	-0.735156	5.67227	7.66095	0.019257	0.297324	NA
ENSMUSG00000027253	2	1	91457511	91513779	Lrp4	low density lipoprotein receptor-related protein 4 [Source:MGI Symbol;Acc:MGI:2442252]	4	protein_coding	ensembl_havana	-0.734861	5.86379	25.4433	0.000435216	0.0414378	NA
ENSMUSG00000063434	19	1	48206025	48805505	Sorcs3	sortilin-related VPS10 domain containing receptor 3 [Source:MGI Symbol;Acc:MGI:1913923]	3	protein_coding	ensembl_havana	0.733479	2.63662	0.770298	0.400145	0.879855	NA
ENSMUSG00000043411	4	1	137593755	137658537	Usp48	ubiquitin specific peptidase 48 [Source:MGI Symbol;Acc:MGI:2158502]	17	protein_coding	ensembl_havana	0.733418	8.00962	7.585	0.019623	0.299646	NA
ENSMUSG00000062591	17	-1	57080066	57087782	Tubb4a	tubulin, beta 4A class IVA [Source:MGI Symbol;Acc:MGI:107848]	1	protein_coding	ensembl_havana	0.733016	6.69395	1.9225	0.194874	0.733725	NA
ENSMUSG00000097316	1	1	192136896	192151026	Gm10516	predicted gene 10516 [Source:MGI Symbol;Acc:MGI:3641979]	2	antisense	havana	-0.731906	3.05431	5.66681	0.0375011	0.403177	NA
ENSMUSG00000070315	9	1	35116728	35130922	4930581F22Rik	RIKEN cDNA 4930581F22 gene [Source:MGI Symbol;Acc:MGI:1926184]	7	processed_transcript	ensembl_havana	-0.731773	4.79168	3.28182	0.0992866	0.584192	NA
ENSMUSG00000023473	9	1	108826320	108852969	Celsr3	cadherin, EGF LAG seven-pass G-type receptor 3 [Source:MGI Symbol;Acc:MGI:1858236]	7	protein_coding	ensembl_havana	0.731541	7.20743	1.31664	0.277164	0.801519	NA
ENSMUSG00000082286	11	1	3125904	3131004	Pisd-ps1	phosphatidylserine decarboxylase, pseudogene 1 [Source:MGI Symbol;Acc:MGI:3842428]	4	transcribed_unprocessed_pseudogene	havana	0.731248	3.15427	2.14524	0.172875	0.707255	NA
ENSMUSG00000037321	17	1	34187553	34197225	Tap1	transporter 1, ATP-binding cassette, sub-family B (MDR/TAP) [Source:MGI Symbol;Acc:MGI:98483]	7	protein_coding	ensembl_havana	-0.730534	5.52554	6.68152	0.0265576	0.346795	NA
ENSMUSG00000036534	8	-1	95835920	95853539	Slc38a7	solute carrier family 38, member 7 [Source:MGI Symbol;Acc:MGI:2679005]	5	protein_coding	ensembl_havana	0.730389	4.5508	7.38764	0.0208747	0.306847	NA
ENSMUSG00000056755	6	1	110645581	111567230	Grm7	glutamate receptor, metabotropic 7 [Source:MGI Symbol;Acc:MGI:1351344]	5	protein_coding	ensembl_havana	0.730282	4.65211	1.30592	0.279016	0.802648	NA
ENSMUSG00000020717	11	-1	106654217	106750628	Pecam1	platelet/endothelial cell adhesion molecule 1 [Source:MGI Symbol;Acc:MGI:97537]	8	protein_coding	ensembl_havana	0.729793	7.52508	1.39585	0.263994	0.788362	NA
ENSMUSG00000070392	3	1	96245554	96248509	Gm20634	predicted gene 20634 [Source:MGI Symbol;Acc:MGI:5313081]	1	processed_transcript	havana	-0.728636	3.44477	9.25788	0.0117817	0.236161	NA
ENSMUSG00000037820	2	-1	158116402	158146436	Tgm2	transglutaminase 2, C polypeptide [Source:MGI Symbol;Acc:MGI:98731]	4	protein_coding	ensembl_havana	-0.727991	7.88737	2.0389	0.182948	0.720959	NA
ENSMUSG00000039911	4	-1	149896283	149955043	Spsb1	splA/ryanodine receptor domain and SOCS box containing 1 [Source:MGI Symbol;Acc:MGI:1921896]	10	protein_coding	ensembl_havana	-0.72715	5.07724	3.21504	0.102353	0.59249	NA
ENSMUSG00000010609	1	-1	180227004	180263438	Psen2	presenilin 2 [Source:MGI Symbol;Acc:MGI:109284]	12	protein_coding	ensembl_havana	-0.725572	4.57341	16.9551	0.00188715	0.088376	NA
ENSMUSG00000028919	4	1	141239499	141257564	Arhgef19	Rho guanine nucleotide exchange factor (GEF) 19 [Source:MGI Symbol;Acc:MGI:1925912]	8	protein_coding	ensembl_havana	-0.725068	3.10551	2.89882	0.118461	0.62346	NA
ENSMUSG00000033502	3	-1	116272553	116428745	Cdc14a	CDC14 cell division cycle 14A [Source:MGI Symbol;Acc:MGI:2442676]	8	protein_coding	ensembl_havana	-0.725027	4.86963	11.4963	0.00643885	0.179431	NA
ENSMUSG00000039001	2	1	180257377	180258445	Rps21	ribosomal protein S21 [Source:MGI Symbol;Acc:MGI:1913731]	4	protein_coding	ensembl_havana	0.724909	6.37676	1.88619	0.198803	0.735797	NA
ENSMUSG00000026688	1	-1	167371966	167393841	Mgst3	microsomal glutathione S-transferase 3 [Source:MGI Symbol;Acc:MGI:1913697]	1	protein_coding	ensembl_havana	0.724325	2.58169	2.65297	0.13335	0.649054	NA
ENSMUSG00000034664	11	-1	102453297	102470122	Itga2b	integrin alpha 2b [Source:MGI Symbol;Acc:MGI:96601]	10	protein_coding	ensembl_havana	-0.724153	2.89519	2.99958	0.112873	0.612309	NA
ENSMUSG00000042473	X	1	139684996	139753405	Tbc1d8b	TBC1 domain family, member 8B [Source:MGI Symbol;Acc:MGI:1918101]	2	protein_coding	ensembl_havana	0.723616	2.51421	5.88785	0.0346185	0.386743	NA
ENSMUSG00000097715	13	-1	12615057	12650388	Gpr137b-ps	G protein-coupled receptor 137B, pseudogene [Source:MGI Symbol;Acc:MGI:3710533]	8	transcribed_unprocessed_pseudogene	havana	0.723537	4.88451	16.2018	0.00219876	0.0973028	NA
ENSMUSG00000031486	8	1	27085583	27123436	Adgra2	adhesion G protein-coupled receptor A2 [Source:MGI Symbol;Acc:MGI:1925810]	4	protein_coding	ensembl_havana	-0.723361	5.19478	7.65632	0.0192037	0.297324	NA
ENSMUSG00000026442	1	-1	132564690	132741797	Nfasc	neurofascin [Source:MGI Symbol;Acc:MGI:104753]	10	protein_coding	ensembl_havana	0.723234	8.76161	1.3522	0.271142	0.795997	NA
ENSMUSG00000025289	X	-1	155323918	155340754	Prdx4	peroxiredoxin 4 [Source:MGI Symbol;Acc:MGI:1859815]	3	protein_coding	ensembl_havana	0.723062	3.47156	16.7043	0.00198465	0.0917026	NA
ENSMUSG00000027669	3	-1	32580332	32616585	Gnb4	guanine nucleotide binding protein (G protein), beta 4 [Source:MGI Symbol;Acc:MGI:104581]	8	protein_coding	ensembl_havana	0.723034	3.15619	3.3106	0.0977725	0.579352	NA
ENSMUSG00000078517	4	1	139352587	139378730	Emc1	ER membrane protein complex subunit 1 [Source:MGI Symbol;Acc:MGI:2443696]	5	protein_coding	ensembl_havana	0.721945	6.59936	4.69762	0.0546588	0.464136	NA
ENSMUSG00000022136	14	1	118937976	118981697	Dnajc3	DnaJ heat shock protein family (Hsp40) member C3 [Source:MGI Symbol;Acc:MGI:107373]	1	protein_coding	ensembl_havana	0.721598	6.28542	36.1126	0.000107373	0.0201413	NA
ENSMUSG00000001034	11	-1	61488812	61494406	Mapk7	mitogen-activated protein kinase 7 [Source:MGI Symbol;Acc:MGI:1346347]	14	protein_coding	ensembl_havana	0.721277	4.786	5.87728	0.0349875	0.389387	NA
ENSMUSG00000028341	4	1	48045153	48086447	Nr4a3	nuclear receptor subfamily 4, group A, member 3 [Source:MGI Symbol;Acc:MGI:1352457]	4	protein_coding	ensembl_havana	-0.721164	3.62917	2.49094	0.144713	0.666653	NA
ENSMUSG00000091908	9	1	57777865	57834295	Gm17231	predicted gene 17231 [Source:MGI Symbol;Acc:MGI:4938058]	3	antisense	havana	-0.720648	2.98449	1.90928	0.196293	0.735797	NA
ENSMUSG00000028621	4	1	107066988	107088268	Cyb5rl	cytochrome b5 reductase-like [Source:MGI Symbol;Acc:MGI:1919657]	11	protein_coding	ensembl_havana	-0.720558	2.96513	7.39542	0.0207455	0.306483	NA
ENSMUSG00000025787	9	1	123034726	123067561	Tgm4	transglutaminase 4 (prostate) [Source:MGI Symbol;Acc:MGI:3027002]	7	protein_coding	ensembl_havana	-0.720362	3.66301	2.1497	0.172468	0.706053	NA
ENSMUSG00000030209	6	-1	135713233	136173511	Grin2b	glutamate receptor, ionotropic, NMDA2B (epsilon 2) [Source:MGI Symbol;Acc:MGI:95821]	7	protein_coding	ensembl_havana	0.720016	5.05869	1.1971	0.298842	0.819664	NA
ENSMUSG00000032374	9	1	92542223	92608428	Plod2	procollagen lysine, 2-oxoglutarate 5-dioxygenase 2 [Source:MGI Symbol;Acc:MGI:1347007]	5	protein_coding	ensembl_havana	-0.719387	4.71948	4.59309	0.0569548	0.472315	NA
ENSMUSG00000039934	5	1	21186255	21315132	Gsap	gamma-secretase activating protein [Source:MGI Symbol;Acc:MGI:2442259]	10	protein_coding	ensembl_havana	-0.718717	4.05704	3.88616	0.0760466	0.527812	NA
ENSMUSG00000048807	11	-1	3907021	3914664	Slc35e4	solute carrier family 35, member E4 [Source:MGI Symbol;Acc:MGI:2144150]	2	protein_coding	ensembl_havana	-0.717905	5.13569	7.98443	0.0173213	0.285192	NA
ENSMUSG00000029659	5	1	149411749	149431723	Medag	mesenteric estrogen dependent adipogenesis [Source:MGI Symbol;Acc:MGI:1917967]	3	protein_coding	ensembl_havana	-0.717873	3.98957	2.28641	0.160587	0.694303	NA
ENSMUSG00000031803	8	-1	71690756	71701789	B3gnt3	UDP-GlcNAc:betaGal beta-1,3-N-acetylglucosaminyltransferase 3 [Source:MGI Symbol;Acc:MGI:2152535]	1	protein_coding	ensembl_havana	0.717251	4.03787	2.43285	0.149008	0.672919	NA
ENSMUSG00000029298	5	-1	105077630	105139539	Gbp9	guanylate-binding protein 9 [Source:MGI Symbol;Acc:MGI:3605620]	4	protein_coding	ensembl_havana	-0.717244	5.51459	3.59233	0.0864497	0.553489	NA
ENSMUSG00000054855	15	-1	98663421	98677461	Rnd1	Rho family GTPase 1 [Source:MGI Symbol;Acc:MGI:2444878]	3	protein_coding	ensembl_havana	-0.716095	6.67333	0.827303	0.383856	0.869984	NA
ENSMUSG00000000247	2	1	38339281	38369733	Lhx2	LIM homeobox protein 2 [Source:MGI Symbol;Acc:MGI:96785]	7	protein_coding	ensembl_havana	-0.715898	3.59344	3.05247	0.110271	0.605716	NA
ENSMUSG00000034930	6	1	83135463	83152579	Rtkn	rhotekin [Source:MGI Symbol;Acc:MGI:107371]	9	protein_coding	ensembl_havana	-0.715647	2.79145	3.78135	0.0792517	0.535305	NA
ENSMUSG00000091144	14	-1	59380833	59395381	Phf11c	PHD finger protein 11C [Source:MGI Symbol;Acc:MGI:3648476]	1	protein_coding	ensembl_havana	-0.715575	3.28533	1.888	0.198606	0.735797	NA
ENSMUSG00000053040	9	-1	66814994	66834726	Aph1c	aph1 homolog C, gamma secretase subunit [Source:MGI Symbol;Acc:MGI:1915568]	2	protein_coding	ensembl_havana	0.715209	2.06153	8.81787	0.0133893	0.248745	NA
ENSMUSG00000109336	7	-1	28399522	28598144	Samd4b	sterile alpha motif domain containing 4B [Source:MGI Symbol;Acc:MGI:2448542]	5	protein_coding	ensembl_havana	-0.71455	6.75724	9.70469	0.0104559	0.225789	NA
ENSMUSG00000044708	1	1	172341210	172374085	Kcnj10	potassium inwardly-rectifying channel, subfamily J, member 10 [Source:MGI Symbol;Acc:MGI:1194504]	1	protein_coding	ensembl_havana	0.713573	3.67161	0.572521	0.466224	0.910709	NA
ENSMUSG00000104116	15	-1	68338295	68341216	Gm37296	predicted gene, 37296 [Source:MGI Symbol;Acc:MGI:5610524]	1	TEC	havana	-0.713173	2.30363	3.07288	0.108925	0.603611	NA
ENSMUSG00000061740	15	-1	82370527	82380260	Cyp2d22	cytochrome P450, family 2, subfamily d, polypeptide 22 [Source:MGI Symbol;Acc:MGI:1929474]	6	protein_coding	ensembl_havana	-0.713144	4.32872	2.85568	0.121063	0.628209	NA
ENSMUSG00000032452	9	-1	97444395	98033181	Clstn2	calsyntenin 2 [Source:MGI Symbol;Acc:MGI:1929897]	2	protein_coding	ensembl_havana	0.713027	4.2794	1.10235	0.317776	0.831004	NA
ENSMUSG00000050730	9	-1	8994329	9239101	Arhgap42	Rho GTPase activating protein 42 [Source:MGI Symbol;Acc:MGI:1918794]	4	protein_coding	ensembl_havana	-0.712351	4.06174	7.22387	0.0219311	0.315727	NA
ENSMUSG00000023915	17	1	43016555	43089189	Tnfrsf21	tumor necrosis factor receptor superfamily, member 21 [Source:MGI Symbol;Acc:MGI:2151075]	2	protein_coding	ensembl_havana	-0.712315	5.42114	3.55288	0.0879605	0.556956	NA
ENSMUSG00000113889	13	1	17360294	17364134	Gm48501	predicted gene, 48501 [Source:MGI Symbol;Acc:MGI:6098028]	1	processed_pseudogene	havana	-0.711629	2.77857	7.22855	0.0218977	0.315727	NA
ENSMUSG00000020901	11	1	68432121	68497849	Pik3r5	phosphoinositide-3-kinase regulatory subunit 5 [Source:MGI Symbol;Acc:MGI:2443588]	5	protein_coding	ensembl_havana	-0.711493	4.63523	8.38211	0.0152645	0.26682	NA
ENSMUSG00000064329	2	-1	66270778	66440840	Scn1a	sodium channel, voltage-gated, type I, alpha [Source:MGI Symbol;Acc:MGI:98246]	8	protein_coding	ensembl_havana	0.711357	5.23732	0.82038	0.385779	0.869984	NA
ENSMUSG00000071553	6	1	30541582	30564476	Cpa2	carboxypeptidase A2, pancreatic [Source:MGI Symbol;Acc:MGI:3617840]	8	protein_coding	ensembl_havana	-0.711332	2.95375	1.79834	0.208752	0.742173	NA
ENSMUSG00000034334	13	-1	92449625	92484015	Fam151b	family with sequence similarity 151, member B [Source:MGI Symbol;Acc:MGI:1921192]	2	protein_coding	ensembl_havana	-0.711318	3.2678	5.18101	0.044937	0.435106	NA
ENSMUSG00000022894	16	-1	85856173	85901828	Adamts5	a disintegrin-like and metallopeptidase (reprolysin type) with thrombospondin type 1 motif, 5 (aggrecanase-2) [Source:MGI Symbol;Acc:MGI:1346321]	1	protein_coding	ensembl_havana	-0.711244	5.39965	8.95735	0.0129272	0.246913	NA
ENSMUSG00000032766	6	1	4003904	4008445	Gng11	guanine nucleotide binding protein (G protein), gamma 11 [Source:MGI Symbol;Acc:MGI:1913316]	1	protein_coding	ensembl_havana	0.711135	4.14445	1.51427	0.245866	0.774742	NA
ENSMUSG00000023938	17	1	45506841	45520843	Aars2	alanyl-tRNA synthetase 2, mitochondrial [Source:MGI Symbol;Acc:MGI:2681839]	4	protein_coding	ensembl_havana	0.709873	5.38959	8.85468	0.0133243	0.248745	NA
ENSMUSG00000032440	9	-1	116084293	116175360	Tgfbr2	transforming growth factor, beta receptor II [Source:MGI Symbol;Acc:MGI:98729]	2	protein_coding	ensembl_havana	0.709849	5.7485	1.87832	0.199668	0.737418	NA
ENSMUSG00000045817	17	-1	84183931	84187947	Zfp36l2	zinc finger protein 36, C3H type-like 2 [Source:MGI Symbol;Acc:MGI:107945]	1	protein_coding	ensembl_havana	-0.709687	6.72505	3.40602	0.0938839	0.572491	NA
ENSMUSG00000027932	3	-1	90385239	90389938	Slc27a3	solute carrier family 27 (fatty acid transporter), member 3 [Source:MGI Symbol;Acc:MGI:1347358]	5	protein_coding	ensembl_havana	0.709344	3.51125	1.49284	0.249017	0.775051	NA
ENSMUSG00000037251	8	-1	25980604	25994133	Pomk	protein-O-mannose kinase [Source:MGI Symbol;Acc:MGI:1921903]	1	protein_coding	ensembl_havana	-0.709206	4.7078	23.113	0.000625775	0.049924	NA
ENSMUSG00000087278	2	-1	103338601	103372764	A930006I01Rik	RIKEN cDNA A930006I01 gene [Source:MGI Symbol;Acc:MGI:2442861]	1	lincRNA	havana	-0.70745	5.5267	2.32596	0.157349	0.68883	NA
ENSMUSG00000023067	17	1	29090976	29100727	Cdkn1a	cyclin-dependent kinase inhibitor 1A (P21) [Source:MGI Symbol;Acc:MGI:104556]	5	protein_coding	ensembl_havana	-0.706566	8.59157	1.63219	0.229461	0.759301	NA
ENSMUSG00000031565	8	1	25513654	25575718	Fgfr1	fibroblast growth factor receptor 1 [Source:MGI Symbol;Acc:MGI:95522]	19	protein_coding	ensembl_havana	-0.706479	7.43423	4.98603	0.0488662	0.448285	NA
ENSMUSG00000020099	10	-1	60762593	60831581	Unc5b	unc-5 netrin receptor B [Source:MGI Symbol;Acc:MGI:894703]	3	protein_coding	ensembl_havana	-0.706315	5.87092	2.54757	0.140677	0.66104	NA
ENSMUSG00000061983	10	-1	23785183	23787275	Rps12	ribosomal protein S12 [Source:MGI Symbol;Acc:MGI:98105]	9	protein_coding	ensembl_havana	0.706194	7.7378	1.3344	0.274134	0.798636	NA
ENSMUSG00000031740	8	1	92827291	92853420	Mmp2	matrix metallopeptidase 2 [Source:MGI Symbol;Acc:MGI:97009]	4	protein_coding	ensembl_havana	-0.706102	3.34512	6.04997	0.0326743	0.375997	NA
ENSMUSG00000031320	X	-1	102184941	102189394	Rps4x	ribosomal protein S4, X-linked [Source:MGI Symbol;Acc:MGI:98158]	3	protein_coding	ensembl_havana	0.704861	8.53073	3.33177	0.0970685	0.578448	NA
ENSMUSG00000027668	3	1	32529465	32579239	Mfn1	mitofusin 1 [Source:MGI Symbol;Acc:MGI:1914664]	10	protein_coding	ensembl_havana	0.704806	6.7455	3.88402	0.0762222	0.528093	NA
ENSMUSG00000098233	5	-1	14696985	14723664	Gm26954	predicted gene, 26954 [Source:MGI Symbol;Acc:MGI:5504069]	2	antisense	havana	-0.704543	6.85631	4.31122	0.063805	0.494828	NA
ENSMUSG00000027999	3	1	129878606	129895825	Pla2g12a	phospholipase A2, group XIIA [Source:MGI Symbol;Acc:MGI:1913600]	4	protein_coding	ensembl_havana	0.704307	4.74535	5.82404	0.0356316	0.392478	NA
ENSMUSG00000034648	6	1	107529768	107570214	Lrrn1	leucine rich repeat protein 1, neuronal [Source:MGI Symbol;Acc:MGI:106038]	1	protein_coding	ensembl_havana	0.704145	3.20776	1.07571	0.323409	0.834873	NA
ENSMUSG00000031647	8	1	60632827	60676729	Mfap3l	microfibrillar-associated protein 3-like [Source:MGI Symbol;Acc:MGI:1918556]	4	protein_coding	ensembl_havana	-0.704115	5.11433	4.46906	0.0598571	0.481	NA
ENSMUSG00000023805	17	1	5941280	6044290	Synj2	synaptojanin 2 [Source:MGI Symbol;Acc:MGI:1201671]	16	protein_coding	ensembl_havana	0.702561	5.37595	1.4969	0.248417	0.775042	NA
ENSMUSG00000028152	3	1	138742195	138907905	Tspan5	tetraspanin 5 [Source:MGI Symbol;Acc:MGI:1928096]	9	protein_coding	ensembl_havana	-0.70237	6.40936	24.963	0.000468084	0.0426296	NA
ENSMUSG00000024347	18	1	35964830	36014715	Psd2	pleckstrin and Sec7 domain containing 2 [Source:MGI Symbol;Acc:MGI:1921252]	6	protein_coding	ensembl_havana	-0.702091	4.61631	3.48495	0.0906406	0.563355	NA
ENSMUSG00000035900	15	1	86057695	86137634	Gramd4	GRAM domain containing 4 [Source:MGI Symbol;Acc:MGI:2676308]	5	protein_coding	ensembl_havana	-0.701838	5.12635	22.3438	0.000709578	0.0527691	NA
ENSMUSG00000027400	2	-1	129686565	129699844	Pdyn	prodynorphin [Source:MGI Symbol;Acc:MGI:97535]	3	protein_coding	ensembl_havana	-0.701749	2.75556	2.53579	0.141349	0.661629	NA
ENSMUSG00000041548	5	-1	116408491	116422864	Hspb8	heat shock protein 8 [Source:MGI Symbol;Acc:MGI:2135756]	2	protein_coding	ensembl_havana	0.700396	4.97535	1.57187	0.237661	0.766467	NA
ENSMUSG00000032739	17	1	33638056	33645706	Pram1	PML-RAR alpha-regulated adaptor molecule 1 [Source:MGI Symbol;Acc:MGI:3576625]	3	protein_coding	ensembl_havana	-0.70036	4.2317	5.06834	0.0470768	0.441265	NA
ENSMUSG00000113388	13	1	65404296	65408136	Gm48111	predicted gene, 48111 [Source:MGI Symbol;Acc:MGI:6097464]	1	processed_pseudogene	havana	-0.700192	4.37233	3.75239	0.08064	0.536947	NA
ENSMUSG00000042604	2	1	107290639	107298502	Kcna4	potassium voltage-gated channel, shaker-related subfamily, member 4 [Source:MGI Symbol;Acc:MGI:96661]	2	protein_coding	ensembl_havana	0.699982	3.77537	0.817965	0.386453	0.870579	NA
ENSMUSG00000032531	9	1	102716672	102733418	Amotl2	angiomotin-like 2 [Source:MGI Symbol;Acc:MGI:1929286]	14	protein_coding	ensembl_havana	-0.699952	5.90846	13.8278	0.00367549	0.129757	NA
ENSMUSG00000017929	2	-1	167298444	167349183	B4galt5	UDP-Gal:betaGlcNAc beta 1,4-galactosyltransferase, polypeptide 5 [Source:MGI Symbol;Acc:MGI:1927169]	4	protein_coding	ensembl_havana	-0.698777	5.86947	11.2519	0.00687666	0.184277	NA
ENSMUSG00000061718	11	1	98348404	98357796	Ppp1r1b	protein phosphatase 1, regulatory inhibitor subunit 1B [Source:MGI Symbol;Acc:MGI:94860]	7	protein_coding	ensembl_havana	-0.69836	3.27609	1.87533	0.199998	0.737532	NA
ENSMUSG00000046546	16	1	30599723	30602797	Fam43a	family with sequence similarity 43, member A [Source:MGI Symbol;Acc:MGI:2676309]	1	protein_coding	ensembl_havana	-0.698237	4.62522	3.34265	0.0965934	0.577264	NA
ENSMUSG00000085151	2	1	167188702	167192808	1110018N20Rik	RIKEN cDNA 1110018N20 gene [Source:MGI Symbol;Acc:MGI:1915753]	3	processed_transcript	havana	-0.698232	3.26095	9.74193	0.0102734	0.224295	NA
ENSMUSG00000041084	3	-1	130695912	130709444	Ostc	oligosaccharyltransferase complex subunit (non-catalytic) [Source:MGI Symbol;Acc:MGI:1913607]	3	protein_coding	ensembl_havana	0.697698	5.42707	34.2082	0.000134306	0.0230116	NA
ENSMUSG00000113161	12	-1	68435808	68440282	Gm47457	predicted gene, 47457 [Source:MGI Symbol;Acc:MGI:6096418]	1	TEC	havana	-0.697362	2.29133	1.53245	0.243235	0.77138	NA
ENSMUSG00000006362	8	-1	122625141	122699109	Cbfa2t3	CBFA2/RUNX1 translocation partner 3 [Source:MGI Symbol;Acc:MGI:1338013]	7	protein_coding	ensembl_havana	0.69725	4.33125	2.64119	0.134315	0.650762	NA
ENSMUSG00000025241	9	-1	123789500	123851899	Fyco1	FYVE and coiled-coil domain containing 1 [Source:MGI Symbol;Acc:MGI:107277]	5	protein_coding	ensembl_havana	0.696936	8.35946	2.73379	0.128379	0.639269	NA
ENSMUSG00000067288	17	-1	33819027	33824562	Rps28	ribosomal protein S28 [Source:MGI Symbol;Acc:MGI:1859516]	8	protein_coding	ensembl_havana	0.696817	6.42542	2.06974	0.17995	0.716976	NA
ENSMUSG00000034551	X	-1	111569931	111697079	Hdx	highly divergent homeobox [Source:MGI Symbol;Acc:MGI:2685226]	2	protein_coding	ensembl_havana	-0.696555	4.72024	6.16405	0.0315302	0.368968	NA
ENSMUSG00000008307	5	1	3571566	3584356	1700109H08Rik	RIKEN cDNA 1700109H08 gene [Source:MGI Symbol;Acc:MGI:1924286]	5	protein_coding	ensembl_havana	-0.696517	4.01734	3.40536	0.0938499	0.572491	NA
ENSMUSG00000034471	11	-1	115799183	115813639	Caskin2	CASK-interacting protein 2 [Source:MGI Symbol;Acc:MGI:2157062]	4	protein_coding	ensembl_havana	0.696195	5.07586	5.79605	0.0360375	0.394873	NA
ENSMUSG00000024754	19	1	21778342	21858360	Cemip2	cell migration inducing hyaluronidase 2 [Source:MGI Symbol;Acc:MGI:1890373]	5	protein_coding	ensembl_havana	-0.695117	5.82972	7.39532	0.0209352	0.307375	NA
ENSMUSG00000032470	9	-1	99385420	99437381	Mras	muscle and microspikes RAS [Source:MGI Symbol;Acc:MGI:1100856]	6	protein_coding	ensembl_havana	-0.694821	5.91551	11.2562	0.0068666	0.184277	NA
ENSMUSG00000068036	17	1	13760539	13906150	Afdn	afadin, adherens junction formation factor [Source:MGI Symbol;Acc:MGI:1314653]	17	protein_coding	ensembl_havana	0.69461	7.92772	13.6597	0.00381938	0.133339	NA
ENSMUSG00000102705	3	-1	10220995	10223433	4632432E15Rik	RIKEN cDNA 4632432E15 gene [Source:MGI Symbol;Acc:MGI:1921296]	1	TEC	havana	-0.693239	4.38235	0.616606	0.450007	0.90433	NA
ENSMUSG00000058603	1	1	128038569	128038982	Rpl28-ps1	ribosomal protein L28, pseudogene 1 [Source:MGI Symbol;Acc:MGI:3705349]	1	processed_pseudogene	havana	0.693111	6.55652	1.84691	0.203172	0.739577	NA
ENSMUSG00000071656	19	1	8850768	8853909	Lrrn4cl	LRRN4 C-terminal like [Source:MGI Symbol;Acc:MGI:1916102]	2	protein_coding	ensembl_havana	-0.692221	3.31216	8.93156	0.0129499	0.246971	NA
ENSMUSG00000105742	5	1	122165597	122167937	Gm42748	predicted gene 42748 [Source:MGI Symbol;Acc:MGI:5662885]	1	TEC	havana	0.692112	2.29075	2.26666	0.162021	0.696046	NA
ENSMUSG00000030432	7	1	4792874	4795066	Rpl28	ribosomal protein L28 [Source:MGI Symbol;Acc:MGI:101839]	5	protein_coding	ensembl_havana	0.691525	6.92443	1.42337	0.259623	0.783984	NA
ENSMUSG00000074802	10	-1	89408823	89443967	Gas2l3	growth arrest-specific 2 like 3 [Source:MGI Symbol;Acc:MGI:1918780]	8	protein_coding	ensembl_havana	-0.691482	3.25886	2.9009	0.118308	0.62346	NA
ENSMUSG00000005514	5	1	135670033	135735326	Por	P450 (cytochrome) oxidoreductase [Source:MGI Symbol;Acc:MGI:97744]	9	protein_coding	ensembl_havana	-0.691254	7.50601	7.87817	0.0178876	0.286267	NA
ENSMUSG00000045733	7	-1	140150628	140154877	Sprn	shadow of prion protein [Source:MGI Symbol;Acc:MGI:3582583]	2	protein_coding	ensembl_havana	-0.691088	3.64574	1.03842	0.331541	0.83873	NA
ENSMUSG00000027677	3	1	33799832	33814860	Ttc14	tetratricopeptide repeat domain 14 [Source:MGI Symbol;Acc:MGI:1914370]	12	protein_coding	ensembl_havana	0.691033	7.26078	3.25193	0.100644	0.588371	NA
ENSMUSG00000004558	14	-1	51905271	51914158	Ndrg2	N-myc downstream regulated gene 2 [Source:MGI Symbol;Acc:MGI:1352498]	13	protein_coding	ensembl_havana	-0.69101	6.40268	1.58331	0.236076	0.764873	NA
ENSMUSG00000004098	9	-1	20770050	20815067	Col5a3	collagen, type V, alpha 3 [Source:MGI Symbol;Acc:MGI:1858212]	2	protein_coding	ensembl_havana	-0.690297	4.85902	6.64874	0.0266765	0.346795	NA
ENSMUSG00000049493	9	-1	95752642	95845311	Pls1	plastin 1 (I-isoform) [Source:MGI Symbol;Acc:MGI:104809]	3	protein_coding	ensembl_havana	0.689915	3.56566	1.85002	0.202822	0.739577	NA
ENSMUSG00000037031	10	-1	62185396	62231251	Tspan15	tetraspanin 15 [Source:MGI Symbol;Acc:MGI:1917673]	5	protein_coding	ensembl_havana	-0.689835	5.60906	17.4448	0.00171275	0.0858165	NA
ENSMUSG00000027560	2	1	170731807	170879769	Dok5	docking protein 5 [Source:MGI Symbol;Acc:MGI:1924079]	1	protein_coding	ensembl_havana	-0.689692	2.93711	2.49439	0.144318	0.666494	NA
ENSMUSG00000079334	9	1	107578887	107584050	Naa80	N(alpha)-acetyltransferase 80, NatH catalytic subunit [Source:MGI Symbol;Acc:MGI:1888902]	7	protein_coding	ensembl_havana	-0.688986	4.70636	6.76823	0.025597	0.342486	NA
ENSMUSG00000028063	3	-1	88480147	88509956	Lmna	lamin A [Source:MGI Symbol;Acc:MGI:96794]	7	protein_coding	ensembl_havana	-0.688768	6.55677	2.71255	0.12971	0.641151	NA
ENSMUSG00000037493	9	-1	54544794	54560218	Cib2	calcium and integrin binding family member 2 [Source:MGI Symbol;Acc:MGI:1929293]	1	protein_coding	ensembl_havana	0.688146	3.31227	5.36533	0.0419188	0.421223	NA
ENSMUSG00000028133	3	-1	121155398	121171695	Rwdd3	RWD domain containing 3 [Source:MGI Symbol;Acc:MGI:1920420]	9	protein_coding	ensembl_havana	-0.688089	2.85814	9.46412	0.0111086	0.230004	NA
ENSMUSG00000046280	3	1	89831370	89858834	She	src homology 2 domain-containing transforming protein E [Source:MGI Symbol;Acc:MGI:1099462]	2	protein_coding	ensembl_havana	0.688073	4.19598	3.93082	0.0745893	0.524395	NA
ENSMUSG00000004630	8	-1	3623371	3625545	Pcp2	Purkinje cell protein 2 (L7) [Source:MGI Symbol;Acc:MGI:97508]	7	protein_coding	ensembl_havana	0.687273	5.99827	2.19172	0.168698	0.701151	NA
ENSMUSG00000097204	3	-1	96167464	96172416	Gm17690	predicted gene, 17690 [Source:MGI Symbol;Acc:MGI:4937324]	2	antisense	havana	-0.686197	2.70212	1.98291	0.188562	0.727393	NA
ENSMUSG00000051095	9	1	40180920	40190134	Olfr986	olfactory receptor 986 [Source:MGI Symbol;Acc:MGI:3030820]	4	protein_coding	ensembl_havana	-0.68609	3.19248	1.70891	0.219572	0.752543	NA
ENSMUSG00000031232	X	-1	105968084	106011906	Magt1	magnesium transporter 1 [Source:MGI Symbol;Acc:MGI:1914325]	5	protein_coding	ensembl_havana	0.686057	4.75105	10.1033	0.00929693	0.213609	NA
ENSMUSG00000028494	4	-1	86648386	86670060	Plin2	perilipin 2 [Source:MGI Symbol;Acc:MGI:87920]	8	protein_coding	ensembl_havana	0.685931	7.02769	1.19768	0.298733	0.819664	NA
ENSMUSG00000020638	12	1	26469204	26479837	Cmpk2	cytidine monophosphate (UMP-CMP) kinase 2, mitochondrial [Source:MGI Symbol;Acc:MGI:99830]	4	protein_coding	ensembl_havana	-0.685886	3.97194	4.36885	0.0620391	0.487927	NA
ENSMUSG00000106951	5	-1	148990056	148995223	5930430L01Rik	RIKEN cDNA 5930430L01 gene [Source:MGI Symbol;Acc:MGI:2443110]	2	lincRNA	havana	-0.685858	5.17729	8.52841	0.0146401	0.259042	NA
ENSMUSG00000043639	19	1	53677306	53867080	Rbm20	RNA binding motif protein 20 [Source:MGI Symbol;Acc:MGI:1920963]	3	protein_coding	ensembl_havana	-0.685746	5.02121	5.76718	0.0363972	0.395796	NA
ENSMUSG00000048856	12	1	108836046	108856815	Slc25a47	solute carrier family 25, member 47 [Source:MGI Symbol;Acc:MGI:2144766]	5	protein_coding	ensembl_havana	-0.684962	2.73002	2.80857	0.123512	0.634111	NA
ENSMUSG00000032649	1	1	152399830	152510695	Colgalt2	collagen beta(1-O)galactosyltransferase 2 [Source:MGI Symbol;Acc:MGI:2138232]	2	protein_coding	ensembl_havana	-0.684578	3.41236	1.91701	0.195461	0.734617	NA
ENSMUSG00000031465	8	-1	18690263	18741562	Angpt2	angiopoietin 2 [Source:MGI Symbol;Acc:MGI:1202890]	2	protein_coding	ensembl_havana	0.684539	8.39301	0.187112	0.674253	0.963617	NA
ENSMUSG00000046808	5	1	72203329	72298775	Atp10d	ATPase, class V, type 10D [Source:MGI Symbol;Acc:MGI:2450125]	6	polymorphic_pseudogene	ensembl_havana	0.684425	4.95329	8.18328	0.0162399	0.275071	NA
ENSMUSG00000030872	7	-1	121986722	122021222	Gga2	golgi associated, gamma adaptin ear containing, ARF binding protein 2 [Source:MGI Symbol;Acc:MGI:1921355]	6	protein_coding	ensembl_havana	0.684096	4.86033	27.6064	0.00031737	0.0348767	NA
ENSMUSG00000002983	7	-1	19606217	19629438	Relb	avian reticuloendotheliosis viral (v-rel) oncogene related B [Source:MGI Symbol;Acc:MGI:103289]	10	protein_coding	ensembl_havana	-0.683663	5.81365	1.16116	0.30583	0.823665	NA
ENSMUSG00000042608	4	1	126103957	126141029	Stk40	serine/threonine kinase 40 [Source:MGI Symbol;Acc:MGI:1921428]	6	protein_coding	ensembl_havana	-0.683635	7.09761	9.62911	0.0106433	0.227011	NA
ENSMUSG00000020467	11	1	28853204	28926743	Efemp1	epidermal growth factor-containing fibulin-like extracellular matrix protein 1 [Source:MGI Symbol;Acc:MGI:1339998]	3	protein_coding	ensembl_havana	0.683491	4.29492	1.50945	0.24657	0.774742	NA
ENSMUSG00000079487	X	1	101274030	101297465	Med12	mediator complex subunit 12 [Source:MGI Symbol;Acc:MGI:1926212]	9	protein_coding	ensembl_havana	0.683449	6.72034	10.5419	0.00828971	0.204659	NA
ENSMUSG00000030595	7	-1	28758251	28767512	Nfkbib	nuclear factor of kappa light polypeptide gene enhancer in B cells inhibitor, beta [Source:MGI Symbol;Acc:MGI:104752]	3	protein_coding	ensembl_havana	-0.683171	5.32588	1.04829	0.329359	0.838527	NA
ENSMUSG00000027829	3	-1	65946151	65958249	Ccnl1	cyclin L1 [Source:MGI Symbol;Acc:MGI:1922664]	14	protein_coding	ensembl_havana	-0.68301	8.17618	13.4417	0.00401623	0.136791	NA
ENSMUSG00000038545	17	1	46650337	46664364	Cul7	cullin 7 [Source:MGI Symbol;Acc:MGI:1913765]	7	protein_coding	ensembl_havana	0.68258	5.11429	21.5182	0.00081487	0.0575353	NA
ENSMUSG00000084941	11	1	3308996	3320722	Gm11944	predicted gene 11944 [Source:MGI Symbol;Acc:MGI:3702312]	1	processed_transcript	havana	-0.682215	2.19545	5.91688	0.0342603	0.385765	NA
ENSMUSG00000027555	3	1	14641727	14663002	Car13	carbonic anhydrase 13 [Source:MGI Symbol;Acc:MGI:1931322]	1	protein_coding	ensembl_havana	-0.682097	3.71634	1.61361	0.231945	0.762104	NA
ENSMUSG00000025283	X	-1	155213132	155216449	Sat1	spermidine/spermine N1-acetyl transferase 1 [Source:MGI Symbol;Acc:MGI:98233]	7	protein_coding	ensembl_havana	-0.681289	6.49937	3.57946	0.0869391	0.554082	NA
ENSMUSG00000103041	3	1	65957758	65962036	Gm37305	predicted gene, 37305 [Source:MGI Symbol;Acc:MGI:5610533]	1	antisense	havana	-0.681247	3.01687	5.41222	0.0411916	0.41851	NA
ENSMUSG00000028132	3	-1	121201761	121283098	Tlcd4	TLC domain containing 4 [Source:MGI Symbol;Acc:MGI:1923195]	8	protein_coding	ensembl_havana	-0.681222	4.18744	2.6137	0.136144	0.654076	NA
ENSMUSG00000057841	6	-1	115805505	115808747	Rpl32	ribosomal protein L32 [Source:MGI Symbol;Acc:MGI:98038]	2	protein_coding	ensembl_havana	0.681157	7.71115	2.07902	0.17906	0.716949	NA
ENSMUSG00000041241	4	1	138434671	138442265	Mul1	mitochondrial ubiquitin ligase activator of NFKB 1 [Source:MGI Symbol;Acc:MGI:1915600]	3	protein_coding	ensembl_havana	-0.680932	5.87377	8.5421	0.0146268	0.259042	NA
ENSMUSG00000046613	16	1	20589471	20605377	Vwa5b2	von Willebrand factor A domain containing 5B2 [Source:MGI Symbol;Acc:MGI:2681859]	13	protein_coding	ensembl_havana	0.680533	2.71181	1.21162	0.296085	0.816948	NA
ENSMUSG00000111063	9	1	122903246	122914154	Zkscan7	zinc finger with KRAB and SCAN domains 7 [Source:MGI Symbol;Acc:MGI:3040678]	2	transcribed_unprocessed_pseudogene	havana	-0.680398	3.92748	5.48352	0.0401761	0.413846	NA
ENSMUSG00000021025	12	-1	55489410	55492647	Nfkbia	nuclear factor of kappa light polypeptide gene enhancer in B cells inhibitor, alpha [Source:MGI Symbol;Acc:MGI:104741]	2	protein_coding	ensembl_havana	-0.680369	8.80169	0.961083	0.349393	0.851166	NA
ENSMUSG00000027469	2	1	152847964	152895321	Tpx2	TPX2, microtubule-associated [Source:MGI Symbol;Acc:MGI:1919369]	7	protein_coding	ensembl_havana	-0.680364	3.70486	4.11816	0.0687602	0.508041	NA
ENSMUSG00000032035	9	1	32636221	32757820	Ets1	E26 avian leukemia oncogene 1, 5' domain [Source:MGI Symbol;Acc:MGI:95455]	7	protein_coding	ensembl_havana	-0.680194	7.63806	1.03942	0.331318	0.838527	NA
ENSMUSG00000097835	18	-1	67773712	67774857	Gm26910	predicted gene, 26910 [Source:MGI Symbol;Acc:MGI:5477404]	1	bidirectional_promoter_lncRNA	havana	-0.680016	2.68609	3.58207	0.0864056	0.553489	NA
ENSMUSG00000029580	5	-1	142903115	142906754	Actb	actin, beta [Source:MGI Symbol;Acc:MGI:87904]	9	protein_coding	ensembl_havana	-0.678919	9.69216	5.29461	0.0430547	0.427331	NA
ENSMUSG00000028479	4	-1	44034075	44084177	Gne	glucosamine (UDP-N-acetyl)-2-epimerase/N-acetylmannosamine kinase [Source:MGI Symbol;Acc:MGI:1354951]	14	protein_coding	ensembl_havana	-0.678833	5.81023	16.6701	0.00199844	0.0919541	NA
ENSMUSG00000071757	15	1	57694665	57839832	Zhx2	zinc fingers and homeoboxes 2 [Source:MGI Symbol;Acc:MGI:2683087]	2	protein_coding	ensembl_havana	-0.67858	5.17355	1.74489	0.215131	0.748804	NA
ENSMUSG00000033684	1	-1	155776029	155812889	Qsox1	quiescin Q6 sulfhydryl oxidase 1 [Source:MGI Symbol;Acc:MGI:1330818]	8	protein_coding	ensembl_havana	0.678551	5.6825	6.30049	0.0301997	0.363214	NA
ENSMUSG00000030616	7	1	90302252	90410719	Sytl2	synaptotagmin-like 2 [Source:MGI Symbol;Acc:MGI:1933366]	20	protein_coding	ensembl_havana	-0.67815	3.65222	1.58981	0.235182	0.763961	NA
ENSMUSG00000006720	13	1	21945094	21960779	Zfp184	zinc finger protein 184 (Kruppel-like) [Source:MGI Symbol;Acc:MGI:1922244]	6	protein_coding	ensembl_havana	-0.677918	3.21365	4.71666	0.0537846	0.462358	NA
ENSMUSG00000040612	1	1	166254139	166316823	Ildr2	immunoglobulin-like domain containing receptor 2 [Source:MGI Symbol;Acc:MGI:1196370]	7	protein_coding	ensembl_havana	-0.67769	4.49678	2.17611	0.170086	0.702251	NA
ENSMUSG00000039670	11	-1	120456606	120458068	Oxld1	oxidoreductase like domain containing 1 [Source:MGI Symbol;Acc:MGI:1913681]	2	protein_coding	ensembl_havana	-0.677515	2.04815	2.76599	0.126	0.636605	NA
ENSMUSG00000089842	5	1	124194907	124200346	Pitpnm2os2	phosphatidylinositol transfer protein, membrane-associated 2, opposite strand 2 [Source:MGI Symbol;Acc:MGI:3840147]	3	antisense	havana	-0.677497	4.8997	1.03141	0.333103	0.840144	NA
ENSMUSG00000051910	7	-1	115470872	116038796	Sox6	SRY (sex determining region Y)-box 6 [Source:MGI Symbol;Acc:MGI:98368]	16	protein_coding	ensembl_havana	-0.677309	3.80781	4.18667	0.0668348	0.502461	NA
ENSMUSG00000029545	5	-1	115110299	115119346	Acads	acyl-Coenzyme A dehydrogenase, short chain [Source:MGI Symbol;Acc:MGI:87868]	4	protein_coding	ensembl_havana	0.677093	2.53402	4.54462	0.0575978	0.475497	NA
ENSMUSG00000053510	4	1	109000655	109061777	Nrd1	nardilysin, N-arginine dibasic convertase, NRD convertase 1 [Source:MGI Symbol;Acc:MGI:1201386]	12	protein_coding	ensembl_havana	0.677031	7.84416	5.7946	0.0359891	0.394873	NA
ENSMUSG00000043279	5	-1	137105644	137116209	Trim56	tripartite motif-containing 56 [Source:MGI Symbol;Acc:MGI:2685298]	2	protein_coding	ensembl_havana	-0.676794	6.10288	2.88546	0.119357	0.624388	NA
ENSMUSG00000027435	2	-1	148436640	148443563	Cd93	CD93 antigen [Source:MGI Symbol;Acc:MGI:106664]	1	protein_coding	ensembl_havana	0.67671	7.33532	1.43964	0.257083	0.78044	NA
ENSMUSG00000007646	11	-1	87376645	87404954	Rad51c	RAD51 paralog C [Source:MGI Symbol;Acc:MGI:2150020]	4	protein_coding	ensembl_havana	-0.676499	3.69779	3.30134	0.0982074	0.58056	NA
ENSMUSG00000049690	1	-1	125913620	126830799	Nckap5	NCK-associated protein 5 [Source:MGI Symbol;Acc:MGI:2686394]	12	protein_coding	ensembl_havana	-0.676362	3.62891	6.59183	0.0270692	0.346795	NA
ENSMUSG00000062542	7	1	107370728	107548656	Syt9	synaptotagmin IX [Source:MGI Symbol;Acc:MGI:1926373]	5	protein_coding	ensembl_havana	0.676077	5.97151	1.77501	0.211505	0.744593	NA
ENSMUSG00000026126	1	1	34459762	34475733	Ptpn18	protein tyrosine phosphatase, non-receptor type 18 [Source:MGI Symbol;Acc:MGI:108410]	7	protein_coding	ensembl_havana	-0.675284	2.79733	1.80822	0.207601	0.742173	NA
ENSMUSG00000095041	JH584304.1	-1	52190	59690	AC149090.1		2	protein_coding	ensembl	0.675245	7.19356	1.88836	0.198566	0.735797	NA
ENSMUSG00000078193	1	1	156366040	156366484	Gm2000	predicted gene 2000 [Source:MGI Symbol;Acc:MGI:3780170]	1	protein_coding	ensembl_havana	0.674793	5.24096	1.7992	0.208652	0.742173	NA
ENSMUSG00000033327	17	1	34660457	34719815	Tnxb	tenascin XB [Source:MGI Symbol;Acc:MGI:1932137]	4	protein_coding	ensembl_havana	-0.673864	4.53505	6.1557	0.0315705	0.369096	NA
ENSMUSG00000097456	3	1	127161304	127168288	Gm16958	predicted gene, 16958 [Source:MGI Symbol;Acc:MGI:4439882]	2	antisense	havana	-0.673764	2.29953	6.29908	0.0299383	0.362491	NA
ENSMUSG00000025597	X	1	114474333	114560829	Klhl4	kelch-like 4 [Source:MGI Symbol;Acc:MGI:2442829]	3	protein_coding	ensembl_havana	0.673564	3.37905	2.48631	0.145016	0.666653	NA
ENSMUSG00000083353	3	1	37327072	37327390	Gm12540	predicted gene 12540 [Source:MGI Symbol;Acc:MGI:3651849]	1	processed_pseudogene	havana	-0.673067	1.36515	3.14524	0.10515	0.595604	NA
ENSMUSG00000056724	9	-1	110624789	110654161	Nbeal2	neurobeachin-like 2 [Source:MGI Symbol;Acc:MGI:2448554]	11	protein_coding	ensembl_havana	0.671758	4.15935	5.67728	0.0374358	0.402819	NA
ENSMUSG00000061882	5	1	123930679	123969895	Ccdc62	coiled-coil domain containing 62 [Source:MGI Symbol;Acc:MGI:2684996]	6	protein_coding	ensembl_havana	-0.671728	4.06029	8.67899	0.0139506	0.252275	NA
ENSMUSG00000004460	16	1	22857845	22879634	Dnajb11	DnaJ heat shock protein family (Hsp40) member B11 [Source:MGI Symbol;Acc:MGI:1915088]	4	protein_coding	ensembl_havana	0.671176	6.24273	24.4415	0.000507177	0.0448887	NA
ENSMUSG00000063568	6	-1	52768797	53068631	Jazf1	JAZF zinc finger 1 [Source:MGI Symbol;Acc:MGI:2141450]	3	protein_coding	ensembl_havana	-0.671143	4.20115	10.6828	0.00795336	0.201122	NA
ENSMUSG00000003534	17	-1	35681567	35704621	Ddr1	discoidin domain receptor family, member 1 [Source:MGI Symbol;Acc:MGI:99216]	12	protein_coding	ensembl_havana	-0.670586	6.64274	4.50946	0.0588953	0.478789	NA
ENSMUSG00000106683	8	-1	69473492	69474842	Gm43263	predicted gene 43263 [Source:MGI Symbol;Acc:MGI:5663400]	1	lincRNA	havana	-0.670571	4.2792	10.1496	0.00918003	0.212544	NA
ENSMUSG00000055675	8	1	15011025	15033333	Kbtbd11	kelch repeat and BTB (POZ) domain containing 11 [Source:MGI Symbol;Acc:MGI:1922151]	4	protein_coding	ensembl_havana	-0.670096	5.55703	5.02442	0.0481531	0.445319	NA
ENSMUSG00000112667	10	1	50255675	50259522	Gm48270	predicted gene, 48270 [Source:MGI Symbol;Acc:MGI:6097694]	1	processed_pseudogene	havana	-0.669657	2.43884	8.86202	0.0132165	0.248745	NA
ENSMUSG00000043903	8	1	122258620	122272650	Zfp469	zinc finger protein 469 [Source:MGI Symbol;Acc:MGI:2684868]	2	protein_coding	ensembl_havana	-0.669416	3.11931	4.19506	0.0664617	0.501978	NA
ENSMUSG00000003809	8	-1	84886393	84893921	Gcdh	glutaryl-Coenzyme A dehydrogenase [Source:MGI Symbol;Acc:MGI:104541]	6	protein_coding	ensembl_havana	0.669412	3.82362	6.97708	0.0237836	0.329025	NA
ENSMUSG00000014355	2	-1	128610104	128687391	Anapc1	anaphase promoting complex subunit 1 [Source:MGI Symbol;Acc:MGI:103097]	11	protein_coding	ensembl_havana	0.668903	7.76312	7.07941	0.0230796	0.323208	NA
ENSMUSG00000029673	5	-1	131437333	132543344	Auts2	autism susceptibility candidate 2 [Source:MGI Symbol;Acc:MGI:1919847]	20	protein_coding	ensembl_havana	0.668852	5.90143	1.67579	0.22377	0.756145	NA
ENSMUSG00000037143	2	1	145934784	146215039	Cfap61	cilia and flagella associated protein 61 [Source:MGI Symbol;Acc:MGI:1926024]	14	protein_coding	ensembl_havana	-0.668573	4.82463	2.22967	0.165385	0.696974	NA
ENSMUSG00000113440	13	-1	23441822	23445935	Gm46404	predicted gene, 46404 [Source:MGI Symbol;Acc:MGI:5826041]	1	lincRNA	havana	-0.668252	3.75	8.32035	0.0155364	0.268217	NA
ENSMUSG00000020300	11	1	31872211	31935634	Cpeb4	cytoplasmic polyadenylation element binding protein 4 [Source:MGI Symbol;Acc:MGI:1914829]	3	protein_coding	ensembl_havana	-0.66676	8.06208	11.0989	0.00713082	0.189472	NA
ENSMUSG00000096764	2	1	112266314	112406319	Gm21985	predicted gene 21985 [Source:MGI Symbol;Acc:MGI:5439454]	1	protein_coding	havana	0.666536	2.78305	1.19054	0.300102	0.820679	NA
ENSMUSG00000020648	12	-1	31640050	31654826	Dus4l	dihydrouridine synthase 4-like (S. cerevisiae) [Source:MGI Symbol;Acc:MGI:1919166]	3	protein_coding	ensembl_havana	-0.666295	4.01001	9.94698	0.00970504	0.219054	NA
ENSMUSG00000115316	14	1	48530358	48532665	Gm49096	predicted gene, 49096 [Source:MGI Symbol;Acc:MGI:6118488]	1	TEC	havana	-0.665857	2.48198	3.07788	0.108625	0.603536	NA
ENSMUSG00000004446	6	-1	120891930	120916853	Bid	BH3 interacting domain death agonist [Source:MGI Symbol;Acc:MGI:108093]	5	protein_coding	ensembl_havana	-0.665742	4.1636	2.2247	0.165814	0.696974	NA
ENSMUSG00000022974	16	-1	91014037	91044543	Paxbp1	PAX3 and PAX7 binding protein 1 [Source:MGI Symbol;Acc:MGI:1914617]	8	protein_coding	ensembl_havana	0.665128	6.92455	4.1541	0.0680585	0.50583	NA
ENSMUSG00000051495	8	-1	126588296	126593986	Irf2bp2	interferon regulatory factor 2 binding protein 2 [Source:MGI Symbol;Acc:MGI:2443921]	1	protein_coding	ensembl_havana	-0.664201	5.87296	18.7255	0.00134021	0.0776212	NA
ENSMUSG00000005413	8	1	75093621	75100589	Hmox1	heme oxygenase 1 [Source:MGI Symbol;Acc:MGI:96163]	2	protein_coding	ensembl_havana	0.664129	9.84708	0.514355	0.489214	0.917349	NA
ENSMUSG00000039629	6	1	29917012	29959681	Strip2	striatin interacting protein 2 [Source:MGI Symbol;Acc:MGI:2444363]	5	protein_coding	ensembl_havana	0.663899	6.76122	0.661133	0.434563	0.897035	NA
ENSMUSG00000073600	18	-1	35650351	35655238	Prob1	proline rich basic protein 1 [Source:MGI Symbol;Acc:MGI:2686460]	3	protein_coding	ensembl_havana	-0.663668	3.18035	2.1542	0.172059	0.705519	NA
ENSMUSG00000053716	9	1	106368632	106375724	Dusp7	dual specificity phosphatase 7 [Source:MGI Symbol;Acc:MGI:2387100]	4	protein_coding	ensembl_havana	-0.663431	5.88649	10.3099	0.0088084	0.20927	NA
ENSMUSG00000032123	9	1	44326019	44333900	Dpagt1	dolichyl-phosphate (UDP-N-acetylglucosamine) acetylglucosaminephosphotransferase 1 (GlcNAc-1-P transferase) [Source:MGI Symbol;Acc:MGI:1196396]	6	protein_coding	ensembl_havana	0.662617	4.26567	15.9815	0.00230127	0.0999659	NA
ENSMUSG00000008668	17	-1	33951999	33956001	Rps18	ribosomal protein S18 [Source:MGI Symbol;Acc:MGI:98146]	11	protein_coding	ensembl_havana	0.662178	8.10941	2.01685	0.185132	0.725218	NA
ENSMUSG00000062963	1	-1	171288563	171295024	Ufc1	ubiquitin-fold modifier conjugating enzyme 1 [Source:MGI Symbol;Acc:MGI:1913405]	5	protein_coding	ensembl_havana	0.661767	5.52708	16.5513	0.0020471	0.0925465	NA
ENSMUSG00000076431	13	-1	28948919	28953713	Sox4	SRY (sex determining region Y)-box 4 [Source:MGI Symbol;Acc:MGI:98366]	1	protein_coding	ensembl_havana	-0.661656	6.67747	1.32327	0.276028	0.800515	NA
ENSMUSG00000031342	X	1	166238911	166388988	Gpm6b	glycoprotein m6b [Source:MGI Symbol;Acc:MGI:107672]	12	protein_coding	ensembl_havana	-0.661525	7.467	5.38598	0.041886	0.421223	NA
ENSMUSG00000042724	12	-1	81721010	81781175	Map3k9	mitogen-activated protein kinase kinase kinase 9 [Source:MGI Symbol;Acc:MGI:2449952]	3	protein_coding	ensembl_havana	0.66148	4.62502	1.72512	0.217557	0.751286	NA
ENSMUSG00000116180	15	1	100600204	100602766	Gm49492	predicted gene, 49492 [Source:MGI Symbol;Acc:MGI:6155169]	1	bidirectional_promoter_lncRNA	havana	-0.661462	1.90879	5.43249	0.0408821	0.417775	NA
ENSMUSG00000002325	14	1	55603571	55610030	Irf9	interferon regulatory factor 9 [Source:MGI Symbol;Acc:MGI:107587]	7	protein_coding	ensembl_havana	-0.661351	6.46314	13.9868	0.00354522	0.127304	NA
ENSMUSG00000072692	5	-1	115102923	115110268	Rpl37rt	ribosomal protein L37, retrotransposed [Source:MGI Symbol;Acc:MGI:3651519]	3	transcribed_processed_pseudogene	havana	0.661317	5.30847	1.3118	0.277999	0.802455	NA
ENSMUSG00000040543	11	-1	72047528	72135778	Pitpnm3	PITPNM family member 3 [Source:MGI Symbol;Acc:MGI:2685726]	5	protein_coding	ensembl_havana	0.661231	7.25402	15.8913	0.00234487	0.101248	NA
ENSMUSG00000038530	1	-1	169741477	169747642	Rgs4	regulator of G-protein signaling 4 [Source:MGI Symbol;Acc:MGI:108409]	3	protein_coding	ensembl_havana	-0.661142	5.77871	1.41597	0.260788	0.785037	NA
ENSMUSG00000035370	10	1	80606021	80615784	Gm49322	predicted gene, 49322 [Source:MGI Symbol;Acc:MGI:6121503]	3	protein_coding	ensembl_havana	0.660707	2.55269	5.08877	0.0465408	0.44008	NA
ENSMUSG00000026094	1	-1	53755506	53785224	Stk17b	serine/threonine kinase 17b (apoptosis-inducing) [Source:MGI Symbol;Acc:MGI:2138162]	3	protein_coding	ensembl_havana	-0.660258	5.13633	2.26019	0.162782	0.696974	NA
ENSMUSG00000078591	7	1	123982869	124398989	Hs3st4	heparan sulfate (glucosamine) 3-O-sulfotransferase 4 [Source:MGI Symbol;Acc:MGI:1333792]	1	protein_coding	ensembl_havana	-0.659648	2.50793	3.04593	0.110259	0.605716	NA
ENSMUSG00000030659	7	1	116504369	116540584	Nucb2	nucleobindin 2 [Source:MGI Symbol;Acc:MGI:1858179]	4	protein_coding	ensembl_havana	0.659507	4.84098	5.58602	0.0387956	0.410326	NA
ENSMUSG00000030922	7	1	119895861	119956963	Lyrm1	LYR motif containing 1 [Source:MGI Symbol;Acc:MGI:1921169]	9	protein_coding	ensembl_havana	-0.659475	3.95082	5.13937	0.0457299	0.438059	NA
ENSMUSG00000038178	11	1	75531694	75577575	Slc43a2	solute carrier family 43, member 2 [Source:MGI Symbol;Acc:MGI:2442746]	11	protein_coding	ensembl_havana	0.659041	6.67264	3.22107	0.102071	0.59224	NA
ENSMUSG00000108942	7	1	19897334	19899798	Gm44660	predicted gene 44660 [Source:MGI Symbol;Acc:MGI:5753236]	1	TEC	havana	-0.658979	3.16957	7.90268	0.0176659	0.285977	NA
ENSMUSG00000024533	18	-1	67488209	67610790	Spire1	spire type actin nucleation factor 1 [Source:MGI Symbol;Acc:MGI:1915416]	8	protein_coding	ensembl_havana	-0.658878	7.17276	8.16997	0.0163337	0.275917	NA
ENSMUSG00000052407	4	1	83525545	83864670	Ccdc171	coiled-coil domain containing 171 [Source:MGI Symbol;Acc:MGI:1922152]	6	protein_coding	ensembl_havana	-0.657984	3.17931	4.79514	0.0521481	0.457644	NA
ENSMUSG00000087165	11	-1	57795499	57801417	2010001A14Rik	RIKEN cDNA 2010001A14 gene [Source:MGI Symbol;Acc:MGI:1923766]	3	processed_transcript	havana	-0.6573	3.24309	1.92221	0.194905	0.733725	NA
ENSMUSG00000049516	7	-1	46990396	47008411	Spty2d1	SPT2 chromatin protein domain containing 1 [Source:MGI Symbol;Acc:MGI:2142062]	2	protein_coding	ensembl_havana	-0.657246	6.57269	13.5802	0.00388985	0.134529	NA
ENSMUSG00000044813	4	-1	45423278	45532470	Shb	src homology 2 domain-containing transforming protein B [Source:MGI Symbol;Acc:MGI:98294]	6	protein_coding	ensembl_havana	-0.657155	3.10967	3.27286	0.0993385	0.584224	NA
ENSMUSG00000024640	19	-1	15904678	15947337	Psat1	phosphoserine aminotransferase 1 [Source:MGI Symbol;Acc:MGI:2183441]	7	protein_coding	ensembl_havana	0.656499	6.48732	2.39933	0.151561	0.676666	NA
ENSMUSG00000098923	1	1	119526160	119528983	Tmem185b	transmembrane protein 185B [Source:MGI Symbol;Acc:MGI:1917634]	2	protein_coding	havana	-0.656405	4.62404	5.24778	0.0439766	0.431121	NA
ENSMUSG00000062300	7	-1	19716644	19750483	Nectin2	nectin cell adhesion molecule 2 [Source:MGI Symbol;Acc:MGI:97822]	3	protein_coding	ensembl_havana	-0.656053	4.09626	10.8225	0.00766507	0.198219	NA
ENSMUSG00000060090	X	1	20364481	20405653	Rp2	retinitis pigmentosa 2 homolog [Source:MGI Symbol;Acc:MGI:1277953]	5	protein_coding	ensembl_havana	0.655951	3.69444	4.50645	0.0585786	0.477611	NA
ENSMUSG00000003429	7	-1	45122379	45124439	Rps11	ribosomal protein S11 [Source:MGI Symbol;Acc:MGI:1351329]	4	protein_coding	ensembl_havana	0.655103	7.7274	2.91776	0.11754	0.62346	NA
ENSMUSG00000093674	10	-1	128548114	128549305	Rpl41	ribosomal protein L41 [Source:MGI Symbol;Acc:MGI:1915195]	7	protein_coding	ensembl_havana	0.655016	8.20055	3.92076	0.0749676	0.525191	NA
ENSMUSG00000039168	15	1	31224314	31274341	Dap	death-associated protein [Source:MGI Symbol;Acc:MGI:1918190]	5	protein_coding	ensembl_havana	0.654708	3.92652	11.5179	0.00640354	0.179069	NA
ENSMUSG00000060032	6	1	136808244	136810074	H2aj	H2J.A histone [Source:MGI Symbol;Acc:MGI:3606192]	2	protein_coding	ensembl_havana	-0.654658	3.73312	4.89418	0.0502213	0.452136	NA
ENSMUSG00000020372	11	1	48800332	48806434	Rack1	receptor for activated C kinase 1 [Source:MGI Symbol;Acc:MGI:101849]	6	protein_coding	ensembl_havana	0.653987	8.59213	2.04209	0.182635	0.720903	NA
ENSMUSG00000032431	9	-1	114375134	114390675	Crtap	cartilage associated protein [Source:MGI Symbol;Acc:MGI:1891221]	2	protein_coding	ensembl_havana	0.653932	3.78852	2.05297	0.181572	0.719418	NA
ENSMUSG00000115279	15	1	103657839	103661681	Gm49273	predicted gene, 49273 [Source:MGI Symbol;Acc:MGI:6118757]	1	processed_pseudogene	havana	-0.65389	4.4341	18.8639	0.00130606	0.076696	NA
ENSMUSG00000017760	2	1	164832873	164841032	Ctsa	cathepsin A [Source:MGI Symbol;Acc:MGI:97748]	16	protein_coding	ensembl_havana	0.653578	6.55826	13.1273	0.004322	0.142569	NA
ENSMUSG00000097974	7	1	99625936	99631711	Gm10605	predicted gene 10605 [Source:MGI Symbol;Acc:MGI:3642596]	2	lincRNA	havana	-0.653355	2.38905	4.05008	0.0705665	0.513538	NA
ENSMUSG00000041716	12	-1	102741732	102758672	Gm20604	predicted gene 20604 [Source:MGI Symbol;Acc:MGI:5305180]	1	protein_coding	ensembl_havana	-0.653157	4.50313	14.3444	0.003272	0.120594	NA
ENSMUSG00000079641	X	-1	37082520	37085402	Rpl39	ribosomal protein L39 [Source:MGI Symbol;Acc:MGI:1914498]	3	protein_coding	ensembl_havana	0.652873	6.60248	2.30141	0.159349	0.693456	NA
ENSMUSG00000067719	5	-1	24581554	24581862	Gm10221	predicted gene 10221 [Source:MGI Symbol;Acc:MGI:3708709]	1	processed_pseudogene	havana	0.652749	3.1002	4.50417	0.0585418	0.477611	NA
ENSMUSG00000056895	11	1	58948920	58949533	H2bu2	H2B.U histone 2 [Source:MGI Symbol;Acc:MGI:1925553]	1	protein_coding	ensembl_havana	-0.652479	3.57667	4.50738	0.0585282	0.477611	NA
ENSMUSG00000096210	15	1	79028450	79030504	H1f0	H1.0 linker histone [Source:MGI Symbol;Acc:MGI:95893]	1	protein_coding	ensembl_havana	-0.651569	5.98963	9.64766	0.0105801	0.226913	NA
ENSMUSG00000037627	15	-1	36009479	36140400	Rgs22	regulator of G-protein signalling 22 [Source:MGI Symbol;Acc:MGI:3613651]	4	protein_coding	ensembl_havana	-0.651241	2.96878	2.24864	0.163618	0.696974	NA
ENSMUSG00000021215	13	-1	3882018	3918220	Net1	neuroepithelial cell transforming gene 1 [Source:MGI Symbol;Acc:MGI:1927138]	7	protein_coding	ensembl_havana	-0.650881	4.70377	14.6365	0.00306729	0.117358	NA
ENSMUSG00000025420	18	-1	76977148	77047308	Katnal2	katanin p60 subunit A-like 2 [Source:MGI Symbol;Acc:MGI:1924234]	11	protein_coding	ensembl_havana	-0.650321	3.95576	2.59835	0.13718	0.654794	NA
ENSMUSG00000017491	14	-1	16430839	16819156	Rarb	retinoic acid receptor, beta [Source:MGI Symbol;Acc:MGI:97857]	7	protein_coding	ensembl_havana	-0.650314	4.24929	4.98899	0.0484894	0.447441	NA
ENSMUSG00000034993	11	-1	101458745	101466230	Vat1	vesicle amine transport 1 [Source:MGI Symbol;Acc:MGI:1349450]	1	protein_coding	ensembl_havana	0.64998	6.61597	2.77483	0.125855	0.636605	NA
ENSMUSG00000027997	3	1	129901425	129914103	Casp6	caspase 6 [Source:MGI Symbol;Acc:MGI:1312921]	4	protein_coding	ensembl_havana	0.649956	3.06011	8.20383	0.0160978	0.274231	NA
ENSMUSG00000029994	6	-1	86736840	86793584	Anxa4	annexin A4 [Source:MGI Symbol;Acc:MGI:88030]	9	protein_coding	ensembl_havana	0.649949	3.68589	5.14883	0.0454861	0.436722	NA
ENSMUSG00000030092	6	1	104492790	104863406	Cntn6	contactin 6 [Source:MGI Symbol;Acc:MGI:1858223]	5	protein_coding	ensembl_havana	0.649866	3.09415	0.965288	0.348386	0.850125	NA
ENSMUSG00000025402	10	-1	127660918	127668568	Nab2	Ngfi-A binding protein 2 [Source:MGI Symbol;Acc:MGI:107563]	4	protein_coding	ensembl_havana	-0.6497	3.96291	3.16957	0.104367	0.595158	NA
ENSMUSG00000056600	17	-1	37083871	37088499	Olfr90	olfactory receptor 90 [Source:MGI Symbol;Acc:MGI:2177473]	6	protein_coding	ensembl_havana	-0.649226	3.16377	1.68878	0.22211	0.755008	NA
ENSMUSG00000004865	17	-1	28587648	28622709	Srpk1	serine/arginine-rich protein specific kinase 1 [Source:MGI Symbol;Acc:MGI:106908]	13	protein_coding	ensembl_havana	0.64915	6.45445	30.4284	0.000215936	0.0294987	NA
ENSMUSG00000042851	2	1	128967402	129018563	Zc3h6	zinc finger CCCH type containing 6 [Source:MGI Symbol;Acc:MGI:1926001]	2	protein_coding	ensembl_havana	-0.648676	5.63134	12.7835	0.00468881	0.149099	NA
ENSMUSG00000029104	5	1	34761740	34912534	Htt	huntingtin [Source:MGI Symbol;Acc:MGI:96067]	8	protein_coding	ensembl_havana	0.648158	8.14436	2.07564	0.179383	0.716949	NA
ENSMUSG00000027380	2	1	127838876	128123873	Acoxl	acyl-Coenzyme A oxidase-like [Source:MGI Symbol;Acc:MGI:1921371]	3	protein_coding	ensembl_havana	-0.647948	2.11265	1.10621	0.316971	0.831004	NA
ENSMUSG00000044716	5	1	35056766	35087839	Dok7	docking protein 7 [Source:MGI Symbol;Acc:MGI:3584043]	5	protein_coding	ensembl_havana	-0.647789	2.95033	3.41026	0.0932845	0.572491	NA
ENSMUSG00000097211	9	-1	72361735	72409945	BC065403	cDNA sequence BC065403 [Source:MGI Symbol;Acc:MGI:3697430]	2	antisense	havana	-0.647722	2.51798	1.09904	0.318468	0.831756	NA
ENSMUSG00000030530	7	-1	80388585	80405436	Furin	furin (paired basic amino acid cleaving enzyme) [Source:MGI Symbol;Acc:MGI:97513]	8	protein_coding	ensembl_havana	-0.647671	6.94453	12.3387	0.00522024	0.159243	NA
ENSMUSG00000010047	9	1	107567945	107572779	Hyal2	hyaluronoglucosaminidase 2 [Source:MGI Symbol;Acc:MGI:1196334]	7	protein_coding	ensembl_havana	0.647471	3.71167	6.24624	0.0304946	0.363967	NA
ENSMUSG00000054277	15	-1	83299739	83350247	Arfgap3	ADP-ribosylation factor GTPase activating protein 3 [Source:MGI Symbol;Acc:MGI:1913501]	6	protein_coding	ensembl_havana	0.647338	4.69721	15.351	0.00262783	0.10793	NA
ENSMUSG00000103313	3	1	51231917	51234380	Gm38357	predicted gene, 38357 [Source:MGI Symbol;Acc:MGI:5611585]	1	TEC	havana	-0.647244	2.91075	3.73698	0.0806903	0.536947	NA
ENSMUSG00000021967	14	1	57826234	57829296	Mrpl57	mitochondrial ribosomal protein L57 [Source:MGI Symbol;Acc:MGI:1915090]	2	protein_coding	ensembl_havana	-0.647095	3.47275	2.26129	0.162689	0.696974	NA
ENSMUSG00000036196	17	-1	28637783	28690233	Slc26a8	solute carrier family 26, member 8 [Source:MGI Symbol;Acc:MGI:2385046]	8	protein_coding	ensembl_havana	-0.646808	2.64148	1.41145	0.261504	0.785698	NA
ENSMUSG00000034936	11	1	101665541	101667832	Arl4d	ADP-ribosylation factor-like 4D [Source:MGI Symbol;Acc:MGI:1933155]	1	protein_coding	ensembl_havana	-0.646439	6.67012	3.58995	0.0865396	0.553501	NA
ENSMUSG00000052525	17	1	71552061	71589533	Spdya	speedy/RINGO cell cycle regulator family, member A [Source:MGI Symbol;Acc:MGI:1918141]	4	protein_coding	ensembl_havana	-0.646403	1.99087	3.20858	0.102121	0.59224	NA
ENSMUSG00000061654	GL456233.1	-1	101352	106395	Spry3	sprouty RTK signaling antagonist 3 [Source:MGI Symbol;Acc:MGI:1345188]	1	protein_coding	ensembl	-0.645723	3.311	9.29744	0.0116489	0.236135	NA
ENSMUSG00000017493	11	1	99041244	99054392	Igfbp4	insulin-like growth factor binding protein 4 [Source:MGI Symbol;Acc:MGI:96439]	6	protein_coding	ensembl_havana	-0.645366	5.01587	4.67341	0.0550575	0.465929	NA
ENSMUSG00000021848	14	-1	48657677	48673819	Otx2	orthodenticle homeobox 2 [Source:MGI Symbol;Acc:MGI:97451]	11	protein_coding	ensembl_havana	0.645098	7.59175	3.27622	0.0995395	0.584859	NA
ENSMUSG00000034998	17	1	88440711	88490533	Foxn2	forkhead box N2 [Source:MGI Symbol;Acc:MGI:1347478]	4	protein_coding	ensembl_havana	-0.645038	5.14522	3.33481	0.0969352	0.578448	NA
ENSMUSG00000112622	10	-1	103207748	103213437	Gm47164	predicted gene, 47164 [Source:MGI Symbol;Acc:MGI:6095941]	1	TEC	havana	-0.644998	7.47835	9.72736	0.0103153	0.224295	NA
ENSMUSG00000040488	7	-1	27305136	27337692	Ltbp4	latent transforming growth factor beta binding protein 4 [Source:MGI Symbol;Acc:MGI:1321395]	9	protein_coding	ensembl_havana	0.64437	3.39272	4.58946	0.0565728	0.470554	NA
ENSMUSG00000051111	13	-1	95954594	96132577	Sv2c	synaptic vesicle glycoprotein 2c [Source:MGI Symbol;Acc:MGI:1922459]	4	protein_coding	ensembl_havana	-0.643828	5.15369	0.902369	0.363917	0.859876	NA
ENSMUSG00000031609	8	-1	57482707	57487860	Sap30	sin3 associated polypeptide [Source:MGI Symbol;Acc:MGI:1929129]	1	protein_coding	ensembl_havana	-0.6437	3.40395	4.1791	0.0669255	0.502461	NA
ENSMUSG00000112580	10	-1	100432938	100433569	Gm47673	predicted gene, 47673 [Source:MGI Symbol;Acc:MGI:6096768]	1	TEC	havana	-0.64306	3.75528	2.86188	0.120563	0.627165	NA
ENSMUSG00000037260	8	-1	25944453	25976753	Hgsnat	heparan-alpha-glucosaminide N-acetyltransferase [Source:MGI Symbol;Acc:MGI:1196297]	4	protein_coding	ensembl_havana	-0.642676	7.41395	1.50044	0.247894	0.775042	NA
ENSMUSG00000073530	1	-1	158711727	158980490	Pappa2	pappalysin 2 [Source:MGI Symbol;Acc:MGI:3051647]	6	protein_coding	ensembl_havana	-0.642496	3.04778	0.721856	0.414859	0.887783	NA
ENSMUSG00000046862	4	1	143412426	143421091	Pramef8	PRAME family member 8 [Source:MGI Symbol;Acc:MGI:2140473]	5	protein_coding	ensembl_havana	-0.642153	5.80619	15.7251	0.00242786	0.102332	NA
ENSMUSG00000114627	13	1	107996285	108004669	B230220B15Rik	RIKEN cDNA B230220B15 gene [Source:MGI Symbol;Acc:MGI:2444601]	2	lincRNA	havana	-0.642078	4.61306	1.30947	0.278402	0.802648	NA
ENSMUSG00000099681	11	-1	105177726	105181433	1700052K11Rik	RIKEN cDNA 1700052K11 gene [Source:MGI Symbol;Acc:MGI:1920681]	1	antisense	havana	-0.641946	2.6632	7.06025	0.0231389	0.323208	NA
ENSMUSG00000031310	X	-1	101404384	101420849	Zmym3	zinc finger, MYM-type 3 [Source:MGI Symbol;Acc:MGI:1927231]	18	protein_coding	ensembl_havana	0.64178	7.04239	1.42926	0.258699	0.783415	NA
ENSMUSG00000061167	9	-1	22185607	22186221	Rpl15-ps3	ribosomal protein L15, pseudogene 3 [Source:MGI Symbol;Acc:MGI:3782952]	1	processed_pseudogene	havana	0.641611	6.13349	2.11963	0.175233	0.711116	NA
ENSMUSG00000053553	5	-1	139359739	139460527	3110082I17Rik	RIKEN cDNA 3110082I17 gene [Source:MGI Symbol;Acc:MGI:1920462]	4	protein_coding	ensembl_havana	-0.641529	3.7909	1.69738	0.221022	0.753813	NA
ENSMUSG00000039693	4	1	48539935	48561919	Msantd3	Myb/SANT-like DNA-binding domain containing 3 [Source:MGI Symbol;Acc:MGI:1913915]	5	protein_coding	ensembl_havana	0.641415	3.87058	3.77171	0.0796523	0.535305	NA
ENSMUSG00000019984	10	1	24869986	24913681	Med23	mediator complex subunit 23 [Source:MGI Symbol;Acc:MGI:1917458]	10	protein_coding	ensembl_havana	0.641393	6.43446	4.45876	0.0601053	0.481149	NA
ENSMUSG00000021998	14	1	75131101	75230842	Lcp1	lymphocyte cytosolic protein 1 [Source:MGI Symbol;Acc:MGI:104808]	11	protein_coding	ensembl_havana	-0.641381	4.38287	1.6687	0.224682	0.756156	NA
ENSMUSG00000032518	9	1	120127689	120132369	Rpsa	ribosomal protein SA [Source:MGI Symbol;Acc:MGI:105381]	6	protein_coding	ensembl_havana	0.641365	9.31239	2.19558	0.168357	0.701151	NA
ENSMUSG00000021798	14	-1	34526603	34588682	Ldb3	LIM domain binding 3 [Source:MGI Symbol;Acc:MGI:1344412]	8	protein_coding	ensembl_havana	-0.640961	3.63095	8.55254	0.0144865	0.257884	NA
ENSMUSG00000028495	4	-1	86854660	86857412	Rps6	ribosomal protein S6 [Source:MGI Symbol;Acc:MGI:98159]	4	protein_coding	ensembl_havana	0.640832	8.20471	2.08491	0.178498	0.716273	NA
ENSMUSG00000028757	4	1	138304730	138312628	Ddost	dolichyl-di-phosphooligosaccharide-protein glycotransferase [Source:MGI Symbol;Acc:MGI:1194508]	1	protein_coding	ensembl_havana	0.640677	6.58169	31.1085	0.000197609	0.0282222	NA
ENSMUSG00000053769	3	1	95134088	95139518	Lysmd1	LysM, putative peptidoglycan-binding, domain containing 1 [Source:MGI Symbol;Acc:MGI:1919409]	1	protein_coding	ensembl_havana	0.640652	3.57268	9.01135	0.0126518	0.245005	NA
ENSMUSG00000096768	Y	1	90784738	90816465	Gm47283	predicted gene, 47283 [Source:MGI Symbol;Acc:MGI:6096131]	7	lincRNA	ensembl_havana	0.640365	7.52841	2.56821	0.139242	0.659215	NA
ENSMUSG00000041144	1	1	46066315	46373550	Dnah7b	dynein, axonemal, heavy chain 7B [Source:MGI Symbol;Acc:MGI:2684953]	7	protein_coding	ensembl_havana	-0.640356	5.45896	1.59157	0.23494	0.76343	NA
ENSMUSG00000033022	18	-1	46713193	46728395	Cdo1	cysteine dioxygenase 1, cytosolic [Source:MGI Symbol;Acc:MGI:105925]	5	protein_coding	ensembl_havana	-0.640218	3.29466	3.14132	0.105535	0.596202	NA
ENSMUSG00000032456	9	1	98287435	98420438	Nmnat3	nicotinamide nucleotide adenylyltransferase 3 [Source:MGI Symbol;Acc:MGI:1921330]	6	protein_coding	ensembl_havana	-0.640042	3.18732	4.67766	0.0546212	0.464136	NA
ENSMUSG00000005696	X	1	42502453	42529330	Sh2d1a	SH2 domain containing 1A [Source:MGI Symbol;Acc:MGI:1328352]	7	protein_coding	ensembl_havana	-0.639978	3.00245	0.745686	0.407516	0.884416	NA
ENSMUSG00000027907	3	1	93520488	93526287	S100a11	S100 calcium binding protein A11 [Source:MGI Symbol;Acc:MGI:1338798]	1	protein_coding	ensembl_havana	0.639958	5.51128	1.60635	0.232926	0.762943	NA
ENSMUSG00000025395	10	1	128015168	128030037	Prim1	DNA primase, p49 subunit [Source:MGI Symbol;Acc:MGI:97757]	5	protein_coding	ensembl_havana	0.639053	2.95367	9.70111	0.0103913	0.22478	NA
ENSMUSG00000074129	7	-1	45125558	45128761	Rpl13a	ribosomal protein L13A [Source:MGI Symbol;Acc:MGI:1351455]	19	protein_coding	ensembl_havana	0.638535	8.6612	1.76273	0.212973	0.745372	NA
ENSMUSG00000029622	5	1	145114215	145130705	Arpc1b	actin related protein 2/3 complex, subunit 1B [Source:MGI Symbol;Acc:MGI:1343142]	11	protein_coding	ensembl_havana	0.63788	6.59078	0.949222	0.352256	0.853345	NA
ENSMUSG00000050211	2	-1	120166412	120245335	Pla2g4e	phospholipase A2, group IVE [Source:MGI Symbol;Acc:MGI:1919144]	4	protein_coding	ensembl_havana	-0.636651	3.73626	1.2586	0.287404	0.809144	NA
ENSMUSG00000005103	5	-1	38526813	38563221	Wdr1	WD repeat domain 1 [Source:MGI Symbol;Acc:MGI:1337100]	11	protein_coding	ensembl_havana	-0.636228	8.1955	18.371	0.00143271	0.078975	NA
ENSMUSG00000030103	6	1	108660629	108666925	Bhlhe40	basic helix-loop-helix family, member e40 [Source:MGI Symbol;Acc:MGI:1097714]	4	protein_coding	ensembl_havana	-0.636001	7.70952	11.4037	0.00659264	0.181305	NA
ENSMUSG00000022848	16	-1	35694062	35769356	Slc49a4	solute carrier family 49 member 4 [Source:MGI Symbol;Acc:MGI:2387188]	2	protein_coding	ensembl_havana	-0.635939	5.75625	22.691	0.000670188	0.0516744	NA
ENSMUSG00000026482	1	-1	152516760	152766351	Rgl1	ral guanine nucleotide dissociation stimulator,-like 1 [Source:MGI Symbol;Acc:MGI:107484]	6	protein_coding	ensembl_havana	-0.635712	5.88316	9.85	0.00997867	0.222299	NA
ENSMUSG00000056771	6	-1	128187818	128200623	Gm10010	predicted gene 10010 [Source:MGI Symbol;Acc:MGI:3641978]	1	lincRNA	ensembl_havana	-0.635394	3.1024	2.16839	0.170641	0.703271	NA
ENSMUSG00000021822	14	1	20836660	20843385	Plau	plasminogen activator, urokinase [Source:MGI Symbol;Acc:MGI:97611]	2	protein_coding	ensembl_havana	-0.635378	7.22168	0.421916	0.530209	0.933032	NA
ENSMUSG00000006333	7	1	3703993	3706897	Rps9	ribosomal protein S9 [Source:MGI Symbol;Acc:MGI:1924096]	10	protein_coding	ensembl_havana	0.634897	8.04539	1.67274	0.224162	0.756156	NA
ENSMUSG00000039157	2	1	32535332	32569756	Fam102a	family with sequence similarity 102, member A [Source:MGI Symbol;Acc:MGI:2138935]	5	protein_coding	ensembl_havana	-0.634804	6.80713	9.00698	0.0127077	0.245331	NA
ENSMUSG00000034487	9	1	53384025	53401867	Poglut3	protein O-glucosyltransferase 3 [Source:MGI Symbol;Acc:MGI:1923765]	2	protein_coding	ensembl_havana	0.634097	2.88063	9.54244	0.0108651	0.227439	NA
ENSMUSG00000035439	8	-1	71248561	71272934	Haus8	4HAUS augmin-like complex, subunit 8 [Source:MGI Symbol;Acc:MGI:1923728]	8	protein_coding	ensembl_havana	-0.634033	4.95577	8.42606	0.0150474	0.26376	NA
ENSMUSG00000020027	10	-1	95385362	95417180	Socs2	suppressor of cytokine signaling 2 [Source:MGI Symbol;Acc:MGI:1201787]	14	protein_coding	ensembl_havana	-0.634012	5.23316	17.344	0.00174705	0.0860281	NA
ENSMUSG00000027082	2	-1	84432855	84476775	Tfpi	tissue factor pathway inhibitor [Source:MGI Symbol;Acc:MGI:1095418]	10	protein_coding	ensembl_havana	0.633998	2.57853	4.2627	0.0645915	0.496126	NA
ENSMUSG00000032846	13	-1	107724617	107890064	Zswim6	zinc finger SWIM-type containing 6 [Source:MGI Symbol;Acc:MGI:1914513]	4	protein_coding	ensembl_havana	-0.633539	6.14917	4.18911	0.0670811	0.502719	NA
ENSMUSG00000002055	11	1	78301529	78322457	Spag5	sperm associated antigen 5 [Source:MGI Symbol;Acc:MGI:1927470]	8	protein_coding	ensembl_havana	0.633414	6.10746	1.22533	0.293514	0.814484	NA
ENSMUSG00000044364	2	1	151702008	151712157	Tmem74b	transmembrane protein 74B [Source:MGI Symbol;Acc:MGI:1918629]	2	protein_coding	ensembl_havana	-0.633047	1.7896	1.89741	0.197277	0.735797	NA
ENSMUSG00000039795	3	-1	10339953	10351317	Zfand1	zinc finger, AN1-type domain 1 [Source:MGI Symbol;Acc:MGI:1913611]	8	protein_coding	ensembl_havana	-0.632439	4.91526	28.5962	0.000276368	0.0322426	NA
ENSMUSG00000034771	10	1	81574561	81590845	Tle2	transducin-like enhancer of split 2 [Source:MGI Symbol;Acc:MGI:104635]	16	protein_coding	ensembl_havana	0.632281	5.3329	2.03812	0.183025	0.720959	NA
ENSMUSG00000060429	15	-1	55636388	55906949	Sntb1	syntrophin, basic 1 [Source:MGI Symbol;Acc:MGI:101781]	3	protein_coding	ensembl_havana	-0.632278	3.63061	1.87594	0.199932	0.737532	NA
ENSMUSG00000016763	15	-1	83604999	83725021	Scube1	signal peptide, CUB domain, EGF-like 1 [Source:MGI Symbol;Acc:MGI:1890616]	7	protein_coding	ensembl_havana	-0.632228	3.46438	2.48441	0.145043	0.666653	NA
ENSMUSG00000053012	6	1	71271677	71285319	Krcc1	lysine-rich coiled-coil 1 [Source:MGI Symbol;Acc:MGI:1889377]	4	protein_coding	ensembl_havana	-0.631964	4.81162	3.16816	0.104577	0.595158	NA
ENSMUSG00000075256	2	-1	79330543	79456785	Cerkl	ceramide kinase-like [Source:MGI Symbol;Acc:MGI:3037816]	12	protein_coding	ensembl_havana	-0.631931	5.63654	6.32313	0.0298735	0.362491	NA
ENSMUSG00000055538	14	-1	25711642	25769039	Zcchc24	zinc finger, CCHC domain containing 24 [Source:MGI Symbol;Acc:MGI:1919168]	2	protein_coding	ensembl_havana	-0.630818	4.02169	3.15298	0.105155	0.595604	NA
ENSMUSG00000070576	5	1	111417362	111457033	Mn1	meningioma 1 [Source:MGI Symbol;Acc:MGI:1261813]	2	protein_coding	ensembl_havana	-0.629955	2.77808	4.85503	0.05094	0.454394	NA
ENSMUSG00000045374	11	-1	75440944	75454717	Wdr81	WD repeat domain 81 [Source:MGI Symbol;Acc:MGI:2681828]	4	protein_coding	ensembl_havana	0.629533	4.50021	7.17427	0.022289	0.317612	NA
ENSMUSG00000074364	7	-1	15946958	15967567	Ehd2	EH-domain containing 2 [Source:MGI Symbol;Acc:MGI:2154274]	2	protein_coding	ensembl_havana	0.629402	5.45368	4.79907	0.0524653	0.457644	NA
ENSMUSG00000056228	8	-1	11513977	11550783	Cars2	cysteinyl-tRNA synthetase 2 (mitochondrial)(putative) [Source:MGI Symbol;Acc:MGI:1919191]	12	protein_coding	ensembl_havana	0.629328	4.39327	11.7443	0.00604763	0.173607	NA
ENSMUSG00000111163	9	1	122935812	122942819	Gm46136	predicted gene, 46136 [Source:MGI Symbol;Acc:MGI:5825773]	2	transcribed_unprocessed_pseudogene	havana	-0.629149	2.53469	4.42836	0.0603632	0.481985	NA
ENSMUSG00000001909	8	1	84686307	84699808	Trmt1	tRNA methyltransferase 1 [Source:MGI Symbol;Acc:MGI:1289155]	30	protein_coding	ensembl_havana	0.628819	6.14112	10.8952	0.00752013	0.195628	NA
ENSMUSG00000079435	X	1	134585654	134588062	Rpl36a	ribosomal protein L36A [Source:MGI Symbol;Acc:MGI:1201789]	6	protein_coding	ensembl_havana	0.62852	6.08601	3.48634	0.0905847	0.563355	NA
ENSMUSG00000049420	10	-1	25912331	26079052	Tmem200a	transmembrane protein 200A [Source:MGI Symbol;Acc:MGI:1924470]	6	protein_coding	ensembl_havana	-0.628194	3.94829	2.40748	0.150935	0.676666	NA
ENSMUSG00000085819	4	1	149347885	149365277	Ube4bos1	ubiquitination factor E4B, opposite strand 1 [Source:MGI Symbol;Acc:MGI:1925072]	2	antisense	havana	-0.627419	4.24563	0.396001	0.542874	0.933787	NA
ENSMUSG00000046204	14	1	66911170	66921023	Pnma2	paraneoplastic antigen MA2 [Source:MGI Symbol;Acc:MGI:2444129]	4	protein_coding	ensembl_havana	-0.627009	3.25943	0.832166	0.382514	0.86944	NA
ENSMUSG00000024170	17	-1	25099570	25115967	Telo2	telomere maintenance 2 [Source:MGI Symbol;Acc:MGI:1918968]	11	protein_coding	ensembl_havana	0.626836	5.37186	13.2746	0.00417545	0.138828	NA
ENSMUSG00000036103	18	1	9707595	9882644	Colec12	collectin sub-family member 12 [Source:MGI Symbol;Acc:MGI:2152907]	4	protein_coding	ensembl_havana	0.626803	3.68715	1.18779	0.30063	0.821438	NA
ENSMUSG00000046991	17	-1	14818519	14943158	Wdr27	WD repeat domain 27 [Source:MGI Symbol;Acc:MGI:1918932]	8	protein_coding	ensembl_havana	-0.626735	4.1281	2.69577	0.130775	0.642135	NA
ENSMUSG00000051323	X	-1	133582860	133688987	Pcdh19	protocadherin 19 [Source:MGI Symbol;Acc:MGI:2685563]	5	protein_coding	ensembl_havana	-0.626371	4.56027	4.09132	0.0696527	0.50992	NA
ENSMUSG00000032648	19	1	6384399	6398459	Pygm	muscle glycogen phosphorylase [Source:MGI Symbol;Acc:MGI:97830]	4	protein_coding	ensembl_havana	0.626241	6.60599	3.14575	0.105661	0.596263	NA
ENSMUSG00000028454	4	-1	43017635	43025819	Pigo	phosphatidylinositol glycan anchor biosynthesis, class O [Source:MGI Symbol;Acc:MGI:1861452]	5	protein_coding	ensembl_havana	0.626121	5.31665	10.384	0.00861481	0.208236	NA
ENSMUSG00000039683	5	1	141241490	142215586	Sdk1	sidekick cell adhesion molecule 1 [Source:MGI Symbol;Acc:MGI:2444413]	4	protein_coding	ensembl_havana	0.626036	4.77627	0.543168	0.477585	0.91416	NA
ENSMUSG00000031997	9	1	8544142	8680741	Trpc6	transient receptor potential cation channel, subfamily C, member 6 [Source:MGI Symbol;Acc:MGI:109523]	3	protein_coding	ensembl_havana	-0.625539	2.95562	1.55399	0.240168	0.769285	NA
ENSMUSG00000034799	8	-1	71624417	71671757	Unc13a	unc-13 homolog A [Source:MGI Symbol;Acc:MGI:3051532]	8	protein_coding	ensembl_havana	0.625116	6.37431	1.54363	0.241636	0.76943	NA
ENSMUSG00000095990	17	1	17121415	17146831	Zfp97	zinc finger protein 97 [Source:MGI Symbol;Acc:MGI:105921]	1	protein_coding	ensembl_havana	-0.624586	4.57157	4.83421	0.0515205	0.457294	NA
ENSMUSG00000029063	4	1	155562378	155591001	Nadk	NAD kinase [Source:MGI Symbol;Acc:MGI:2183149]	8	protein_coding	ensembl_havana	-0.623463	6.60144	2.40164	0.151383	0.676666	NA
ENSMUSG00000041264	5	1	149184350	149215434	Uspl1	ubiquitin specific peptidase like 1 [Source:MGI Symbol;Acc:MGI:2442342]	12	protein_coding	ensembl_havana	-0.623447	6.76882	20.0001	0.00106162	0.0670474	NA
ENSMUSG00000003420	7	-1	45092990	45103851	Fcgrt	Fc receptor, IgG, alpha chain transporter [Source:MGI Symbol;Acc:MGI:103017]	6	protein_coding	ensembl_havana	0.622717	3.83808	2.42869	0.149322	0.673013	NA
ENSMUSG00000039842	8	1	18595131	18803189	Mcph1	microcephaly, primary autosomal recessive 1 [Source:MGI Symbol;Acc:MGI:2443308]	6	protein_coding	ensembl_havana	0.622525	2.79537	7.33291	0.0211683	0.310074	NA
ENSMUSG00000034463	14	-1	65919394	65953935	Scara3	scavenger receptor class A, member 3 [Source:MGI Symbol;Acc:MGI:2444418]	1	protein_coding	ensembl_havana	-0.622456	4.30362	1.81048	0.207338	0.742173	NA
ENSMUSG00000117296	17	1	66193352	66199820	Gm20742	predicted gene, 20742 [Source:MGI Symbol;Acc:MGI:5434098]	1	lincRNA	havana	-0.622443	2.79497	2.08468	0.178305	0.715726	NA
ENSMUSG00000044231	13	-1	47012557	47014850	Nhlrc1	NHL repeat containing 1 [Source:MGI Symbol;Acc:MGI:2145264]	1	protein_coding	ensembl_havana	-0.621869	3.92475	10.4753	0.00840576	0.206186	NA
ENSMUSG00000029608	5	-1	120940499	121010092	Rph3a	rabphilin 3A [Source:MGI Symbol;Acc:MGI:102788]	4	protein_coding	ensembl_havana	0.621375	6.72377	2.84191	0.121863	0.629757	NA
ENSMUSG00000030657	7	1	117380979	117673580	Xylt1	xylosyltransferase 1 [Source:MGI Symbol;Acc:MGI:2451073]	3	protein_coding	ensembl_havana	-0.621292	6.01287	14.1982	0.00338055	0.12315	NA
ENSMUSG00000008348	5	-1	125385965	125390202	Ubc	ubiquitin C [Source:MGI Symbol;Acc:MGI:98889]	3	protein_coding	ensembl_havana	-0.62109	10.8339	4.41544	0.0606806	0.483574	NA
ENSMUSG00000035121	14	-1	63182443	63193856	Neil2	nei like 2 (E. coli) [Source:MGI Symbol;Acc:MGI:2686058]	5	protein_coding	ensembl_havana	-0.620805	4.74465	3.78562	0.0793627	0.535305	NA
ENSMUSG00000025981	1	1	55052770	55072702	Coq10b	coenzyme Q10B [Source:MGI Symbol;Acc:MGI:1915126]	4	protein_coding	ensembl_havana	-0.620717	5.9475	3.82354	0.0782138	0.532315	NA
ENSMUSG00000025007	19	-1	40550257	40588463	Aldh18a1	aldehyde dehydrogenase 18 family, member A1 [Source:MGI Symbol;Acc:MGI:1888908]	8	protein_coding	ensembl_havana	0.620713	6.42675	7.16921	0.0224451	0.31909	NA
ENSMUSG00000051439	18	-1	36725067	36726798	Cd14	CD14 antigen [Source:MGI Symbol;Acc:MGI:88318]	2	protein_coding	ensembl_havana	-0.620597	4.38286	1.98608	0.188238	0.72722	NA
ENSMUSG00000092500	6	1	142161493	142173796	Gm20400	predicted gene 20400 [Source:MGI Symbol;Acc:MGI:5141865]	1	antisense	havana	-0.620183	5.09141	0.73463	0.410897	0.885333	NA
ENSMUSG00000073791	4	1	99829198	99912788	Efcab7	EF-hand calcium binding domain 7 [Source:MGI Symbol;Acc:MGI:2385199]	5	protein_coding	ensembl_havana	-0.620154	3.03595	4.02251	0.0713902	0.514849	NA
ENSMUSG00000025854	5	1	138754514	138810077	Fam20c	family with sequence similarity 20, member C [Source:MGI Symbol;Acc:MGI:2136853]	6	protein_coding	ensembl_havana	-0.620115	4.43342	5.56709	0.0389569	0.410326	NA
ENSMUSG00000060336	2	1	150218073	150240725	Zfp937	zinc finger protein 937 [Source:MGI Symbol;Acc:MGI:3644476]	1	protein_coding	ensembl_havana	-0.619169	4.35064	10.3648	0.00865947	0.208236	NA
ENSMUSG00000062647	2	1	26910764	26913318	Rpl7a	ribosomal protein L7A [Source:MGI Symbol;Acc:MGI:1353472]	7	protein_coding	ensembl_havana	0.6189	8.49261	2.43494	0.148851	0.672919	NA
ENSMUSG00000010122	11	-1	61343401	61378345	Slc47a1	solute carrier family 47, member 1 [Source:MGI Symbol;Acc:MGI:1914723]	4	protein_coding	ensembl_havana	-0.618881	3.60533	2.03899	0.182939	0.720959	NA
ENSMUSG00000034796	8	1	123117374	123135182	Cpne7	copine VII [Source:MGI Symbol;Acc:MGI:2142747]	5	protein_coding	ensembl_havana	0.618857	5.75004	0.611688	0.451768	0.90438	NA
ENSMUSG00000048572	19	1	24674008	24682233	Tmem252	transmembrane protein 252 [Source:MGI Symbol;Acc:MGI:3583948]	1	protein_coding	ensembl_havana	0.618125	4.7291	3.31446	0.0978302	0.57942	NA
ENSMUSG00000030091	6	-1	91013068	91116829	Nup210	nucleoporin 210 [Source:MGI Symbol;Acc:MGI:1859555]	11	protein_coding	ensembl_havana	0.617844	6.10875	1.33762	0.27359	0.798168	NA
ENSMUSG00000035798	10	-1	110941780	111010140	Zdhhc17	zinc finger, DHHC domain containing 17 [Source:MGI Symbol;Acc:MGI:2445110]	10	protein_coding	ensembl_havana	0.617819	8.48796	1.16724	0.304631	0.82351	NA
ENSMUSG00000024511	18	-1	69979131	70141605	Rab27b	RAB27B, member RAS oncogene family [Source:MGI Symbol;Acc:MGI:1931295]	4	protein_coding	ensembl_havana	-0.617726	3.29785	1.95598	0.191342	0.729944	NA
ENSMUSG00000111394	9	1	59672814	59676700	Gm49759	predicted gene, 49759 [Source:MGI Symbol;Acc:MGI:6215263]	1	TEC	havana	0.617616	6.16229	7.12668	0.0227574	0.320977	NA
ENSMUSG00000004565	8	1	3515384	3544267	Pnpla6	patatin-like phospholipase domain containing 6 [Source:MGI Symbol;Acc:MGI:1354723]	20	protein_coding	ensembl_havana	0.617591	5.21763	11.4399	0.00653204	0.180428	NA
ENSMUSG00000112404	12	1	5808195	5984958	Gm32442	predicted gene, 32442 [Source:MGI Symbol;Acc:MGI:5591601]	6	lincRNA	havana	-0.617571	3.97968	1.43279	0.258148	0.782728	NA
ENSMUSG00000111485	9	1	36672697	36676537	Gm48443	predicted gene, 48443 [Source:MGI Symbol;Acc:MGI:6097953]	1	processed_pseudogene	havana	-0.617429	4.89257	18.558	0.001383	0.0786494	NA
ENSMUSG00000017146	11	-1	101488764	101551955	Brca1	breast cancer 1, early onset [Source:MGI Symbol;Acc:MGI:104537]	7	protein_coding	ensembl_havana	0.617348	3.78157	2.13159	0.174127	0.708915	NA
ENSMUSG00000037847	19	1	18631950	18652428	Nmrk1	nicotinamide riboside kinase 1 [Source:MGI Symbol;Acc:MGI:2147434]	6	protein_coding	ensembl_havana	0.617261	2.50783	7.7066	0.0187862	0.293662	NA
ENSMUSG00000068270	X	1	6399854	6637448	Shroom4	shroom family member 4 [Source:MGI Symbol;Acc:MGI:2685570]	3	protein_coding	ensembl_havana	0.61655	3.89406	1.53305	0.24315	0.771304	NA
ENSMUSG00000038569	5	-1	122323223	122354233	Rad9b	RAD9 checkpoint clamp component B [Source:MGI Symbol;Acc:MGI:2385231]	5	protein_coding	ensembl_havana	-0.61654	3.72968	9.07759	0.0124107	0.242201	NA
ENSMUSG00000031490	8	1	27260329	27276674	Eif4ebp1	eukaryotic translation initiation factor 4E binding protein 1 [Source:MGI Symbol;Acc:MGI:103267]	2	protein_coding	ensembl_havana	0.616521	5.16899	0.63284	0.444272	0.901105	NA
ENSMUSG00000036894	3	1	61361638	61368430	Rap2b	RAP2B, member of RAS oncogene family [Source:MGI Symbol;Acc:MGI:1921262]	1	protein_coding	ensembl_havana	-0.615872	3.70905	3.51265	0.089188	0.560177	NA
ENSMUSG00000030643	7	1	92741603	92844535	Rab30	RAB30, member RAS oncogene family [Source:MGI Symbol;Acc:MGI:1923235]	5	protein_coding	ensembl_havana	-0.615745	5.97056	6.65502	0.0266304	0.346795	NA
ENSMUSG00000005233	2	-1	69193895	69206194	Spc25	SPC25, NDC80 kinetochore complex component, homolog (S. cerevisiae) [Source:MGI Symbol;Acc:MGI:1913692]	9	protein_coding	ensembl_havana	-0.615722	5.93052	0.511107	0.490556	0.9179	NA
ENSMUSG00000038047	4	-1	86578855	86612055	Haus6	HAUS augmin-like complex, subunit 6 [Source:MGI Symbol;Acc:MGI:1923389]	4	protein_coding	ensembl_havana	0.615545	4.27527	13.0493	0.00440212	0.144218	NA
ENSMUSG00000045994	9	1	26733728	26763101	B3gat1	beta-1,3-glucuronyltransferase 1 (glucuronosyltransferase P) [Source:MGI Symbol;Acc:MGI:1924148]	6	protein_coding	ensembl_havana	0.615298	5.94005	0.780641	0.397111	0.87775	NA
ENSMUSG00000091722	14	1	75455982	75529708	Siah3	siah E3 ubiquitin protein ligase family member 3 [Source:MGI Symbol;Acc:MGI:2685758]	1	protein_coding	ensembl_havana	0.613826	5.96667	0.458316	0.513338	0.926293	NA
ENSMUSG00000051412	GL456233.1	-1	10738	39148	Vamp7	vesicle-associated membrane protein 7 [Source:MGI Symbol;Acc:MGI:1096399]	1	protein_coding	ensembl	0.61341	3.89248	6.82116	0.0250518	0.338465	NA
ENSMUSG00000033031	16	1	48994185	49019709	Cip2a	cell proliferation regulating inhibitor of protein phosphatase 2A [Source:MGI Symbol;Acc:MGI:2146335]	8	protein_coding	ensembl_havana	0.61278	2.66963	3.15371	0.104768	0.595158	NA
ENSMUSG00000047632	19	-1	36917550	36919615	Fgfbp3	fibroblast growth factor binding protein 3 [Source:MGI Symbol;Acc:MGI:1919764]	2	protein_coding	ensembl_havana	-0.612708	2.54749	1.92427	0.194477	0.733704	NA
ENSMUSG00000024900	19	1	3322334	3385733	Cpt1a	carnitine palmitoyltransferase 1a, liver [Source:MGI Symbol;Acc:MGI:1098296]	8	protein_coding	ensembl_havana	0.612297	7.00272	7.25575	0.0217904	0.3152	NA
ENSMUSG00000066440	12	-1	79232346	79296304	Zfyve26	zinc finger, FYVE domain containing 26 [Source:MGI Symbol;Acc:MGI:1924767]	14	protein_coding	ensembl_havana	0.612086	5.95526	16.3822	0.00211888	0.0945918	NA
ENSMUSG00000067274	5	1	115559467	115563727	Rplp0	ribosomal protein, large, P0 [Source:MGI Symbol;Acc:MGI:1927636]	4	protein_coding	ensembl_havana	0.611592	8.84727	1.49283	0.24902	0.775051	NA
ENSMUSG00000024098	17	-1	65921972	65951226	Twsg1	twisted gastrulation BMP signaling modulator 1 [Source:MGI Symbol;Acc:MGI:2137520]	4	protein_coding	ensembl_havana	-0.611527	6.19396	19.3582	0.00119224	0.0727384	NA
ENSMUSG00000069682	10	-1	29698746	29699380	Gm10275	predicted pseudogene 10275 [Source:MGI Symbol;Acc:MGI:3704354]	3	transcribed_processed_pseudogene	havana	0.611506	7.79115	1.2892	0.281941	0.804943	NA
ENSMUSG00000033126	10	-1	76459567	76469114	Ybey	ybeY metallopeptidase [Source:MGI Symbol;Acc:MGI:2656825]	2	protein_coding	ensembl_havana	-0.610673	2.72832	8.50934	0.0146752	0.259042	NA
ENSMUSG00000034109	3	-1	75875084	75956949	Golim4	golgi integral membrane protein 4 [Source:MGI Symbol;Acc:MGI:1920374]	9	protein_coding	ensembl_havana	0.610386	5.74233	4.69777	0.054601	0.464136	NA
ENSMUSG00000001750	19	-1	3896050	3907133	Tcirg1	T cell, immune regulator 1, ATPase, H+ transporting, lysosomal V0 protein A3 [Source:MGI Symbol;Acc:MGI:1350931]	14	protein_coding	ensembl_havana	-0.610186	5.26601	7.97947	0.0172492	0.285192	NA
ENSMUSG00000041653	15	1	84167837	84187236	Pnpla3	patatin-like phospholipase domain containing 3 [Source:MGI Symbol;Acc:MGI:2151796]	2	protein_coding	ensembl_havana	0.609953	4.06834	9.26787	0.011748	0.236161	NA
ENSMUSG00000004043	11	1	100859351	100885169	Stat5a	signal transducer and activator of transcription 5A [Source:MGI Symbol;Acc:MGI:103036]	7	protein_coding	ensembl_havana	-0.609938	3.16841	7.53857	0.019815	0.300707	NA
ENSMUSG00000039206	5	1	143464584	143505942	Daglb	diacylglycerol lipase, beta [Source:MGI Symbol;Acc:MGI:2442032]	4	protein_coding	ensembl_havana	0.609872	4.67469	3.80329	0.0787252	0.533667	NA
ENSMUSG00000052539	3	-1	104013259	104220374	Magi3	membrane associated guanylate kinase, WW and PDZ domain containing 3 [Source:MGI Symbol;Acc:MGI:1923484]	4	protein_coding	ensembl_havana	-0.609691	6.86773	12.5777	0.00492624	0.154783	NA
ENSMUSG00000032911	9	1	56865033	56899870	Cspg4	chondroitin sulfate proteoglycan 4 [Source:MGI Symbol;Acc:MGI:2153093]	4	protein_coding	ensembl_havana	0.609353	2.63854	1.33989	0.273206	0.797933	NA
ENSMUSG00000113795	12	-1	116850478	116853102	Gm48119	predicted gene, 48119 [Source:MGI Symbol;Acc:MGI:6097475]	1	processed_pseudogene	havana	-0.609015	2.61327	9.84114	0.00999355	0.222299	NA
ENSMUSG00000026904	2	1	62046462	62326730	Slc4a10	solute carrier family 4, sodium bicarbonate cotransporter-like, member 10 [Source:MGI Symbol;Acc:MGI:2150150]	7	protein_coding	ensembl_havana	0.608651	7.81327	0.462169	0.51161	0.925886	NA
ENSMUSG00000014850	13	-1	92211872	92355003	Msh3	mutS homolog 3 [Source:MGI Symbol;Acc:MGI:109519]	15	protein_coding	ensembl_havana	-0.608397	6.02972	10.1133	0.00927166	0.213418	NA
ENSMUSG00000072680	14	-1	26063919	26067355	Tmem254c	transmembrane protein 254c [Source:MGI Symbol;Acc:MGI:3711260]	3	protein_coding	ensembl_havana	0.607824	2.53878	3.11593	0.106589	0.598307	NA
ENSMUSG00000032754	5	1	120511168	120534024	Slc8b1	solute carrier family 8 (sodium/lithium/calcium exchanger), member B1 [Source:MGI Symbol;Acc:MGI:2180781]	7	protein_coding	ensembl_havana	-0.607784	4.24479	1.62276	0.230717	0.760266	NA
ENSMUSG00000074063	8	1	119434124	119446256	Osgin1	oxidative stress induced growth inhibitor 1 [Source:MGI Symbol;Acc:MGI:1919089]	7	protein_coding	ensembl_havana	-0.607658	4.43806	0.590956	0.459323	0.908216	NA
ENSMUSG00000031245	X	-1	109004534	109013404	Hmgn5	high-mobility group nucleosome binding domain 5 [Source:MGI Symbol;Acc:MGI:1355295]	1	protein_coding	ensembl_havana	0.607547	3.85702	8.84534	0.0132815	0.248745	NA
ENSMUSG00000045382	1	-1	128588199	128592293	Cxcr4	chemokine (C-X-C motif) receptor 4 [Source:MGI Symbol;Acc:MGI:109563]	2	protein_coding	ensembl_havana	0.607522	6.24119	0.209021	0.657033	0.962422	NA
ENSMUSG00000037148	8	-1	77250366	77517953	Arhgap10	Rho GTPase activating protein 10 [Source:MGI Symbol;Acc:MGI:1925764]	3	protein_coding	ensembl_havana	-0.607084	6.03224	3.52334	0.0891136	0.560177	NA
ENSMUSG00000057219	11	1	115475667	115490467	Armc7	armadillo repeat containing 7 [Source:MGI Symbol;Acc:MGI:2679719]	4	protein_coding	ensembl_havana	0.606824	4.79984	0.454902	0.514877	0.926322	NA
ENSMUSG00000039982	19	-1	12466338	12501454	Dtx4	deltex 4, E3 ubiquitin ligase [Source:MGI Symbol;Acc:MGI:2672905]	1	protein_coding	ensembl_havana	-0.606721	5.88297	18.1547	0.0014929	0.0801694	NA
ENSMUSG00000007207	5	1	135023482	135051100	Stx1a	syntaxin 1A (brain) [Source:MGI Symbol;Acc:MGI:109355]	6	protein_coding	ensembl_havana	0.606487	3.48525	7.45459	0.0203546	0.304907	NA
ENSMUSG00000022142	15	1	8109273	8161247	Nup155	nucleoporin 155 [Source:MGI Symbol;Acc:MGI:2181182]	7	protein_coding	ensembl_havana	0.60643	6.24092	3.38253	0.094877	0.572922	NA
ENSMUSG00000100755	3	1	37714740	37715164	Rps23-ps1	ribosomal protein S23, pseudogene 1 [Source:MGI Symbol;Acc:MGI:3705429]	1	processed_pseudogene	havana	0.606134	7.28158	1.54447	0.241517	0.76943	NA
ENSMUSG00000019810	10	1	13499540	13519035	Fuca2	fucosidase, alpha-L- 2, plasma [Source:MGI Symbol;Acc:MGI:1914098]	6	protein_coding	ensembl_havana	0.606052	5.17653	5.40314	0.0414928	0.42055	NA
ENSMUSG00000033740	1	1	6487231	6860940	St18	suppression of tumorigenicity 18 [Source:MGI Symbol;Acc:MGI:2446700]	13	protein_coding	ensembl_havana	0.605975	5.06207	0.505085	0.493062	0.918453	NA
ENSMUSG00000067199	19	1	41829970	41832583	Frat1	frequently rearranged in advanced T cell lymphomas [Source:MGI Symbol;Acc:MGI:109450]	1	protein_coding	havana	-0.605786	3.11252	7.92378	0.0175502	0.285728	NA
ENSMUSG00000020599	11	-1	109225355	109298129	Rgs9	regulator of G-protein signaling 9 [Source:MGI Symbol;Acc:MGI:1338824]	5	protein_coding	ensembl_havana	0.605494	7.64996	2.49095	0.144712	0.666653	NA
ENSMUSG00000042918	7	1	45639977	45646521	Mamstr	MEF2 activating motif and SAP domain containing transcriptional regulator [Source:MGI Symbol;Acc:MGI:1921740]	6	protein_coding	ensembl_havana	-0.605442	3.02584	3.40326	0.0935012	0.572491	NA
ENSMUSG00000049092	14	1	45219717	45282725	Gpr137c	G protein-coupled receptor 137C [Source:MGI Symbol;Acc:MGI:1917963]	7	protein_coding	ensembl_havana	-0.605277	4.70731	6.02187	0.0330506	0.378712	NA
ENSMUSG00000021819	14	1	20707552	20723619	Zswim8	zinc finger SWIM-type containing 8 [Source:MGI Symbol;Acc:MGI:1919156]	14	protein_coding	ensembl_havana	0.605196	7.91394	15.6851	0.00244834	0.102332	NA
ENSMUSG00000038526	3	-1	95897768	95904691	Car14	carbonic anhydrase 14 [Source:MGI Symbol;Acc:MGI:1344341]	4	protein_coding	ensembl_havana	-0.605156	5.20107	0.409756	0.53608	0.93374	NA
ENSMUSG00000028163	3	-1	135584655	135691547	Nfkb1	nuclear factor of kappa light polypeptide gene enhancer in B cells 1, p105 [Source:MGI Symbol;Acc:MGI:97312]	10	protein_coding	ensembl_havana	-0.60476	7.0705	1.33185	0.274566	0.798968	NA
ENSMUSG00000003849	8	-1	107388225	107403206	Nqo1	NAD(P)H dehydrogenase, quinone 1 [Source:MGI Symbol;Acc:MGI:103187]	1	protein_coding	ensembl_havana	0.604753	4.25167	2.77884	0.12557	0.636605	NA
ENSMUSG00000029510	5	-1	138273655	138280005	Gpc2	glypican 2 (cerebroglycan) [Source:MGI Symbol;Acc:MGI:1919201]	7	protein_coding	ensembl_havana	-0.604712	2.78937	5.89137	0.0345748	0.386743	NA
ENSMUSG00000041351	4	1	137664726	137729861	Rap1gap	Rap1 GTPase-activating protein [Source:MGI Symbol;Acc:MGI:109338]	14	protein_coding	ensembl_havana	0.604173	6.75375	1.44933	0.255588	0.779796	NA
ENSMUSG00000007892	9	-1	61913284	61914542	Rplp1	ribosomal protein, large, P1 [Source:MGI Symbol;Acc:MGI:1927099]	1	protein_coding	ensembl_havana	0.603839	8.56564	0.906224	0.362935	0.859876	NA
ENSMUSG00000024079	17	-1	78852564	78882573	Eif2ak2	eukaryotic translation initiation factor 2-alpha kinase 2 [Source:MGI Symbol;Acc:MGI:1353449]	4	protein_coding	ensembl_havana	-0.6038	4.83536	7.83445	0.0180463	0.286733	NA
ENSMUSG00000018076	5	1	118560679	118765438	Med13l	mediator complex subunit 13-like [Source:MGI Symbol;Acc:MGI:2670178]	6	protein_coding	ensembl_havana	-0.603435	7.68346	13.312	0.00413914	0.138828	NA
ENSMUSG00000000555	15	-1	103344286	103366763	Itga5	integrin alpha 5 (fibronectin receptor alpha) [Source:MGI Symbol;Acc:MGI:96604]	4	protein_coding	ensembl_havana	-0.60341	6.18526	2.80985	0.12375	0.634813	NA
ENSMUSG00000022842	16	1	20629828	20646485	Ece2	endothelin converting enzyme 2 [Source:MGI Symbol;Acc:MGI:1101356]	7	protein_coding	ensembl_havana	0.603402	4.59243	0.681843	0.427675	0.892859	NA
ENSMUSG00000024507	18	1	50128201	50196269	Hsd17b4	hydroxysteroid (17-beta) dehydrogenase 4 [Source:MGI Symbol;Acc:MGI:105089]	4	protein_coding	ensembl_havana	0.603401	5.5552	32.7114	0.000161262	0.0259247	NA
ENSMUSG00000113100	13	1	17932386	17938434	Gm48754	predicted gene, 48754 [Source:MGI Symbol;Acc:MGI:6098432]	1	antisense	havana	-0.603192	3.78879	4.36577	0.0619471	0.487588	NA
ENSMUSG00000046380	15	-1	74702301	74709535	Jrk	jerky [Source:MGI Symbol;Acc:MGI:106214]	1	protein_coding	ensembl_havana	-0.603004	3.60312	9.88415	0.00987508	0.220836	NA
ENSMUSG00000036617	2	1	19909780	20810713	Etl4	enhancer trap locus 4 [Source:MGI Symbol;Acc:MGI:95454]	21	protein_coding	ensembl_havana	0.602841	3.25115	1.83812	0.204168	0.740623	NA
ENSMUSG00000099881	8	1	123042466	123044602	2810013P06Rik	RIKEN cDNA 2810013P06 gene [Source:MGI Symbol;Acc:MGI:1914456]	1	bidirectional_promoter_lncRNA	havana	-0.602693	4.51279	6.25279	0.030425	0.363826	NA
ENSMUSG00000109446	14	-1	72426013	72491838	Gm9195	predicted gene 9195 [Source:MGI Symbol;Acc:MGI:3779838]	1	protein_coding	havana	0.602686	3.64428	0.640937	0.441457	0.900311	NA
ENSMUSG00000028841	4	-1	134228041	134238399	Cnksr1	connector enhancer of kinase suppressor of Ras 1 [Source:MGI Symbol;Acc:MGI:2670958]	5	protein_coding	ensembl_havana	-0.602472	3.19712	2.78783	0.124718	0.636605	NA
ENSMUSG00000028234	4	-1	3831334	3835665	Rps20	ribosomal protein S20 [Source:MGI Symbol;Acc:MGI:1914677]	3	protein_coding	ensembl_havana	0.602436	6.96634	1.30334	0.279464	0.802648	NA
ENSMUSG00000019256	12	-1	35497974	35535038	Ahr	aryl-hydrocarbon receptor [Source:MGI Symbol;Acc:MGI:105043]	3	protein_coding	ensembl_havana	-0.6024	6.91406	4.13511	0.0685962	0.507426	NA
ENSMUSG00000027716	3	-1	36620482	36690167	Trpc3	transient receptor potential cation channel, subfamily C, member 3 [Source:MGI Symbol;Acc:MGI:109526]	5	protein_coding	ensembl_havana	-0.602121	3.98745	2.60223	0.136832	0.654251	NA
ENSMUSG00000021638	13	-1	100496507	100552718	Ocln	occludin [Source:MGI Symbol;Acc:MGI:106183]	5	protein_coding	ensembl_havana	0.602021	3.06023	2.57106	0.138702	0.658807	NA
ENSMUSG00000036908	19	1	3935186	3949340	Unc93b1	unc-93 homolog B1, TLR signaling regulator [Source:MGI Symbol;Acc:MGI:1859307]	7	protein_coding	ensembl_havana	0.601926	3.53347	2.50097	0.14377	0.665649	NA
ENSMUSG00000087141	16	-1	45959263	46010218	Plcxd2	phosphatidylinositol-specific phospholipase C, X domain containing 2 [Source:MGI Symbol;Acc:MGI:3647874]	1	protein_coding	ensembl_havana	-0.601843	6.65606	5.91152	0.0345437	0.386743	NA
ENSMUSG00000026981	2	1	24336853	24351494	Il1rn	interleukin 1 receptor antagonist [Source:MGI Symbol;Acc:MGI:96547]	6	protein_coding	ensembl_havana	-0.601679	3.88991	0.559604	0.471165	0.913442	NA
ENSMUSG00000036062	4	1	42916660	42944752	Phf24	PHD finger protein 24 [Source:MGI Symbol;Acc:MGI:2140712]	9	protein_coding	ensembl_havana	-0.60161	5.00144	0.558409	0.471627	0.913442	NA
ENSMUSG00000049904	11	1	22512088	22519234	Tmem17	transmembrane protein 17 [Source:MGI Symbol;Acc:MGI:2144205]	1	protein_coding	ensembl_havana	-0.601554	3.31304	5.69596	0.0371046	0.400628	NA
ENSMUSG00000068011	6	-1	115583544	115592576	Mkrn2os	makorin, ring finger protein 2, opposite strand [Source:MGI Symbol;Acc:MGI:1917541]	2	protein_coding	ensembl_havana	0.600648	2.60896	2.88093	0.119128	0.624388	NA
ENSMUSG00000025362	10	-1	128624534	128626747	Rps26	ribosomal protein S26 [Source:MGI Symbol;Acc:MGI:1351628]	3	protein_coding	ensembl_havana	0.60062	6.85887	1.85544	0.202213	0.739223	NA
ENSMUSG00000026707	2	-1	14995131	15055069	Nsun6	NOL1/NOP2/Sun domain family member 6 [Source:MGI Symbol;Acc:MGI:1921705]	8	protein_coding	ensembl_havana	-0.600393	4.20357	6.27921	0.0301461	0.363214	NA
ENSMUSG00000074024	7	-1	92734166	92741468	4632427E13Rik	RIKEN cDNA 4632427E13 gene [Source:MGI Symbol;Acc:MGI:1915436]	4	bidirectional_promoter_lncRNA	ensembl_havana	-0.600335	4.03267	4.17309	0.0671443	0.502719	NA
ENSMUSG00000062929	12	-1	54858809	54862877	Cfl2	cofilin 2, muscle [Source:MGI Symbol;Acc:MGI:101763]	6	protein_coding	ensembl_havana	-0.600244	6.33081	14.4888	0.00316886	0.118884	NA
ENSMUSG00000031785	8	1	94974751	95014217	Adgrg1	adhesion G protein-coupled receptor G1 [Source:MGI Symbol;Acc:MGI:1340051]	16	protein_coding	ensembl_havana	0.600198	4.88063	4.32255	0.0632988	0.49351	NA
ENSMUSG00000001672	8	-1	109947914	109962203	Marveld3	MARVEL (membrane-associating) domain containing 3 [Source:MGI Symbol;Acc:MGI:1920858]	3	protein_coding	ensembl_havana	-0.599857	3.98809	1.83056	0.205029	0.741199	NA
ENSMUSG00000027070	2	-1	69424340	69586065	Lrp2	low density lipoprotein receptor-related protein 2 [Source:MGI Symbol;Acc:MGI:95794]	4	protein_coding	ensembl_havana	-0.599385	4.46778	13.4698	0.0039902	0.136274	NA
ENSMUSG00000050954	13	-1	48487647	48513451	Zfp169	zinc finger protein 169 [Source:MGI Symbol;Acc:MGI:1915161]	7	protein_coding	ensembl_havana	0.598607	3.68974	2.1761	0.170052	0.702251	NA
ENSMUSG00000020857	11	-1	93949814	93956259	Nme2	NME/NM23 nucleoside diphosphate kinase 2 [Source:MGI Symbol;Acc:MGI:97356]	2	protein_coding	ensembl_havana	0.598212	6.17296	8.4505	0.0149634	0.262654	NA
ENSMUSG00000060402	7	-1	34674468	34812711	Chst8	carbohydrate sulfotransferase 8 [Source:MGI Symbol;Acc:MGI:1916197]	7	protein_coding	ensembl_havana	-0.598151	2.67339	2.20461	0.167231	0.699854	NA
ENSMUSG00000002578	10	-1	128630843	128669358	Ikzf4	IKAROS family zinc finger 4 [Source:MGI Symbol;Acc:MGI:1343139]	10	protein_coding	ensembl_havana	-0.598079	4.62341	1.61561	0.231677	0.762028	NA
ENSMUSG00000053626	8	-1	64014931	64206271	Tll1	tolloid-like [Source:MGI Symbol;Acc:MGI:106923]	4	protein_coding	ensembl_havana	-0.598014	2.89677	3.31031	0.097482	0.578448	NA
ENSMUSG00000020964	12	-1	91806043	91849157	Sel1l	sel-1 suppressor of lin-12-like (C. elegans) [Source:MGI Symbol;Acc:MGI:1329016]	10	protein_coding	ensembl_havana	0.597947	7.16995	6.4562	0.0284624	0.353618	NA
ENSMUSG00000030671	7	1	114415281	114539251	Pde3b	phosphodiesterase 3B, cGMP-inhibited [Source:MGI Symbol;Acc:MGI:1333863]	4	protein_coding	ensembl_havana	-0.597841	4.0992	3.94318	0.0739899	0.523301	NA
ENSMUSG00000045128	8	-1	70894722	70897412	Rpl18a	ribosomal protein L18A [Source:MGI Symbol;Acc:MGI:1924058]	8	protein_coding	ensembl_havana	0.59756	8.27059	1.24169	0.290487	0.811212	NA
ENSMUSG00000024732	19	-1	10941481	10949266	Ccdc86	coiled-coil domain containing 86 [Source:MGI Symbol;Acc:MGI:1277220]	3	protein_coding	ensembl_havana	-0.597427	4.63523	2.49645	0.144313	0.666494	NA
ENSMUSG00000041406	1	-1	163945993	163994796	BC055324	cDNA sequence BC055324 [Source:MGI Symbol;Acc:MGI:3590554]	6	protein_coding	ensembl_havana	0.597317	2.74228	4.14856	0.067718	0.504194	NA
ENSMUSG00000058135	3	-1	108012255	108017973	Gstm1	glutathione S-transferase, mu 1 [Source:MGI Symbol;Acc:MGI:95860]	4	protein_coding	ensembl_havana	-0.59699	5.52301	4.73894	0.0536552	0.462358	NA
ENSMUSG00000045287	11	1	75193783	75267769	Rtn4rl1	reticulon 4 receptor-like 1 [Source:MGI Symbol;Acc:MGI:2661375]	1	protein_coding	ensembl_havana	0.59691	6.02357	0.913371	0.361127	0.857642	NA
ENSMUSG00000029862	6	1	42286685	42315756	Clcn1	chloride channel, voltage-sensitive 1 [Source:MGI Symbol;Acc:MGI:88417]	11	protein_coding	ensembl_havana	-0.596823	3.838	1.36966	0.268252	0.793454	NA
ENSMUSG00000086914	9	1	53667246	53681265	Gm16124	predicted gene 16124 [Source:MGI Symbol;Acc:MGI:3802001]	1	antisense	havana	-0.596703	2.13004	1.07445	0.323678	0.834873	NA
ENSMUSG00000044024	18	1	37955079	37959179	Rell2	RELT-like 2 [Source:MGI Symbol;Acc:MGI:1918044]	15	protein_coding	ensembl_havana	0.596474	4.55257	6.16726	0.0313499	0.368574	NA
ENSMUSG00000023927	17	-1	51736187	51833290	Satb1	special AT-rich sequence binding protein 1 [Source:MGI Symbol;Acc:MGI:105084]	14	protein_coding	ensembl_havana	0.596434	3.9387	1.96317	0.190595	0.728673	NA
ENSMUSG00000014496	14	-1	31698768	31830651	Ankrd28	ankyrin repeat domain 28 [Source:MGI Symbol;Acc:MGI:2145661]	10	protein_coding	ensembl_havana	-0.595807	7.76507	10.7359	0.00784222	0.199921	NA
ENSMUSG00000028334	4	1	46489248	46503632	Nans	N-acetylneuraminic acid synthase (sialic acid synthase) [Source:MGI Symbol;Acc:MGI:2149820]	4	protein_coding	ensembl_havana	0.595483	4.37051	11.3808	0.00663126	0.181572	NA
ENSMUSG00000042258	13	-1	116298281	116309689	Isl1	ISL1 transcription factor, LIM/homeodomain [Source:MGI Symbol;Acc:MGI:101791]	5	protein_coding	ensembl_havana	0.59508	6.56404	0.424534	0.528961	0.932985	NA
ENSMUSG00000097855	19	-1	29464750	29523159	A930007I19Rik	RIKEN cDNA A930007I19 gene [Source:MGI Symbol;Acc:MGI:1925029]	4	antisense	havana	-0.594854	2.15896	2.76786	0.125737	0.636605	NA
ENSMUSG00000066129	7	1	139894696	139941537	Kndc1	kinase non-catalytic C-lobe domain (KIND) containing 1 [Source:MGI Symbol;Acc:MGI:1923734]	5	protein_coding	ensembl_havana	0.594815	4.02425	0.746119	0.407384	0.884416	NA
ENSMUSG00000082361	5	-1	91357261	91402994	Btc	betacellulin, epidermal growth factor family member [Source:MGI Symbol;Acc:MGI:99439]	4	protein_coding	ensembl_havana	-0.594305	5.66475	2.89023	0.119086	0.624388	NA
ENSMUSG00000027035	2	1	68861441	69114282	Cers6	ceramide synthase 6 [Source:MGI Symbol;Acc:MGI:2442564]	7	protein_coding	ensembl_havana	-0.593417	5.79207	2.78548	0.12521	0.636605	NA
ENSMUSG00000063952	17	1	28801090	28839949	Brpf3	bromodomain and PHD finger containing, 3 [Source:MGI Symbol;Acc:MGI:2146836]	19	protein_coding	ensembl_havana	0.593138	5.65693	20.3861	0.000991275	0.0638889	NA
ENSMUSG00000025911	1	1	9547948	9580673	Adhfe1	alcohol dehydrogenase, iron containing, 1 [Source:MGI Symbol;Acc:MGI:1923437]	5	protein_coding	ensembl_havana	-0.592298	2.66775	4.03759	0.0709383	0.51444	NA
ENSMUSG00000075478	14	-1	108908800	108914158	Slitrk1	SLIT and NTRK-like family, member 1 [Source:MGI Symbol;Acc:MGI:2679446]	1	protein_coding	ensembl_havana	0.592205	2.51389	0.649037	0.438671	0.89969	NA
ENSMUSG00000035236	2	-1	39066214	39190734	Scai	suppressor of cancer cell invasion [Source:MGI Symbol;Acc:MGI:2443716]	10	protein_coding	ensembl_havana	-0.592112	6.44432	8.31654	0.0155888	0.268752	NA
ENSMUSG00000047379	19	1	5038826	5041131	B4gat1	beta-1,4-glucuronyltransferase 1 [Source:MGI Symbol;Acc:MGI:1919680]	2	protein_coding	ensembl_havana	0.591845	4.49509	4.79554	0.0522491	0.457644	NA
ENSMUSG00000069972	7	-1	88530446	88530898	Rps13-ps2	ribosomal protein S13, pseudogene 2 [Source:MGI Symbol;Acc:MGI:3704295]	1	processed_pseudogene	havana	0.59179	4.05054	4.97582	0.0486061	0.447659	NA
ENSMUSG00000072624	14	1	34016758	34048193	Gm5460	predicted gene 5460 [Source:MGI Symbol;Acc:MGI:3643519]	4	protein_coding	ensembl_havana	-0.591568	3.34544	0.638169	0.442416	0.900573	NA
ENSMUSG00000091764	8	1	69654479	69666982	Zfp964	zinc finger protein 964 [Source:MGI Symbol;Acc:MGI:3646490]	3	protein_coding	ensembl_havana	-0.591559	3.31259	5.75214	0.036355	0.395796	NA
ENSMUSG00000030166	6	1	119902698	119922828	Rad52	RAD52 homolog, DNA repair protein [Source:MGI Symbol;Acc:MGI:101949]	14	protein_coding	ensembl_havana	-0.590832	5.03271	8.35497	0.0153742	0.267621	NA
ENSMUSG00000030062	6	1	88084482	88105304	Rpn1	ribophorin I [Source:MGI Symbol;Acc:MGI:98084]	5	protein_coding	ensembl_havana	0.590821	7.22979	10.1447	0.00919227	0.212544	NA
ENSMUSG00000020899	11	-1	68985697	69008460	Pfas	phosphoribosylformylglycinamidine synthase (FGAR amidotransferase) [Source:MGI Symbol;Acc:MGI:2684864]	7	protein_coding	ensembl_havana	0.590342	5.54892	3.87969	0.0763628	0.528193	NA
ENSMUSG00000022514	16	1	26581704	26730117	Il1rap	interleukin 1 receptor accessory protein [Source:MGI Symbol;Acc:MGI:104975]	7	protein_coding	ensembl_havana	-0.590304	5.68316	3.13517	0.106178	0.597539	NA
ENSMUSG00000003746	10	-1	53904785	54076609	Man1a	mannosidase 1, alpha [Source:MGI Symbol;Acc:MGI:104677]	8	protein_coding	ensembl_havana	0.590028	5.65216	0.8327	0.382367	0.86944	NA
ENSMUSG00000070527	7	-1	62417593	62420139	Mkrn3	makorin, ring finger protein, 3 [Source:MGI Symbol;Acc:MGI:2181178]	1	protein_coding	ensembl_havana	-0.589924	2.79312	6.02986	0.0329081	0.378052	NA
ENSMUSG00000033032	18	-1	61730261	61786702	Afap1l1	actin filament associated protein 1-like 1 [Source:MGI Symbol;Acc:MGI:2147199]	3	protein_coding	ensembl_havana	0.589681	4.83973	5.22571	0.0442985	0.431585	NA
ENSMUSG00000038806	1	1	180851127	180868113	Sde2	SDE2 telomere maintenance homolog (S. pombe) [Source:MGI Symbol;Acc:MGI:2384788]	2	protein_coding	ensembl_havana	-0.589663	6.34703	8.1409	0.0164477	0.276727	NA
ENSMUSG00000074415	9	1	41327077	41716994	Mir100hg	Mir100 Mirlet7a-2 Mir125b-1 cluster host gene [Source:MGI Symbol;Acc:MGI:1920394]	48	processed_transcript	ensembl_havana	-0.589642	4.38911	1.52683	0.244045	0.772778	NA
ENSMUSG00000057649	13	1	73937811	73960895	Brd9	bromodomain containing 9 [Source:MGI Symbol;Acc:MGI:2145317]	12	protein_coding	ensembl_havana	0.589627	7.2305	4.62013	0.0561902	0.469235	NA
ENSMUSG00000042116	4	-1	155768149	155774698	Vwa1	von Willebrand factor A domain containing 1 [Source:MGI Symbol;Acc:MGI:2179729]	1	protein_coding	ensembl_havana	0.58952	4.55503	3.82471	0.0779282	0.532315	NA
ENSMUSG00000024064	17	-1	73493228	73710453	Galnt14	polypeptide N-acetylgalactosaminyltransferase 14 [Source:MGI Symbol;Acc:MGI:1918935]	5	protein_coding	ensembl_havana	0.58917	4.19418	0.619617	0.448933	0.903185	NA
ENSMUSG00000043410	5	-1	106840192	106926321	Hfm1	HFM1, ATP-dependent DNA helicase homolog [Source:MGI Symbol;Acc:MGI:3036246]	7	protein_coding	ensembl_havana	-0.58907	3.44293	6.42884	0.0286233	0.354015	NA
ENSMUSG00000041530	4	-1	126435012	126468583	Ago1	argonaute RISC catalytic subunit 1 [Source:MGI Symbol;Acc:MGI:2446630]	7	protein_coding	ensembl_havana	0.589066	6.37722	2.19756	0.168183	0.701151	NA
ENSMUSG00000086350	1	-1	178313328	178318549	B230369F24Rik	RIKEN cDNA B230369F24 gene [Source:MGI Symbol;Acc:MGI:2443392]	1	antisense	havana	-0.588829	3.09845	10.0263	0.00949544	0.216586	NA
ENSMUSG00000055976	8	-1	35824712	35826559	Cldn23	claudin 23 [Source:MGI Symbol;Acc:MGI:1919158]	2	protein_coding	ensembl_havana	-0.588681	2.53566	1.18977	0.300249	0.820689	NA
ENSMUSG00000040125	7	1	131966460	131994405	Gpr26	G protein-coupled receptor 26 [Source:MGI Symbol;Acc:MGI:2441758]	1	protein_coding	ensembl_havana	-0.588673	4.86696	0.311928	0.588441	0.953234	NA
ENSMUSG00000027605	2	1	155517948	155585724	Acss2	acyl-CoA synthetase short-chain family member 2 [Source:MGI Symbol;Acc:MGI:1890410]	10	protein_coding	ensembl_havana	0.588649	5.1663	2.24728	0.163876	0.696974	NA
ENSMUSG00000073415	17	-1	34976899	34981788	Gm10501	predicted gene 10501 [Source:MGI Symbol;Acc:MGI:3704476]	1	antisense	havana	-0.588615	2.53188	4.47913	0.059136	0.478789	NA
ENSMUSG00000030966	7	-1	102557921	102565486	Trim21	tripartite motif-containing 21 [Source:MGI Symbol;Acc:MGI:106657]	5	protein_coding	ensembl_havana	-0.587557	4.21294	8.26647	0.015793	0.271359	NA
ENSMUSG00000090136	9	1	37252922	37253365	Gm10177	predicted gene 10177 [Source:MGI Symbol;Acc:MGI:3704330]	2	transcribed_processed_pseudogene	havana	0.587427	5.04426	14.6967	0.00302709	0.117358	NA
ENSMUSG00000093989	11	-1	70238124	70239842	Rnasek	ribonuclease, RNase K [Source:MGI Symbol;Acc:MGI:106369]	3	protein_coding	ensembl_havana	0.587211	5.04081	11.8735	0.00585519	0.170738	NA
ENSMUSG00000018169	15	-1	78755882	78773475	Mfng	MFNG O-fucosylpeptide 3-beta-N-acetylglucosaminyltransferase [Source:MGI Symbol;Acc:MGI:1095404]	4	protein_coding	ensembl_havana	0.586992	4.86389	2.77551	0.125813	0.636605	NA
ENSMUSG00000041112	13	1	20090596	20608353	Elmo1	engulfment and cell motility 1 [Source:MGI Symbol;Acc:MGI:2153044]	7	protein_coding	ensembl_havana	0.58677	6.64662	6.24007	0.030704	0.364733	NA
ENSMUSG00000002228	3	1	104781056	104786018	Ppm1j	protein phosphatase 1J [Source:MGI Symbol;Acc:MGI:1919137]	2	protein_coding	ensembl_havana	-0.586501	4.68444	5.05104	0.047327	0.441332	NA
ENSMUSG00000060147	13	-1	33917918	34002794	Serpinb6a	serine (or cysteine) peptidase inhibitor, clade B, member 6a [Source:MGI Symbol;Acc:MGI:103123]	17	protein_coding	ensembl_havana	0.586473	5.42277	1.58246	0.236193	0.764873	NA
ENSMUSG00000022508	16	-1	23965052	23988852	Bcl6	B cell leukemia/lymphoma 6 [Source:MGI Symbol;Acc:MGI:107187]	2	protein_coding	ensembl_havana	-0.585801	5.76649	5.53788	0.039535	0.412982	NA
ENSMUSG00000098134	12	1	84417196	84418578	Rnf113a2	ring finger protein 113A2 [Source:MGI Symbol;Acc:MGI:1913631]	1	protein_coding	havana	-0.585702	4.61366	13.573	0.0038963	0.134529	NA
ENSMUSG00000028064	3	-1	88435959	88461182	Sema4a	sema domain, immunoglobulin domain (Ig), transmembrane domain (TM) and short cytoplasmic domain, (semaphorin) 4A [Source:MGI Symbol;Acc:MGI:107560]	19	protein_coding	ensembl_havana	-0.585461	3.6829	1.18479	0.301209	0.821673	NA
ENSMUSG00000003528	16	-1	17925223	17928219	Slc25a1	solute carrier family 25 (mitochondrial carrier, citrate transporter), member 1 [Source:MGI Symbol;Acc:MGI:1345283]	6	protein_coding	ensembl_havana	-0.585449	4.68373	9.33749	0.0115162	0.234766	NA
ENSMUSG00000063415	6	-1	84571414	84593908	Cyp26b1	cytochrome P450, family 26, subfamily b, polypeptide 1 [Source:MGI Symbol;Acc:MGI:2176159]	5	protein_coding	ensembl_havana	-0.585225	3.73042	0.820174	0.385836	0.869984	NA
ENSMUSG00000022442	15	-1	83483769	83510893	Ttll1	tubulin tyrosine ligase-like 1 [Source:MGI Symbol;Acc:MGI:2443047]	4	protein_coding	ensembl_havana	0.58481	4.71242	5.76869	0.0361662	0.395269	NA
ENSMUSG00000031966	9	-1	26817953	26860890	Glb1l3	galactosidase, beta 1 like 3 [Source:MGI Symbol;Acc:MGI:1918143]	4	protein_coding	ensembl_havana	-0.584764	2.89425	0.59278	0.45865	0.908195	NA
ENSMUSG00000037224	5	-1	34194893	34288449	Zfyve28	zinc finger, FYVE domain containing 28 [Source:MGI Symbol;Acc:MGI:2684992]	6	protein_coding	ensembl_havana	-0.58459	7.28859	3.18811	0.103623	0.59433	NA
ENSMUSG00000014039	16	-1	97791467	97851850	Prdm15	PR domain containing 15 [Source:MGI Symbol;Acc:MGI:1930121]	11	protein_coding	ensembl_havana	0.584257	4.93518	3.87117	0.0764602	0.528576	NA
ENSMUSG00000072653	6	1	47943171	47955913	Zfp783	zinc finger protein 783 [Source:MGI Symbol;Acc:MGI:3040704]	12	transcribed_unprocessed_pseudogene	ensembl_havana	-0.584178	5.27429	1.96831	0.190062	0.728673	NA
ENSMUSG00000039913	2	-1	136081104	136387967	Pak7	p21 (RAC1) activated kinase 7 [Source:MGI Symbol;Acc:MGI:1920334]	3	protein_coding	ensembl_havana	-0.584122	5.1215	15.9702	0.00230666	0.0999659	NA
ENSMUSG00000020437	11	-1	6506548	6520965	Myo1g	myosin IG [Source:MGI Symbol;Acc:MGI:1927091]	7	protein_coding	ensembl_havana	-0.583979	3.98222	0.842749	0.379619	0.869202	NA
ENSMUSG00000032017	9	-1	42518135	42944493	Grik4	glutamate receptor, ionotropic, kainate 4 [Source:MGI Symbol;Acc:MGI:95817]	2	protein_coding	ensembl_havana	-0.583406	2.51067	1.60279	0.233278	0.763305	NA
ENSMUSG00000085328	5	1	127878531	127882376	Gm17131	predicted gene 17131 [Source:MGI Symbol;Acc:MGI:4937958]	1	unprocessed_pseudogene	havana	-0.582369	4.55299	8.23747	0.0159332	0.272819	NA
ENSMUSG00000039908	11	1	119355557	119381079	Slc26a11	solute carrier family 26, member 11 [Source:MGI Symbol;Acc:MGI:2444589]	4	protein_coding	ensembl_havana	0.581005	4.25667	8.33892	0.0154491	0.268011	NA
ENSMUSG00000060961	5	1	88886486	89239653	Slc4a4	solute carrier family 4 (anion exchanger), member 4 [Source:MGI Symbol;Acc:MGI:1927555]	10	protein_coding	ensembl_havana	0.580746	4.35175	0.713993	0.417328	0.88862	NA
ENSMUSG00000027074	2	1	84936579	84958509	Slc43a3	solute carrier family 43, member 3 [Source:MGI Symbol;Acc:MGI:1931054]	6	protein_coding	ensembl_havana	-0.580266	5.02457	0.536624	0.480183	0.914639	NA
ENSMUSG00000025746	5	1	30013114	30019981	Il6	interleukin 6 [Source:MGI Symbol;Acc:MGI:96559]	4	protein_coding	ensembl_havana	-0.580106	8.35186	0.406436	0.537705	0.93374	NA
ENSMUSG00000062006	3	-1	130726831	130730398	Rpl34	ribosomal protein L34 [Source:MGI Symbol;Acc:MGI:1915686]	8	protein_coding	ensembl_havana	0.579894	7.22313	1.41901	0.260308	0.784262	NA
ENSMUSG00000029185	5	1	64970071	65041886	Fam114a1	family with sequence similarity 114, member A1 [Source:MGI Symbol;Acc:MGI:1915553]	2	protein_coding	ensembl_havana	0.579304	3.00022	6.72496	0.0258752	0.343934	NA
ENSMUSG00000117725	17	1	30576300	30582594	Gm50240	predicted gene, 50240 [Source:MGI Symbol;Acc:MGI:6303048]	3	antisense	havana	-0.578638	4.18517	7.76795	0.0184266	0.290572	NA
ENSMUSG00000027859	3	1	102469919	102521013	Ngf	nerve growth factor [Source:MGI Symbol;Acc:MGI:97321]	4	protein_coding	ensembl_havana	-0.57849	5.68203	0.570999	0.466801	0.91127	NA
ENSMUSG00000055567	1	1	66468367	66699148	Unc80	unc-80, NALCN activator [Source:MGI Symbol;Acc:MGI:2652882]	6	protein_coding	ensembl_havana	0.577827	8.00334	0.761885	0.402641	0.880527	NA
ENSMUSG00000033080	2	-1	150680702	150689360	Vsx1	visual system homeobox 1 [Source:MGI Symbol;Acc:MGI:1890816]	1	protein_coding	ensembl_havana	0.577823	3.87821	0.703283	0.42073	0.891052	NA
ENSMUSG00000045092	3	-1	115710433	115715072	S1pr1	sphingosine-1-phosphate receptor 1 [Source:MGI Symbol;Acc:MGI:1096355]	1	protein_coding	ensembl_havana	-0.5777	7.04785	0.832737	0.382357	0.86944	NA
ENSMUSG00000046330	1	1	72711290	72713813	Rpl37a	ribosomal protein L37a [Source:MGI Symbol;Acc:MGI:98068]	4	protein_coding	ensembl_havana	0.577329	7.04154	2.06837	0.180081	0.716976	NA
ENSMUSG00000039164	2	1	32450457	32456953	Naif1	nuclear apoptosis inducing factor 1 [Source:MGI Symbol;Acc:MGI:1918504]	1	protein_coding	ensembl_havana	-0.577273	2.92119	5.24129	0.0439191	0.430894	NA
ENSMUSG00000041229	X	1	151520672	151633859	Phf8	PHD finger protein 8 [Source:MGI Symbol;Acc:MGI:2444341]	11	protein_coding	ensembl_havana	0.576851	6.58045	4.1089	0.0693467	0.50938	NA
ENSMUSG00000117819	17	1	26973217	27036378	Gm50253	predicted gene, 50253 [Source:MGI Symbol;Acc:MGI:6303071]	1	protein_coding	havana	-0.576702	2.60596	3.70052	0.0819504	0.539808	NA
ENSMUSG00000037242	4	-1	135213969	135272814	Clic4	chloride intracellular channel 4 (mitochondrial) [Source:MGI Symbol;Acc:MGI:1352754]	2	protein_coding	ensembl_havana	-0.576329	8.91824	0.785328	0.395747	0.876567	NA
ENSMUSG00000052516	16	-1	73891839	74411825	Robo2	roundabout guidance receptor 2 [Source:MGI Symbol;Acc:MGI:1890110]	13	protein_coding	ensembl_havana	0.576039	6.3291	0.725624	0.413684	0.886929	NA
ENSMUSG00000025967	1	1	63176825	63180486	Eef1b2	eukaryotic translation elongation factor 1 beta 2 [Source:MGI Symbol;Acc:MGI:1929520]	9	protein_coding	ensembl_havana	0.57584	7.05498	1.78623	0.210175	0.743661	NA
ENSMUSG00000022883	16	1	72308306	73046095	Robo1	roundabout guidance receptor 1 [Source:MGI Symbol;Acc:MGI:1274781]	9	protein_coding	ensembl_havana	-0.575625	4.36327	1.25437	0.288171	0.809144	NA
ENSMUSG00000053334	5	1	113735803	113740600	Ficd	FIC domain containing [Source:MGI Symbol;Acc:MGI:1098550]	1	protein_coding	ensembl_havana	0.5754	4.21833	10.347	0.008701	0.208236	NA
ENSMUSG00000002980	7	-1	19756131	19771016	Bcam	basal cell adhesion molecule [Source:MGI Symbol;Acc:MGI:1929940]	5	protein_coding	ensembl_havana	0.575153	3.56252	4.02075	0.0714431	0.514849	NA
ENSMUSG00000039183	17	-1	24882611	24886349	Nubp2	nucleotide binding protein 2 [Source:MGI Symbol;Acc:MGI:1347072]	15	protein_coding	ensembl_havana	0.574998	5.14842	11.9755	0.00570845	0.168018	NA
ENSMUSG00000028641	4	1	119232915	119248975	P3h1	prolyl 3-hydroxylase 1 [Source:MGI Symbol;Acc:MGI:1888921]	12	protein_coding	ensembl_havana	0.574811	3.80147	5.98943	0.0333844	0.380739	NA
ENSMUSG00000053024	1	-1	132509427	132543256	Cntn2	contactin 2 [Source:MGI Symbol;Acc:MGI:104518]	8	protein_coding	ensembl_havana	-0.574796	3.88552	0.344639	0.569815	0.946403	NA
ENSMUSG00000001473	18	1	67390717	67402749	Tubb6	tubulin, beta 6 class V [Source:MGI Symbol;Acc:MGI:1915201]	2	protein_coding	ensembl_havana	0.574638	6.61058	0.471183	0.50761	0.92504	NA
ENSMUSG00000046711	17	1	27556497	27563674	Hmga1	high mobility group AT-hook 1 [Source:MGI Symbol;Acc:MGI:96160]	17	protein_coding	ensembl_havana	-0.574409	8.83551	2.14325	0.173056	0.707537	NA
ENSMUSG00000058441	15	1	89059734	89073567	Panx2	pannexin 2 [Source:MGI Symbol;Acc:MGI:1890615]	3	protein_coding	ensembl_havana	0.574144	4.34027	2.04865	0.181993	0.720043	NA
ENSMUSG00000005958	16	1	21204755	21223305	Ephb3	Eph receptor B3 [Source:MGI Symbol;Acc:MGI:104770]	6	protein_coding	ensembl_havana	-0.573631	3.51723	9.72046	0.0103352	0.22434	NA
ENSMUSG00000040370	6	1	145211134	145216939	Etfrf1	electron transfer flavoprotein regulatory factor 1 [Source:MGI Symbol;Acc:MGI:1914886]	8	protein_coding	ensembl_havana	-0.573521	4.38274	11.3858	0.00662284	0.181572	NA
ENSMUSG00000055833	1	-1	191886130	191907527	1700034H15Rik	RIKEN cDNA 1700034H15 gene [Source:MGI Symbol;Acc:MGI:1921515]	6	antisense	ensembl_havana	-0.573459	2.49612	5.48828	0.0400445	0.413846	NA
ENSMUSG00000021910	14	-1	31170930	31216946	Nisch	nischarin [Source:MGI Symbol;Acc:MGI:1928323]	23	protein_coding	ensembl_havana	0.572868	8.67554	2.75834	0.126721	0.637551	NA
ENSMUSG00000002068	7	-1	38097984	38107534	Ccne1	cyclin E1 [Source:MGI Symbol;Acc:MGI:88316]	5	protein_coding	ensembl_havana	-0.572825	2.64867	4.0641	0.070152	0.512289	NA
ENSMUSG00000003873	7	-1	45461697	45466898	Bax	BCL2-associated X protein [Source:MGI Symbol;Acc:MGI:99702]	6	protein_coding	ensembl_havana	0.572629	6.17686	1.07893	0.322721	0.834873	NA
ENSMUSG00000044676	8	1	110079746	110092741	Zfp612	zinc finger protein 612 [Source:MGI Symbol;Acc:MGI:2443465]	3	protein_coding	ensembl_havana	-0.572519	5.3277	2.89988	0.118541	0.623619	NA
ENSMUSG00000086158	9	-1	72979722	72985382	Ccpg1os	cell cycle progression 1, opposite strand [Source:MGI Symbol;Acc:MGI:3648770]	2	protein_coding	ensembl_havana	-0.572299	3.68749	3.80238	0.078441	0.532315	NA
ENSMUSG00000111682	9	1	49954878	49956554	Gm47543	predicted gene, 47543 [Source:MGI Symbol;Acc:MGI:6096554]	1	lincRNA	havana	-0.571841	4.9823	0.769944	0.40025	0.879855	NA
ENSMUSG00000086291	5	-1	34211810	34213802	Gm15513	predicted gene 15513 [Source:MGI Symbol;Acc:MGI:3782961]	1	sense_intronic	havana	-0.571738	5.81308	1.38648	0.265507	0.790358	NA
ENSMUSG00000026489	1	-1	180165238	180199602	Coq8a	coenzyme Q8A [Source:MGI Symbol;Acc:MGI:1914676]	17	protein_coding	ensembl_havana	-0.571498	4.19625	5.62622	0.0380616	0.405873	NA
ENSMUSG00000042156	14	-1	118875520	118925460	Dzip1	DAZ interacting protein 1 [Source:MGI Symbol;Acc:MGI:1914311]	10	protein_coding	ensembl_havana	0.571489	6.08783	1.24594	0.289707	0.810702	NA
ENSMUSG00000026942	2	-1	25517982	25546940	Traf2	TNF receptor-associated factor 2 [Source:MGI Symbol;Acc:MGI:101835]	3	protein_coding	ensembl_havana	-0.571319	5.6894	3.11141	0.10735	0.60097	NA
ENSMUSG00000024742	19	-1	10199132	10204169	Fen1	flap structure specific endonuclease 1 [Source:MGI Symbol;Acc:MGI:102779]	4	protein_coding	ensembl_havana	0.570944	3.86026	2.90781	0.117773	0.62346	NA
ENSMUSG00000037664	7	-1	143458339	143461050	Cdkn1c	cyclin-dependent kinase inhibitor 1C (P57) [Source:MGI Symbol;Acc:MGI:104564]	5	protein_coding	ensembl_havana	-0.570928	2.87561	2.35717	0.154476	0.683397	NA
ENSMUSG00000025940	1	1	16665207	16678275	Tmem70	transmembrane protein 70 [Source:MGI Symbol;Acc:MGI:1915068]	4	protein_coding	ensembl_havana	-0.570742	4.65798	8.64072	0.0141102	0.253444	NA
ENSMUSG00000027809	3	-1	79603788	79629500	Etfdh	electron transferring flavoprotein, dehydrogenase [Source:MGI Symbol;Acc:MGI:106100]	7	protein_coding	ensembl_havana	0.570699	4.92054	10.5977	0.00813536	0.203676	NA
ENSMUSG00000009772	1	1	132316126	132333488	Nuak2	NUAK family, SNF1-like kinase, 2 [Source:MGI Symbol;Acc:MGI:1921387]	4	protein_coding	ensembl_havana	-0.570662	4.0456	10.6608	0.008	0.201745	NA
ENSMUSG00000038712	3	1	95281345	95296166	Mindy1	MINDY lysine 48 deubiquitinase 1 [Source:MGI Symbol;Acc:MGI:1922257]	12	protein_coding	ensembl_havana	0.570612	5.83869	6.39397	0.029078	0.357079	NA
ENSMUSG00000021294	12	1	112146208	112181747	Kif26a	kinesin family member 26A [Source:MGI Symbol;Acc:MGI:2447072]	2	protein_coding	ensembl_havana	0.570417	3.6244	3.80398	0.0783585	0.532315	NA
ENSMUSG00000051351	4	1	136284683	136293942	Zfp46	zinc finger protein 46 [Source:MGI Symbol;Acc:MGI:99192]	5	protein_coding	ensembl_havana	0.570318	4.45354	10.7651	0.00778206	0.199921	NA
ENSMUSG00000031751	8	-1	93971588	94012842	Amfr	autocrine motility factor receptor [Source:MGI Symbol;Acc:MGI:1345634]	4	protein_coding	ensembl_havana	-0.57006	7.89807	8.34371	0.0154267	0.268011	NA
ENSMUSG00000063457	10	1	80292453	80294114	Rps15	ribosomal protein S15 [Source:MGI Symbol;Acc:MGI:98117]	2	protein_coding	ensembl_havana	0.569858	8.08622	1.33505	0.274024	0.798636	NA
ENSMUSG00000109408	11	-1	119448788	119491298	A930037H05Rik	RIKEN cDNA A930037H05 gene [Source:MGI Symbol;Acc:MGI:1925689]	6	processed_transcript	havana	-0.569809	3.67611	3.82901	0.0775188	0.532315	NA
ENSMUSG00000028188	3	-1	146457196	146499753	Spata1	spermatogenesis associated 1 [Source:MGI Symbol;Acc:MGI:1918201]	7	protein_coding	ensembl_havana	-0.569771	5.35981	1.02259	0.335083	0.841256	NA
ENSMUSG00000025794	9	1	120571444	120574654	Rpl14	ribosomal protein L14 [Source:MGI Symbol;Acc:MGI:1914365]	5	protein_coding	ensembl_havana	0.569682	7.52969	1.50856	0.246701	0.774742	NA
ENSMUSG00000095294	8	1	20614919	20640703	Gm21119	predicted gene, 21119 [Source:MGI Symbol;Acc:MGI:5434474]	1	protein_coding	ensembl_havana	-0.569288	3.25366	0.753444	0.405169	0.882889	NA
ENSMUSG00000019970	10	1	21882184	21999903	Sgk1	serum/glucocorticoid regulated kinase 1 [Source:MGI Symbol;Acc:MGI:1340062]	13	protein_coding	ensembl_havana	-0.569204	7.84775	5.06779	0.0470244	0.441265	NA
ENSMUSG00000021240	12	-1	84601464	84617413	Abcd4	ATP-binding cassette, sub-family D (ALD), member 4 [Source:MGI Symbol;Acc:MGI:1349217]	10	protein_coding	ensembl_havana	0.569132	4.18313	15.7103	0.00243542	0.102332	NA
ENSMUSG00000028838	4	-1	134356372	134383850	Extl1	exostosin-like glycosyltransferase 1 [Source:MGI Symbol;Acc:MGI:1888742]	3	protein_coding	ensembl_havana	0.569114	3.10965	0.817548	0.386569	0.870682	NA
ENSMUSG00000054690	3	1	137341067	137432185	Emcn	endomucin [Source:MGI Symbol;Acc:MGI:1891716]	4	protein_coding	ensembl_havana	0.568956	6.98083	0.457089	0.51389	0.926322	NA
ENSMUSG00000043843	7	1	25306106	25316195	Tmem145	transmembrane protein 145 [Source:MGI Symbol;Acc:MGI:3607779]	4	protein_coding	ensembl_havana	0.568826	5.57645	2.1761	0.170087	0.702251	NA
ENSMUSG00000047557	3	-1	67457998	67463926	Lxn	latexin [Source:MGI Symbol;Acc:MGI:107633]	3	protein_coding	ensembl_havana	0.567949	3.27538	1.99768	0.186874	0.726554	NA
ENSMUSG00000028832	4	1	134468320	134473843	Stmn1	stathmin 1 [Source:MGI Symbol;Acc:MGI:96739]	5	protein_coding	ensembl_havana	0.567923	5.5697	1.66007	0.225799	0.756156	NA
ENSMUSG00000074892	16	1	96235801	96319859	B3galt5	UDP-Gal:betaGlcNAc beta 1,3-galactosyltransferase, polypeptide 5 [Source:MGI Symbol;Acc:MGI:2136878]	4	protein_coding	ensembl_havana	-0.567848	2.88774	1.41882	0.260339	0.784262	NA
ENSMUSG00000033721	3	1	109340653	109685698	Vav3	vav 3 oncogene [Source:MGI Symbol;Acc:MGI:1888518]	6	protein_coding	ensembl_havana	-0.567466	4.08817	1.5048	0.247253	0.775042	NA
ENSMUSG00000032966	2	1	151542483	151561692	Fkbp1a	FK506 binding protein 1a [Source:MGI Symbol;Acc:MGI:95541]	10	protein_coding	ensembl_havana	0.567334	7.91091	1.44394	0.256419	0.779796	NA
ENSMUSG00000033088	15	1	78947724	79005869	Triobp	TRIO and F-actin binding protein [Source:MGI Symbol;Acc:MGI:1349410]	12	protein_coding	ensembl_havana	0.567128	5.89503	1.63533	0.229044	0.759301	NA
ENSMUSG00000051851	X	1	53608032	53608432	Rtl8c	retrotransposon Gag like 8C [Source:MGI Symbol;Acc:MGI:1920115]	1	protein_coding	ensembl_havana	0.566973	3.52555	1.59721	0.234169	0.763305	NA
ENSMUSG00000069171	13	-1	78188973	78199757	Nr2f1	nuclear receptor subfamily 2, group F, member 1 [Source:MGI Symbol;Acc:MGI:1352451]	6	protein_coding	ensembl_havana	0.566814	3.04196	1.86726	0.200694	0.737532	NA
ENSMUSG00000029408	5	-1	124061530	124095798	Abcb9	ATP-binding cassette, sub-family B (MDR/TAP), member 9 [Source:MGI Symbol;Acc:MGI:1861729]	6	protein_coding	ensembl_havana	-0.5667	4.36494	4.79712	0.0521337	0.457644	NA
ENSMUSG00000032259	9	1	49340627	49408177	Drd2	dopamine receptor D2 [Source:MGI Symbol;Acc:MGI:94924]	1	protein_coding	ensembl_havana	0.566372	4.27699	0.825346	0.384398	0.869984	NA
ENSMUSG00000025916	1	-1	9968624	10009136	Ppp1r42	protein phosphatase 1, regulatory subunit 42 [Source:MGI Symbol;Acc:MGI:1921138]	6	protein_coding	ensembl_havana	-0.566177	4.81071	1.13227	0.311615	0.828336	NA
ENSMUSG00000030306	6	-1	148232430	148444389	Tmtc1	transmembrane and tetratricopeptide repeat containing 1 [Source:MGI Symbol;Acc:MGI:3039590]	4	protein_coding	ensembl_havana	0.566142	4.92336	1.8867	0.198748	0.735797	NA
ENSMUSG00000024176	17	-1	25565892	25570686	Sox8	SRY (sex determining region Y)-box 8 [Source:MGI Symbol;Acc:MGI:98370]	3	protein_coding	ensembl_havana	-0.565964	2.65751	1.6669	0.224737	0.756156	NA
ENSMUSG00000040952	7	1	24884371	24889806	Rps19	ribosomal protein S19 [Source:MGI Symbol;Acc:MGI:1333780]	10	protein_coding	ensembl_havana	0.565752	7.63414	1.42591	0.259224	0.783617	NA
ENSMUSG00000051678	18	1	37333921	37337674	Pcdhb6	protocadherin beta 6 [Source:MGI Symbol;Acc:MGI:2136740]	2	protein_coding	ensembl_havana	0.565727	3.43587	0.726142	0.413523	0.886735	NA
ENSMUSG00000116275	1	-1	133619871	133661380	Zc3h11a	zinc finger CCCH type containing 11A [Source:MGI Symbol;Acc:MGI:1917829]	1	protein_coding	ensembl	0.56552	6.18446	2.61961	0.135748	0.653754	NA
ENSMUSG00000021339	13	-1	24987483	25020379	Mrs2	MRS2 magnesium transporter [Source:MGI Symbol;Acc:MGI:2685748]	4	protein_coding	ensembl_havana	0.564668	6.93519	2.48851	0.144889	0.666653	NA
ENSMUSG00000040462	10	-1	127095650	127121131	Os9	amplified in osteosarcoma [Source:MGI Symbol;Acc:MGI:1924301]	3	protein_coding	ensembl_havana	0.564412	6.4993	18.201	0.00147976	0.0801694	NA
ENSMUSG00000018659	11	-1	96937825	96943986	Pnpo	pyridoxine 5'-phosphate oxidase [Source:MGI Symbol;Acc:MGI:2144151]	3	protein_coding	ensembl_havana	-0.564193	4.64918	6.29354	0.0299961	0.362491	NA
ENSMUSG00000005674	1	-1	171216011	171222514	Tomm40l	translocase of outer mitochondrial membrane 40-like [Source:MGI Symbol;Acc:MGI:3589112]	8	protein_coding	ensembl_havana	0.564175	5.60879	6.63332	0.0267604	0.346795	NA
ENSMUSG00000030111	6	1	121635376	121679227	A2m	alpha-2-macroglobulin [Source:MGI Symbol;Acc:MGI:2449119]	3	protein_coding	ensembl_havana	0.564136	6.18606	0.972685	0.346625	0.849619	NA
ENSMUSG00000050315	3	-1	123076519	123236149	Synpo2	synaptopodin 2 [Source:MGI Symbol;Acc:MGI:2153070]	7	protein_coding	ensembl_havana	-0.564113	4.79165	2.67051	0.132399	0.646208	NA
ENSMUSG00000085260	11	-1	59946889	59948142	Med9os	mediator complex subunit 9, opposite strand [Source:MGI Symbol;Acc:MGI:1916628]	3	antisense	havana	-0.564102	2.4223	1.81501	0.206497	0.741999	NA
ENSMUSG00000047261	16	-1	42248442	42340651	Gap43	growth associated protein 43 [Source:MGI Symbol;Acc:MGI:95639]	2	protein_coding	ensembl_havana	-0.564095	5.24188	2.67514	0.132099	0.645999	NA
ENSMUSG00000085218	2	-1	106642914	106650364	BB218582	expressed sequence BB218582 [Source:MGI Symbol;Acc:MGI:2139448]	3	processed_transcript	havana	-0.563906	3.58215	1.77715	0.211251	0.744593	NA
ENSMUSG00000068240	4	-1	3973092	3973595	Gm11808	predicted gene 11808 [Source:MGI Symbol;Acc:MGI:3649356]	1	protein_coding	ensembl_havana	0.563724	7.44622	1.43612	0.25763	0.781346	NA
ENSMUSG00000102411	9	1	72728140	72730888	Gm36936	predicted gene, 36936 [Source:MGI Symbol;Acc:MGI:5610164]	1	TEC	havana	0.563352	2.49797	1.28276	0.283078	0.806242	NA
ENSMUSG00000032777	7	-1	125640954	125707780	Gtf3c1	general transcription factor III C 1 [Source:MGI Symbol;Acc:MGI:107887]	10	protein_coding	ensembl_havana	0.563211	7.39915	2.75035	0.127353	0.638439	NA
ENSMUSG00000039414	17	-1	78752898	78835364	Heatr5b	HEAT repeat containing 5B [Source:MGI Symbol;Acc:MGI:2444098]	6	protein_coding	ensembl_havana	0.562877	5.91078	7.56906	0.0196421	0.299646	NA
ENSMUSG00000034032	2	-1	119763304	119787537	Rpap1	RNA polymerase II associated protein 1 [Source:MGI Symbol;Acc:MGI:1916175]	9	protein_coding	ensembl_havana	0.562813	5.33877	4.16967	0.0674415	0.50303	NA
ENSMUSG00000039230	11	1	121451949	121617164	Tbcd	tubulin-specific chaperone d [Source:MGI Symbol;Acc:MGI:1919686]	8	protein_coding	ensembl_havana	0.562727	5.59048	14.6424	0.00306334	0.117358	NA
ENSMUSG00000061477	12	-1	28630854	28635953	Rps7	ribosomal protein S7 [Source:MGI Symbol;Acc:MGI:1333818]	7	protein_coding	ensembl_havana	0.562477	7.76427	1.67671	0.223652	0.756145	NA
ENSMUSG00000066113	4	1	85514172	86428385	Adamtsl1	ADAMTS-like 1 [Source:MGI Symbol;Acc:MGI:1924989]	12	protein_coding	ensembl_havana	-0.562455	4.10116	4.02438	0.0714151	0.514849	NA
ENSMUSG00000037221	5	-1	137596645	137601058	Mospd3	motile sperm domain containing 3 [Source:MGI Symbol;Acc:MGI:1916179]	6	protein_coding	ensembl_havana	0.561941	3.72666	9.53298	0.0108942	0.227439	NA
ENSMUSG00000003352	15	1	98630840	98644529	Cacnb3	calcium channel, voltage-dependent, beta 3 subunit [Source:MGI Symbol;Acc:MGI:103307]	7	protein_coding	ensembl_havana	-0.561908	5.12389	2.34872	0.155523	0.685831	NA
ENSMUSG00000047496	1	-1	105276914	105356710	Rnf152	ring finger protein 152 [Source:MGI Symbol;Acc:MGI:2443787]	2	protein_coding	ensembl_havana	0.561674	6.80515	0.530442	0.48266	0.914822	NA
ENSMUSG00000024725	19	-1	18516137	18631823	Ostf1	osteoclast stimulating factor 1 [Source:MGI Symbol;Acc:MGI:700012]	5	protein_coding	ensembl_havana	0.561652	5.09438	1.94673	0.192309	0.732775	NA
ENSMUSG00000048758	9	1	106429454	106431568	Rpl29	ribosomal protein L29 [Source:MGI Symbol;Acc:MGI:99687]	6	protein_coding	ensembl_havana	0.561432	7.37224	1.41533	0.26089	0.785037	NA
ENSMUSG00000024232	18	1	3507923	3516404	Bambi	BMP and activin membrane-bound inhibitor [Source:MGI Symbol;Acc:MGI:1915260]	1	protein_coding	ensembl_havana	-0.561303	3.43731	1.20609	0.29713	0.817912	NA
ENSMUSG00000049723	9	1	7344381	7369499	Mmp12	matrix metallopeptidase 12 [Source:MGI Symbol;Acc:MGI:97005]	7	protein_coding	ensembl_havana	0.561268	3.88404	1.33921	0.273321	0.797933	NA
ENSMUSG00000024592	18	-1	56955833	56975368	C330018D20Rik	RIKEN cDNA C330018D20 gene [Source:MGI Symbol;Acc:MGI:1924672]	3	protein_coding	ensembl_havana	-0.560925	3.46669	7.32806	0.0212015	0.310199	NA
ENSMUSG00000106944	6	-1	18429659	18431245	Gm43843	predicted gene 43843 [Source:MGI Symbol;Acc:MGI:5663980]	1	TEC	havana	0.560788	2.34723	0.696889	0.422782	0.891538	NA
ENSMUSG00000036206	1	1	89070415	89155068	Sh3bp4	SH3-domain binding protein 4 [Source:MGI Symbol;Acc:MGI:2138297]	2	protein_coding	ensembl_havana	-0.559614	5.48776	1.78739	0.210039	0.743661	NA
ENSMUSG00000040105	19	1	28963953	28966811	Plpp6	phospholipid phosphatase 6 [Source:MGI Symbol;Acc:MGI:1921661]	1	protein_coding	ensembl_havana	-0.559613	4.82046	1.18054	0.302033	0.821705	NA
ENSMUSG00000054648	8	-1	69702656	69716983	Zfp869	zinc finger protein 869 [Source:MGI Symbol;Acc:MGI:1914119]	14	protein_coding	ensembl_havana	-0.559339	6.96999	6.61968	0.0268785	0.346795	NA
ENSMUSG00000020747	11	1	115765433	115799366	Tmem94	transmembrane protein 94 [Source:MGI Symbol;Acc:MGI:1919197]	8	protein_coding	ensembl_havana	0.559211	5.28968	3.48465	0.090593	0.563355	NA
ENSMUSG00000022587	15	1	74955051	74959905	Ly6e	lymphocyte antigen 6 complex, locus E [Source:MGI Symbol;Acc:MGI:106651]	16	protein_coding	ensembl_havana	0.559204	5.99973	3.20743	0.10271	0.592955	NA
ENSMUSG00000041515	8	1	120736358	120756694	Irf8	interferon regulatory factor 8 [Source:MGI Symbol;Acc:MGI:96395]	7	protein_coding	ensembl_havana	-0.558735	4.52239	0.803199	0.390615	0.873618	NA
ENSMUSG00000034663	5	1	96997689	97091867	Bmp2k	BMP2 inducible kinase [Source:MGI Symbol;Acc:MGI:2155456]	2	protein_coding	ensembl_havana	-0.558612	6.32058	5.94364	0.0340736	0.384823	NA
ENSMUSG00000032507	9	-1	113963637	114046191	Fbxl2	F-box and leucine-rich repeat protein 2 [Source:MGI Symbol;Acc:MGI:1919429]	6	protein_coding	ensembl_havana	0.558594	4.35359	4.27428	0.0643726	0.495473	NA
ENSMUSG00000001946	9	1	37528078	37538319	Esam	endothelial cell-specific adhesion molecule [Source:MGI Symbol;Acc:MGI:1916774]	6	protein_coding	ensembl_havana	0.558372	6.76756	1.1598	0.306098	0.823665	NA
ENSMUSG00000031673	8	-1	102632095	102785642	Cdh11	cadherin 11 [Source:MGI Symbol;Acc:MGI:99217]	3	protein_coding	ensembl_havana	-0.55834	4.94151	1.65761	0.226119	0.756428	NA
ENSMUSG00000035311	10	1	88379132	88447329	Gnptab	N-acetylglucosamine-1-phosphate transferase, alpha and beta subunits [Source:MGI Symbol;Acc:MGI:3643902]	7	protein_coding	ensembl_havana	0.558328	5.46241	2.53875	0.141296	0.661628	NA
ENSMUSG00000066152	4	1	62262562	62298411	Slc31a2	solute carrier family 31, member 2 [Source:MGI Symbol;Acc:MGI:1333844]	3	protein_coding	ensembl_havana	-0.558323	6.68851	2.85913	0.120864	0.627954	NA
ENSMUSG00000053870	3	-1	155084918	155093403	Fpgt	fucose-1-phosphate guanylyltransferase [Source:MGI Symbol;Acc:MGI:1922790]	6	protein_coding	ensembl_havana	-0.558313	5.17778	7.6022	0.0194176	0.299435	NA
ENSMUSG00000022836	16	1	34745210	35002420	Mylk	myosin, light polypeptide kinase [Source:MGI Symbol;Acc:MGI:894806]	8	protein_coding	ensembl_havana	0.558117	5.99788	2.91206	0.117858	0.62346	NA
ENSMUSG00000042903	X	1	101254528	101260873	Foxo4	forkhead box O4 [Source:MGI Symbol;Acc:MGI:1891915]	3	protein_coding	ensembl_havana	0.558103	3.24879	1.79335	0.209205	0.742317	NA
ENSMUSG00000038128	18	1	32934931	33191228	Camk4	calcium/calmodulin-dependent protein kinase IV [Source:MGI Symbol;Acc:MGI:88258]	4	protein_coding	ensembl_havana	0.5578	3.088	0.756364	0.404292	0.881716	NA
ENSMUSG00000028633	4	-1	120539868	120570276	Ctps	cytidine 5'-triphosphate synthase [Source:MGI Symbol;Acc:MGI:1858304]	3	protein_coding	ensembl_havana	-0.557582	6.28906	10.5467	0.00824675	0.204659	NA
ENSMUSG00000022673	16	-1	15623897	15637400	Mcm4	minichromosome maintenance complex component 4 [Source:MGI Symbol;Acc:MGI:103199]	3	protein_coding	ensembl_havana	-0.557547	5.07995	12.7825	0.0046899	0.149099	NA
ENSMUSG00000030815	7	1	127573340	127583307	Phkg2	phosphorylase kinase, gamma 2 (testis) [Source:MGI Symbol;Acc:MGI:1916211]	11	protein_coding	ensembl_havana	0.557536	5.21916	11.7226	0.00608074	0.174084	NA
ENSMUSG00000112254	12	-1	75505800	75508745	Gm47690	predicted gene, 47690 [Source:MGI Symbol;Acc:MGI:6096796]	1	TEC	havana	0.557336	2.72075	1.36032	0.269764	0.794617	NA
ENSMUSG00000008682	X	1	74270812	74273135	Rpl10	ribosomal protein L10 [Source:MGI Symbol;Acc:MGI:105943]	11	protein_coding	ensembl_havana	0.557277	7.37485	2.26702	0.162206	0.696246	NA
ENSMUSG00000020893	11	1	69095217	69109960	Per1	period circadian clock 1 [Source:MGI Symbol;Acc:MGI:1098283]	6	protein_coding	ensembl_havana	-0.556746	8.19494	5.36714	0.0418904	0.421223	NA
ENSMUSG00000068220	15	1	78926725	78930465	Lgals1	lectin, galactose binding, soluble 1 [Source:MGI Symbol;Acc:MGI:96777]	2	protein_coding	ensembl_havana	0.556731	4.14946	4.71293	0.053864	0.462358	NA
ENSMUSG00000072663	15	-1	9578193	9748868	Spef2	sperm flagellar 2 [Source:MGI Symbol;Acc:MGI:2443727]	6	protein_coding	ensembl_havana	-0.556705	2.1193	1.80643	0.207461	0.742173	NA
ENSMUSG00000047675	4	-1	117153827	117156243	Rps8	ribosomal protein S8 [Source:MGI Symbol;Acc:MGI:98166]	6	protein_coding	ensembl_havana	0.556626	8.29113	1.49243	0.249079	0.775051	NA
ENSMUSG00000107240	5	-1	115427218	115429475	Gm43231	predicted gene 43231 [Source:MGI Symbol;Acc:MGI:5663368]	1	TEC	havana	-0.556618	2.35832	0.545091	0.476825	0.914085	NA
ENSMUSG00000063663	X	-1	108737016	108834372	Brwd3	bromodomain and WD repeat domain containing 3 [Source:MGI Symbol;Acc:MGI:3029414]	5	protein_coding	ensembl_havana	0.556618	4.68049	3.98511	0.0727075	0.520084	NA
ENSMUSG00000029416	5	-1	127595664	127632897	Slc15a4	solute carrier family 15, member 4 [Source:MGI Symbol;Acc:MGI:2140796]	11	protein_coding	ensembl_havana	-0.5566	4.65523	1.24922	0.289107	0.810324	NA
ENSMUSG00000014813	14	1	69029238	69041804	Stc1	stanniocalcin 1 [Source:MGI Symbol;Acc:MGI:109131]	1	protein_coding	ensembl_havana	-0.556491	6.41864	0.766778	0.401187	0.8799	NA
ENSMUSG00000069206	13	-1	67424549	67451624	Zfp874a	zinc finger protein 874a [Source:MGI Symbol;Acc:MGI:3040703]	9	protein_coding	ensembl_havana	-0.5563	4.20451	8.36755	0.0153157	0.267234	NA
ENSMUSG00000024222	17	-1	28399094	28517527	Fkbp5	FK506 binding protein 5 [Source:MGI Symbol;Acc:MGI:104670]	15	protein_coding	ensembl_havana	0.556195	5.72484	4.42697	0.0607161	0.483574	NA
ENSMUSG00000057895	9	1	122923072	122931028	Zfp105	zinc finger protein 105 [Source:MGI Symbol;Acc:MGI:1277119]	2	protein_coding	ensembl_havana	-0.55595	3.94538	7.53071	0.0198648	0.300796	NA
ENSMUSG00000110685	8	-1	71824641	71857281	Gm5373	predicted gene 5373 [Source:MGI Symbol;Acc:MGI:3779485]	2	transcribed_unprocessed_pseudogene	havana	-0.555759	7.43484	1.38067	0.266451	0.791873	NA
ENSMUSG00000032402	9	-1	63646767	63757994	Smad3	SMAD family member 3 [Source:MGI Symbol;Acc:MGI:1201674]	5	protein_coding	ensembl_havana	-0.555552	6.95618	9.60509	0.010675	0.227011	NA
ENSMUSG00000019518	5	1	138172002	138180429	Ap4m1	adaptor-related protein complex AP-4, mu 1 [Source:MGI Symbol;Acc:MGI:1337063]	7	protein_coding	ensembl_havana	0.555236	4.44571	7.41239	0.0206325	0.30615	NA
ENSMUSG00000034892	12	-1	69157722	69159186	Rps29	ribosomal protein S29 [Source:MGI Symbol;Acc:MGI:107681]	2	protein_coding	ensembl_havana	0.555133	7.74455	1.16519	0.305035	0.82351	NA
ENSMUSG00000046364	7	1	109519147	109522367	Rpl27a	ribosomal protein L27A [Source:MGI Symbol;Acc:MGI:1347076]	6	protein_coding	ensembl_havana	0.555028	6.4326	2.66951	0.132463	0.646271	NA
ENSMUSG00000002279	17	1	25579085	25662826	Lmf1	lipase maturation factor 1 [Source:MGI Symbol;Acc:MGI:1923733]	10	protein_coding	ensembl_havana	0.555014	3.87446	9.77453	0.0101804	0.224295	NA
ENSMUSG00000056999	19	-1	37268743	37337852	Ide	insulin degrading enzyme [Source:MGI Symbol;Acc:MGI:96412]	5	protein_coding	ensembl_havana	0.554799	6.49529	3.93432	0.0746036	0.524395	NA
ENSMUSG00000031738	8	1	92674288	92680956	Irx6	Iroquois homeobox 6 [Source:MGI Symbol;Acc:MGI:1927642]	2	protein_coding	ensembl_havana	0.554584	4.51905	0.466188	0.50982	0.925886	NA
ENSMUSG00000052456	8	-1	85017931	85025281	Asna1	arsA arsenite transporter, ATP-binding, homolog 1 (bacterial) [Source:MGI Symbol;Acc:MGI:1928379]	4	protein_coding	ensembl_havana	0.554538	6.2202	23.7422	0.000565894	0.0479702	NA
ENSMUSG00000020454	11	1	3202392	3244588	Eif4enif1	eukaryotic translation initiation factor 4E nuclear import factor 1 [Source:MGI Symbol;Acc:MGI:1921453]	13	protein_coding	ensembl_havana	0.554202	6.24635	14.6493	0.00305871	0.117358	NA
ENSMUSG00000008999	2	-1	172868012	172940321	Bmp7	bone morphogenetic protein 7 [Source:MGI Symbol;Acc:MGI:103302]	2	protein_coding	ensembl_havana	0.554186	3.14305	0.988998	0.342789	0.848232	NA
ENSMUSG00000004035	3	-1	107926334	107931817	Gstm7	glutathione S-transferase, mu 7 [Source:MGI Symbol;Acc:MGI:1915562]	5	protein_coding	ensembl_havana	0.553844	3.54055	1.12319	0.313466	0.828979	NA
ENSMUSG00000028173	3	1	159839672	159938664	Wls	wntless WNT ligand secretion mediator [Source:MGI Symbol;Acc:MGI:1915401]	7	protein_coding	ensembl_havana	0.553655	4.45262	0.755847	0.404447	0.881716	NA
ENSMUSG00000001376	6	1	3498382	3603531	Vps50	VPS50 EARP/GARPII complex subunit [Source:MGI Symbol;Acc:MGI:1920538]	9	protein_coding	ensembl_havana	0.553585	6.11835	9.31461	0.0115918	0.235403	NA
ENSMUSG00000031584	8	1	33652523	33698163	Gsr	glutathione reductase [Source:MGI Symbol;Acc:MGI:95804]	3	protein_coding	ensembl_havana	0.553491	5.27432	1.62546	0.230357	0.759873	NA
ENSMUSG00000026141	1	-1	24261890	24587472	Col19a1	collagen, type XIX, alpha 1 [Source:MGI Symbol;Acc:MGI:1095415]	3	protein_coding	ensembl_havana	-0.553443	2.01259	4.29041	0.0638595	0.494828	NA
ENSMUSG00000102302	1	-1	165230371	165235125	Gm38190	predicted gene, 38190 [Source:MGI Symbol;Acc:MGI:5611418]	1	sense_intronic	havana	0.553386	2.8801	1.9384	0.192877	0.733235	NA
ENSMUSG00000016624	15	-1	84785381	84856049	Phf21b	PHD finger protein 21B [Source:MGI Symbol;Acc:MGI:2443812]	6	protein_coding	ensembl_havana	0.553344	5.05063	9.81827	0.0100572	0.222755	NA
ENSMUSG00000020227	10	-1	120141648	120202130	Irak3	interleukin-1 receptor-associated kinase 3 [Source:MGI Symbol;Acc:MGI:1921164]	5	protein_coding	ensembl_havana	-0.553022	4.0838	0.865647	0.373468	0.863313	NA
ENSMUSG00000048154	15	-1	98831669	98871204	Kmt2d	lysine (K)-specific methyltransferase 2D [Source:MGI Symbol;Acc:MGI:2682319]	5	protein_coding	ensembl_havana	0.552805	8.05248	4.76618	0.0528386	0.459266	NA
ENSMUSG00000025161	11	1	120948480	120960868	Slc16a3	solute carrier family 16 (monocarboxylic acid transporters), member 3 [Source:MGI Symbol;Acc:MGI:1933438]	8	protein_coding	ensembl_havana	-0.552608	4.11455	3.90344	0.0751717	0.525375	NA
ENSMUSG00000044005	10	1	128194457	128210004	Gls2	glutaminase 2 (liver, mitochondrial) [Source:MGI Symbol;Acc:MGI:2143539]	11	protein_coding	ensembl_havana	-0.552486	2.83024	3.00467	0.112283	0.611959	NA
ENSMUSG00000024646	18	1	84838704	84879871	Cyb5a	cytochrome b5 type A (microsomal) [Source:MGI Symbol;Acc:MGI:1926952]	8	protein_coding	ensembl_havana	0.552486	5.17645	2.80105	0.124275	0.636391	NA
ENSMUSG00000000058	6	1	17281185	17289115	Cav2	caveolin 2 [Source:MGI Symbol;Acc:MGI:107571]	3	protein_coding	ensembl_havana	-0.552004	4.80877	3.4228	0.0929679	0.571715	NA
ENSMUSG00000116056	15	1	102657111	102660468	Gm4544	predicted gene 4544 [Source:MGI Symbol;Acc:MGI:3782728]	3	lincRNA	havana	-0.551815	2.35455	4.48002	0.0591147	0.478789	NA
ENSMUSG00000021587	13	1	75089826	75134861	Pcsk1	proprotein convertase subtilisin/kexin type 1 [Source:MGI Symbol;Acc:MGI:97511]	3	protein_coding	ensembl_havana	0.55176	4.08497	0.534132	0.481179	0.914639	NA
ENSMUSG00000027508	3	-1	9687479	9833679	Pag1	phosphoprotein associated with glycosphingolipid microdomains 1 [Source:MGI Symbol;Acc:MGI:2443160]	5	protein_coding	ensembl_havana	-0.551756	5.47666	3.0464	0.110642	0.605904	NA
ENSMUSG00000018474	11	-1	69343273	69369406	Chd3	chromodomain helicase DNA binding protein 3 [Source:MGI Symbol;Acc:MGI:1344395]	11	protein_coding	ensembl_havana	0.551634	7.04374	7.75809	0.0184838	0.290745	NA
ENSMUSG00000071604	19	-1	23972750	24031019	Fam189a2	family with sequence similarity 189, member A2 [Source:MGI Symbol;Acc:MGI:2685813]	2	protein_coding	ensembl_havana	0.551384	5.63601	1.21837	0.294815	0.814839	NA
ENSMUSG00000022701	16	1	43889800	43964314	Ccdc191	coiled-coil domain containing 191 [Source:MGI Symbol;Acc:MGI:1922661]	6	protein_coding	ensembl_havana	-0.551264	5.15767	3.4125	0.0934988	0.572491	NA
ENSMUSG00000023064	14	-1	34370274	34374789	Sncg	synuclein, gamma [Source:MGI Symbol;Acc:MGI:1298397]	1	protein_coding	ensembl_havana	0.551142	4.49269	0.868604	0.372685	0.863313	NA
ENSMUSG00000029095	5	1	35757880	35884973	Ablim2	actin-binding LIM protein 2 [Source:MGI Symbol;Acc:MGI:2385758]	17	protein_coding	ensembl_havana	-0.551049	5.12214	2.33548	0.156582	0.688164	NA
ENSMUSG00000104344	9	1	105064777	105068021	Gm38077	predicted gene, 38077 [Source:MGI Symbol;Acc:MGI:5611305]	1	TEC	havana	0.5508	3.48336	1.1471	0.308625	0.825399	NA
ENSMUSG00000079042	8	-1	65028417	65037336	Apela	apelin receptor early endogenous ligand [Source:MGI Symbol;Acc:MGI:3642370]	2	protein_coding	ensembl_havana	-0.550432	3.37007	3.18454	0.103266	0.593613	NA
ENSMUSG00000048550	2	1	21205724	21215009	Thnsl1	threonine synthase-like 1 (bacterial) [Source:MGI Symbol;Acc:MGI:2139347]	5	protein_coding	ensembl_havana	-0.550341	4.53511	6.48131	0.0281115	0.353618	NA
ENSMUSG00000034271	12	1	85599027	85639878	Jdp2	Jun dimerization protein 2 [Source:MGI Symbol;Acc:MGI:1932093]	4	protein_coding	ensembl_havana	-0.550175	5.37533	0.742029	0.408629	0.884578	NA
ENSMUSG00000073676	1	1	55088132	55091307	Hspe1	heat shock protein 1 (chaperonin 10) [Source:MGI Symbol;Acc:MGI:104680]	2	protein_coding	ensembl_havana	-0.549951	5.8614	2.35222	0.155245	0.685324	NA
ENSMUSG00000033717	19	1	54044151	54048982	Adra2a	adrenergic receptor, alpha 2a [Source:MGI Symbol;Acc:MGI:87934]	2	protein_coding	ensembl_havana	-0.549643	3.11385	2.12018	0.174852	0.710488	NA
ENSMUSG00000025498	7	-1	141262706	141266481	Irf7	interferon regulatory factor 7 [Source:MGI Symbol;Acc:MGI:1859212]	13	protein_coding	ensembl_havana	-0.549521	5.01071	4.95121	0.0491806	0.449604	NA
ENSMUSG00000026516	1	-1	181087138	181144204	Nvl	nuclear VCP-like [Source:MGI Symbol;Acc:MGI:1914709]	5	protein_coding	ensembl_havana	0.549201	6.17596	4.69335	0.0545605	0.464136	NA
ENSMUSG00000104204	6	-1	57684739	57687580	Gm37397	predicted gene, 37397 [Source:MGI Symbol;Acc:MGI:5610625]	1	TEC	havana	-0.548519	2.30373	8.19835	0.0161248	0.274231	NA
ENSMUSG00000055652	7	1	75848310	75874131	Klhl25	kelch-like 25 [Source:MGI Symbol;Acc:MGI:2668031]	6	protein_coding	ensembl_havana	-0.54828	4.40377	4.87571	0.0505308	0.453622	NA
ENSMUSG00000004113	2	-1	24603887	24763152	Cacna1b	calcium channel, voltage-dependent, N type, alpha 1B subunit [Source:MGI Symbol;Acc:MGI:88296]	10	protein_coding	ensembl_havana	0.548236	5.84901	0.455036	0.514817	0.926322	NA
ENSMUSG00000085622	12	-1	70991615	71015832	3110056K07Rik	RIKEN cDNA 3110056K07 gene [Source:MGI Symbol;Acc:MGI:1920454]	3	processed_transcript	havana	-0.547816	3.67435	4.03082	0.0711407	0.51444	NA
ENSMUSG00000074890	2	-1	121128307	121140653	Lcmt2	leucine carboxyl methyltransferase 2 [Source:MGI Symbol;Acc:MGI:1353659]	2	protein_coding	ensembl_havana	-0.547738	3.88113	5.56504	0.038926	0.410326	NA
ENSMUSG00000053965	3	1	122728947	122859374	Pde5a	phosphodiesterase 5A, cGMP-specific [Source:MGI Symbol;Acc:MGI:2651499]	4	protein_coding	ensembl_havana	0.547324	3.09282	1.77274	0.211588	0.744593	NA
ENSMUSG00000022906	16	1	35938470	35972605	Parp9	poly (ADP-ribose) polymerase family, member 9 [Source:MGI Symbol;Acc:MGI:1933117]	7	protein_coding	ensembl_havana	-0.547282	4.42001	6.41287	0.0287813	0.354979	NA
ENSMUSG00000006021	7	1	16119895	16127516	Kptn	kaptin [Source:MGI Symbol;Acc:MGI:1890380]	8	protein_coding	ensembl_havana	0.54715	3.70628	10.9558	0.00740172	0.194983	NA
ENSMUSG00000074862	10	1	81606270	81620703	BC025920	cDNA sequence BC025920 [Source:MGI Symbol;Acc:MGI:2670983]	5	protein_coding	ensembl_havana	-0.546981	4.38796	2.15742	0.171767	0.704559	NA
ENSMUSG00000038274	19	1	6057844	6059524	Fau	Finkel-Biskis-Reilly murine sarcoma virus (FBR-MuSV) ubiquitously expressed (fox derived) [Source:MGI Symbol;Acc:MGI:102547]	9	protein_coding	ensembl_havana	0.546352	7.0174	1.27276	0.284858	0.807183	NA
ENSMUSG00000016918	1	1	12692277	12861192	Sulf1	sulfatase 1 [Source:MGI Symbol;Acc:MGI:2138563]	10	protein_coding	ensembl_havana	-0.546158	5.51043	2.36025	0.154609	0.683477	NA
ENSMUSG00000030748	7	1	125552120	125579474	Il4ra	interleukin 4 receptor, alpha [Source:MGI Symbol;Acc:MGI:105367]	5	protein_coding	ensembl_havana	0.545607	5.91735	1.79461	0.209189	0.742317	NA
ENSMUSG00000020023	10	1	94311949	94590956	Tmcc3	transmembrane and coiled coil domains 3 [Source:MGI Symbol;Acc:MGI:2442900]	9	protein_coding	ensembl_havana	-0.545554	5.87226	2.56928	0.139168	0.659215	NA
ENSMUSG00000036480	1	1	87183313	87188405	Prss56	protease, serine 56 [Source:MGI Symbol;Acc:MGI:1916703]	1	protein_coding	ensembl_havana	-0.54543	4.72102	0.647525	0.439189	0.89969	NA
ENSMUSG00000112342	10	1	102319613	102321894	Gm47031	predicted gene, 47031 [Source:MGI Symbol;Acc:MGI:6095726]	1	sense_intronic	havana	-0.544822	5.85105	3.64521	0.0844744	0.546973	NA
ENSMUSG00000060181	10	-1	117733679	117746365	Slc35e3	solute carrier family 35, member E3 [Source:MGI Symbol;Acc:MGI:2448489]	2	protein_coding	ensembl_havana	-0.544433	5.27213	10.913	0.00748515	0.195579	NA
ENSMUSG00000078851	11	1	58954685	58956830	H2aw	H2A.W histone [Source:MGI Symbol;Acc:MGI:2448458]	1	protein_coding	ensembl_havana	-0.544248	4.97505	10.3554	0.00868149	0.208236	NA
ENSMUSG00000069114	3	1	9250602	9285333	Zbtb10	zinc finger and BTB domain containing 10 [Source:MGI Symbol;Acc:MGI:2139883]	1	protein_coding	ensembl_havana	-0.544233	5.35864	6.07607	0.0324269	0.375138	NA
ENSMUSG00000074991	16	1	59407332	59464504	Gabrr3	gamma-aminobutyric acid (GABA) receptor, rho 3 [Source:MGI Symbol;Acc:MGI:3588203]	1	protein_coding	ensembl_havana	-0.544204	4.42932	0.456898	0.513976	0.926322	NA
ENSMUSG00000111758	9	-1	43924751	43970253	Gm30373	predicted gene, 30373 [Source:MGI Symbol;Acc:MGI:5589532]	2	lincRNA	havana	-0.544171	2.89649	3.70341	0.0818474	0.539695	NA
ENSMUSG00000012296	17	-1	46257851	46283026	Tjap1	tight junction associated protein 1 [Source:MGI Symbol;Acc:MGI:1921344]	17	protein_coding	ensembl_havana	-0.544065	5.64147	10.1417	0.00919986	0.212544	NA
ENSMUSG00000012848	7	1	12922290	12926686	Rps5	ribosomal protein S5 [Source:MGI Symbol;Acc:MGI:1097682]	6	protein_coding	ensembl_havana	0.543946	7.77044	1.04694	0.329657	0.838527	NA
ENSMUSG00000025403	10	-1	127517123	127522444	Shmt2	serine hydroxymethyltransferase 2 (mitochondrial) [Source:MGI Symbol;Acc:MGI:1277989]	7	protein_coding	ensembl_havana	0.543826	6.2569	0.894337	0.365974	0.861325	NA
ENSMUSG00000006611	13	-1	23702034	23710854	Hfe	homeostatic iron regulator [Source:MGI Symbol;Acc:MGI:109191]	4	protein_coding	ensembl_havana	0.543263	2.92342	1.45811	0.254172	0.77913	NA
ENSMUSG00000028656	4	-1	122859047	122886056	Cap1	CAP, adenylate cyclase-associated protein 1 (yeast) [Source:MGI Symbol;Acc:MGI:88262]	7	protein_coding	ensembl_havana	0.543158	7.30573	1.72153	0.218	0.751286	NA
ENSMUSG00000020042	10	1	85386814	85660292	Btbd11	BTB (POZ) domain containing 11 [Source:MGI Symbol;Acc:MGI:1921257]	8	protein_coding	ensembl_havana	-0.543043	4.73929	1.55345	0.240244	0.769285	NA
ENSMUSG00000057156	14	-1	54852736	54870961	Homez	homeodomain leucine zipper-encoding gene [Source:MGI Symbol;Acc:MGI:2678023]	4	protein_coding	ensembl_havana	-0.54297	3.53926	5.32054	0.0426279	0.425197	NA
ENSMUSG00000006007	1	1	150319417	150333906	Pdc	phosducin [Source:MGI Symbol;Acc:MGI:98090]	4	protein_coding	ensembl_havana	-0.542606	8.55586	1.57754	0.236874	0.765631	NA
ENSMUSG00000073197	12	1	18514510	18535254	5730507C01Rik	RIKEN cDNA 5730507C01 gene [Source:MGI Symbol;Acc:MGI:1917882]	2	protein_coding	ensembl_havana	0.542475	2.87695	0.338428	0.573257	0.948659	NA
ENSMUSG00000042364	13	-1	113592179	113618564	Snx18	sorting nexin 18 [Source:MGI Symbol;Acc:MGI:2137642]	3	protein_coding	ensembl_havana	-0.541973	5.94887	2.39996	0.151513	0.676666	NA
ENSMUSG00000059742	2	-1	62693414	63184287	Kcnh7	potassium voltage-gated channel, subfamily H (eag-related), member 7 [Source:MGI Symbol;Acc:MGI:2159566]	4	protein_coding	ensembl_havana	0.54197	3.93934	0.540783	0.478529	0.91422	NA
ENSMUSG00000068250	6	-1	149157147	149188712	Amn1	antagonist of mitotic exit network 1 [Source:MGI Symbol;Acc:MGI:2442933]	11	protein_coding	ensembl_havana	-0.541804	4.61483	12.3609	0.00519212	0.159158	NA
ENSMUSG00000025666	X	1	81070698	81097872	Tmem47	transmembrane protein 47 [Source:MGI Symbol;Acc:MGI:2177570]	3	protein_coding	ensembl_havana	-0.541766	4.52502	3.54967	0.0877499	0.556725	NA
ENSMUSG00000103234	Y	-1	16691330	16697033	Gm37158	predicted gene, 37158 [Source:MGI Symbol;Acc:MGI:5610386]	1	TEC	havana	-0.541738	3.1483	9.21664	0.0119222	0.237399	NA
ENSMUSG00000059336	18	-1	78100091	78142119	Slc14a1	solute carrier family 14 (urea transporter), member 1 [Source:MGI Symbol;Acc:MGI:1351654]	3	protein_coding	ensembl_havana	-0.541162	4.81086	1.7965	0.208968	0.742201	NA
ENSMUSG00000029434	5	-1	123528659	123573038	Vps33a	VPS33A CORVET/HOPS core subunit [Source:MGI Symbol;Acc:MGI:1924823]	4	protein_coding	ensembl_havana	0.540894	6.50152	12.0536	0.00559899	0.165963	NA
ENSMUSG00000052605	7	-1	4844959	4870258	Isoc2b	isochorismatase domain containing 2b [Source:MGI Symbol;Acc:MGI:1914691]	5	protein_coding	ensembl_havana	-0.540889	2.47766	1.24372	0.290086	0.811081	NA
ENSMUSG00000044026	19	1	38395980	38405610	Slc35g1	solute carrier family 35, member G1 [Source:MGI Symbol;Acc:MGI:2444789]	2	protein_coding	ensembl_havana	0.540721	3.37248	1.39491	0.264146	0.788362	NA
ENSMUSG00000022237	15	-1	31291478	31367726	Ankrd33b	ankyrin repeat domain 33B [Source:MGI Symbol;Acc:MGI:1917904]	7	protein_coding	ensembl_havana	-0.540663	7.80292	4.00503	0.0721092	0.517572	NA
ENSMUSG00000055480	13	-1	67254918	67278466	Zfp458	zinc finger protein 458 [Source:MGI Symbol;Acc:MGI:3040691]	4	protein_coding	ensembl_havana	-0.540662	2.77174	3.9417	0.0738742	0.523301	NA
ENSMUSG00000039197	14	1	21052574	21448569	Adk	adenosine kinase [Source:MGI Symbol;Acc:MGI:87930]	10	protein_coding	ensembl_havana	0.540105	4.1203	6.85153	0.0247986	0.336212	NA
ENSMUSG00000043301	16	-1	94748636	94997701	Kcnj6	potassium inwardly-rectifying channel, subfamily J, member 6 [Source:MGI Symbol;Acc:MGI:104781]	7	protein_coding	ensembl_havana	0.539556	2.84591	0.566812	0.468396	0.912084	NA
ENSMUSG00000061331	5	1	127877333	127878490	Gm17132	predicted gene 17132 [Source:MGI Symbol;Acc:MGI:4937959]	1	unprocessed_pseudogene	havana	-0.539201	3.69179	3.38025	0.0944708	0.572558	NA
ENSMUSG00000047888	15	1	80711313	80941085	Tnrc6b	trinucleotide repeat containing 6b [Source:MGI Symbol;Acc:MGI:2443730]	10	protein_coding	ensembl_havana	0.538945	7.99151	1.50841	0.246723	0.774742	NA
ENSMUSG00000004931	10	1	81266960	81273246	Apba3	amyloid beta (A4) precursor protein-binding, family A, member 3 [Source:MGI Symbol;Acc:MGI:1888527]	11	protein_coding	ensembl_havana	0.538738	4.63537	2.28901	0.160372	0.694301	NA
ENSMUSG00000107176	6	-1	66875321	66875743	Gm9794	predicted pseudogene 9794 [Source:MGI Symbol;Acc:MGI:3642653]	1	processed_pseudogene	havana	0.538416	5.79885	1.03908	0.331394	0.838527	NA
ENSMUSG00000035504	10	1	80329953	80336441	Reep6	receptor accessory protein 6 [Source:MGI Symbol;Acc:MGI:1917585]	7	protein_coding	ensembl_havana	0.538354	7.60458	1.18501	0.301168	0.821673	NA
ENSMUSG00000064373	15	1	3268547	3280508	Selenop	selenoprotein P [Source:MGI Symbol;Acc:MGI:894288]	7	protein_coding	ensembl_havana	0.537897	5.29541	1.19747	0.298773	0.819664	NA
ENSMUSG00000056296	14	1	13284780	13616340	Synpr	synaptoporin [Source:MGI Symbol;Acc:MGI:1919253]	9	protein_coding	ensembl_havana	-0.537503	6.92295	1.53518	0.242844	0.771041	NA
ENSMUSG00000058546	11	-1	78180932	78183584	Rpl23a	ribosomal protein L23A [Source:MGI Symbol;Acc:MGI:3040672]	3	protein_coding	ensembl_havana	0.537501	7.71404	1.73733	0.216054	0.75031	NA
ENSMUSG00000040711	11	1	32347820	32428173	Sh3pxd2b	SH3 and PX domains 2B [Source:MGI Symbol;Acc:MGI:2442062]	3	protein_coding	ensembl_havana	-0.537234	6.57648	17.1465	0.00181659	0.0869062	NA
ENSMUSG00000001424	6	1	28475139	28935162	Snd1	staphylococcal nuclease and tudor domain containing 1 [Source:MGI Symbol;Acc:MGI:1929266]	12	protein_coding	ensembl_havana	0.536991	6.06077	3.33017	0.0971382	0.578448	NA
ENSMUSG00000018102	13	1	23684199	23692908	H2bc4	H2B clustered histone 4 [Source:MGI Symbol;Acc:MGI:1915274]	1	protein_coding	ensembl_havana	-0.536959	5.27453	0.903205	0.363704	0.859876	NA
ENSMUSG00000025092	19	-1	58795750	58943654	Hspa12a	heat shock protein 12A [Source:MGI Symbol;Acc:MGI:1920692]	10	protein_coding	ensembl_havana	0.536794	7.74504	0.735069	0.410761	0.885194	NA
ENSMUSG00000033554	3	1	115887837	115934361	Dph5	diphthamide biosynthesis 5 [Source:MGI Symbol;Acc:MGI:1916990]	8	protein_coding	ensembl_havana	-0.53675	4.63074	3.88689	0.0757828	0.527083	NA
ENSMUSG00000106099	3	-1	119743208	119746446	Gm42664	predicted gene 42664 [Source:MGI Symbol;Acc:MGI:5662801]	1	sense_intronic	havana	0.536707	5.10836	0.43001	0.526368	0.931614	NA
ENSMUSG00000022507	16	1	8830100	8858922	1810013L24Rik	RIKEN cDNA 1810013L24 gene [Source:MGI Symbol;Acc:MGI:1916303]	2	protein_coding	ensembl_havana	-0.536622	7.1258	12.834	0.00463272	0.14891	NA
ENSMUSG00000064289	2	1	61578585	61654171	Tank	TRAF family member-associated Nf-kappa B activator [Source:MGI Symbol;Acc:MGI:107676]	11	protein_coding	ensembl_havana	-0.536593	5.50806	6.60929	0.026925	0.346795	NA
ENSMUSG00000073982	7	-1	102239123	102256054	Rhog	ras homolog family member G [Source:MGI Symbol;Acc:MGI:1928370]	3	protein_coding	ensembl_havana	0.536336	4.19978	0.696516	0.422902	0.891538	NA
ENSMUSG00000038152	13	1	45965253	45966508	5033430I15Rik	RIKEN cDNA 5033430I15 gene [Source:MGI Symbol;Acc:MGI:1923250]	2	lincRNA	ensembl_havana	-0.53553	3.01159	2.8522	0.120723	0.627481	NA
ENSMUSG00000030082	6	-1	88503579	88518905	Sec61a1	Sec61 alpha 1 subunit (S. cerevisiae) [Source:MGI Symbol;Acc:MGI:1858417]	12	protein_coding	ensembl_havana	0.535433	6.99334	17.6505	0.00164531	0.0840578	NA
ENSMUSG00000041923	18	-1	22693181	23041653	Nol4	nucleolar protein 4 [Source:MGI Symbol;Acc:MGI:2441684]	9	protein_coding	ensembl_havana	-0.53538	3.64833	1.31252	0.277875	0.802455	NA
ENSMUSG00000060419	5	-1	129128077	129128517	Rps16-ps2	ribosomal protein S16, pseudogene 2 [Source:MGI Symbol;Acc:MGI:3704259]	1	processed_pseudogene	havana	0.535325	6.62273	1.1175	0.314634	0.83035	NA
ENSMUSG00000097027	13	1	99516629	99521760	Gm26559	predicted gene, 26559 [Source:MGI Symbol;Acc:MGI:5477053]	1	bidirectional_promoter_lncRNA	havana	-0.535249	3.04371	4.29117	0.0638396	0.494828	NA
ENSMUSG00000015944	5	1	134099711	134144343	Castor2	cytosolic arginine sensor for mTORC1 subunit 2 [Source:MGI Symbol;Acc:MGI:1933384]	3	protein_coding	ensembl_havana	0.53457	6.03109	2.85195	0.121279	0.628552	NA
ENSMUSG00000045282	7	-1	4628040	4631422	Tmem86b	transmembrane protein 86B [Source:MGI Symbol;Acc:MGI:1915505]	4	protein_coding	ensembl_havana	-0.534124	3.50522	6.48664	0.0280601	0.353618	NA
ENSMUSG00000003228	19	1	60889749	61095968	Grk5	G protein-coupled receptor kinase 5 [Source:MGI Symbol;Acc:MGI:109161]	3	protein_coding	ensembl_havana	0.534112	5.83003	0.435077	0.523991	0.93077	NA
ENSMUSG00000079523	6	-1	72957347	72958748	Tmsb10	thymosin, beta 10 [Source:MGI Symbol;Acc:MGI:109146]	4	protein_coding	ensembl_havana	0.533998	6.35061	1.79165	0.209537	0.742658	NA
ENSMUSG00000051067	10	-1	80832801	80844039	Lingo3	leucine rich repeat and Ig domain containing 3 [Source:MGI Symbol;Acc:MGI:3609246]	2	protein_coding	ensembl_havana	0.533927	5.25449	2.16877	0.170744	0.703271	NA
ENSMUSG00000021932	14	1	62292589	62372992	Rnaseh2b	ribonuclease H2, subunit B [Source:MGI Symbol;Acc:MGI:1914403]	4	protein_coding	ensembl_havana	0.533879	3.4638	3.97665	0.0727869	0.520356	NA
ENSMUSG00000020672	12	-1	30174482	30373375	Sntg2	syntrophin, gamma 2 [Source:MGI Symbol;Acc:MGI:1919541]	9	protein_coding	ensembl_havana	-0.533837	5.59447	1.13708	0.310642	0.827777	NA
ENSMUSG00000026580	1	1	164115264	164150026	Selp	selectin, platelet [Source:MGI Symbol;Acc:MGI:98280]	5	protein_coding	ensembl_havana	0.533605	4.05808	0.680892	0.427988	0.892948	NA
ENSMUSG00000040710	1	-1	95587682	95667571	St8sia4	ST8 alpha-N-acetyl-neuraminide alpha-2,8-sialyltransferase 4 [Source:MGI Symbol;Acc:MGI:106018]	4	protein_coding	ensembl_havana	0.533371	5.30886	0.225906	0.644501	0.960012	NA
ENSMUSG00000050930	8	1	125669818	125673359	Map10	microtubule-associated protein 10 [Source:MGI Symbol;Acc:MGI:1921643]	1	protein_coding	ensembl_havana	-0.533283	4.68751	4.79872	0.0521021	0.457644	NA
ENSMUSG00000103076	1	-1	80274731	80276413	Gm37902	predicted gene, 37902 [Source:MGI Symbol;Acc:MGI:5611130]	1	TEC	havana	0.532967	1.50661	1.78042	0.210363	0.743905	NA
ENSMUSG00000062785	7	1	44590664	44604754	Kcnc3	potassium voltage gated channel, Shaw-related subfamily, member 3 [Source:MGI Symbol;Acc:MGI:96669]	7	protein_coding	ensembl_havana	0.532918	5.46278	0.858612	0.375341	0.864779	NA
ENSMUSG00000112096	12	-1	76344525	76345381	A430103D13Rik	RIKEN cDNA A430103D13 gene [Source:MGI Symbol;Acc:MGI:1925025]	1	TEC	havana	-0.532845	2.39913	2.74532	0.127121	0.637945	NA
ENSMUSG00000116858	17	1	3198110	3311120	Gm49797	predicted gene, 49797 [Source:MGI Symbol;Acc:MGI:6215329]	3	lincRNA	havana	-0.532707	4.49433	1.58577	0.235737	0.764577	NA
ENSMUSG00000071644	19	1	8967041	8978479	Eef1g	eukaryotic translation elongation factor 1 gamma [Source:MGI Symbol;Acc:MGI:1914410]	6	protein_coding	ensembl_havana	0.532385	8.35863	2.75019	0.127186	0.637945	NA
ENSMUSG00000036862	7	-1	105752990	105787654	Dchs1	dachsous cadherin related 1 [Source:MGI Symbol;Acc:MGI:2685011]	3	protein_coding	ensembl_havana	-0.532307	4.29539	2.82733	0.122456	0.631786	NA
ENSMUSG00000024486	18	-1	36504927	36515805	Hbegf	heparin-binding EGF-like growth factor [Source:MGI Symbol;Acc:MGI:96070]	3	protein_coding	ensembl_havana	-0.532146	7.47612	0.373049	0.554593	0.941018	NA
ENSMUSG00000024844	19	-1	5364638	5367168	Banf1	BAF nuclear assembly factor 1 [Source:MGI Symbol;Acc:MGI:1346330]	4	protein_coding	ensembl_havana	0.532057	5.74274	2.01682	0.185136	0.725218	NA
ENSMUSG00000111594	8	-1	69554802	69585162	Gm3365	predicted gene 3365 [Source:MGI Symbol;Acc:MGI:3781543]	1	unprocessed_pseudogene	havana	-0.531956	2.22364	4.79627	0.0521249	0.457644	NA
ENSMUSG00000027239	2	-1	91929805	91932297	Mdk	midkine [Source:MGI Symbol;Acc:MGI:96949]	4	protein_coding	ensembl_havana	-0.531949	3.37957	2.63943	0.133999	0.650762	NA
ENSMUSG00000024241	17	-1	80393751	80480453	Sos1	SOS Ras/Rac guanine nucleotide exchange factor 1 [Source:MGI Symbol;Acc:MGI:98354]	2	protein_coding	ensembl_havana	0.5319	6.31781	11.5783	0.00630618	0.177704	NA
ENSMUSG00000028581	4	1	130913125	130936141	Laptm5	lysosomal-associated protein transmembrane 5 [Source:MGI Symbol;Acc:MGI:108046]	10	protein_coding	ensembl_havana	0.531858	3.29529	2.0213	0.184384	0.723773	NA
ENSMUSG00000086583	7	-1	114705217	114706235	Gm15500	predicted pseudogene 15500 [Source:MGI Symbol;Acc:MGI:3782947]	2	transcribed_processed_pseudogene	havana	0.531772	8.57101	1.14592	0.308862	0.825559	NA
ENSMUSG00000028799	4	-1	128773088	128806045	Zfp362	zinc finger protein 362 [Source:MGI Symbol;Acc:MGI:2652839]	4	protein_coding	ensembl_havana	0.531771	4.71571	9.57324	0.0107712	0.227439	NA
ENSMUSG00000105572	3	-1	119727748	119729790	Gm43300	predicted gene 43300 [Source:MGI Symbol;Acc:MGI:5663437]	1	TEC	havana	0.531766	3.29128	0.974762	0.346133	0.849278	NA
ENSMUSG00000021281	12	1	111442469	111455018	Tnfaip2	tumor necrosis factor, alpha-induced protein 2 [Source:MGI Symbol;Acc:MGI:104960]	11	protein_coding	ensembl_havana	-0.531715	6.72043	0.858953	0.37525	0.864779	NA
ENSMUSG00000044348	X	-1	136981116	137038302	Slc25a53	solute carrier family 25, member 53 [Source:MGI Symbol;Acc:MGI:1914312]	14	protein_coding	ensembl_havana	-0.531711	4.11601	5.1688	0.0451419	0.435605	NA
ENSMUSG00000052504	16	-1	63543534	63864175	Epha3	Eph receptor A3 [Source:MGI Symbol;Acc:MGI:99612]	6	protein_coding	ensembl_havana	0.531701	3.5693	0.463837	0.510866	0.925886	NA
ENSMUSG00000000982	11	-1	83647844	83649355	Ccl3	chemokine (C-C motif) ligand 3 [Source:MGI Symbol;Acc:MGI:98260]	1	protein_coding	ensembl_havana	-0.531574	6.03189	0.231751	0.640298	0.958918	NA
ENSMUSG00000112523	10	1	106183021	106183891	Gm48377	predicted gene, 48377 [Source:MGI Symbol;Acc:MGI:6097854]	1	TEC	havana	-0.531131	6.87707	0.450109	0.517054	0.927405	NA
ENSMUSG00000032300	9	-1	57253117	57262612	1700017B05Rik	RIKEN cDNA 1700017B05 gene [Source:MGI Symbol;Acc:MGI:1921461]	6	protein_coding	ensembl_havana	-0.531042	4.86733	1.47226	0.252096	0.777318	NA
ENSMUSG00000025372	11	1	119942763	120006782	Baiap2	brain-specific angiogenesis inhibitor 1-associated protein 2 [Source:MGI Symbol;Acc:MGI:2137336]	9	protein_coding	ensembl_havana	-0.530941	5.65671	13.2959	0.00415474	0.138828	NA
ENSMUSG00000028645	4	1	119108711	119137983	Slc2a1	solute carrier family 2 (facilitated glucose transporter), member 1 [Source:MGI Symbol;Acc:MGI:95755]	5	protein_coding	ensembl_havana	-0.53067	8.24037	2.72749	0.128628	0.639475	NA
ENSMUSG00000025931	1	1	20890606	20939650	Paqr8	progestin and adipoQ receptor family member VIII [Source:MGI Symbol;Acc:MGI:1921479]	4	protein_coding	ensembl_havana	-0.530659	3.43827	2.74557	0.127203	0.637945	NA
ENSMUSG00000000740	8	1	123102350	123105244	Rpl13	ribosomal protein L13 [Source:MGI Symbol;Acc:MGI:105922]	5	protein_coding	ensembl_havana	0.53055	7.0747	1.17065	0.303963	0.823414	NA
ENSMUSG00000038845	11	1	95666957	95680773	Phb	prohibitin [Source:MGI Symbol;Acc:MGI:97572]	5	protein_coding	ensembl_havana	0.530524	5.61969	8.55417	0.0144794	0.257884	NA
ENSMUSG00000032501	15	1	59648350	59657099	Trib1	tribbles pseudokinase 1 [Source:MGI Symbol;Acc:MGI:2443397]	2	protein_coding	ensembl_havana	-0.530304	6.65806	2.28547	0.160665	0.694374	NA
ENSMUSG00000032353	9	-1	89699206	89705068	Tmed3	transmembrane p24 trafficking protein 3 [Source:MGI Symbol;Acc:MGI:1913361]	2	protein_coding	ensembl_havana	0.530005	4.7484	19.1718	0.00123373	0.0741174	NA
ENSMUSG00000041225	18	-1	6024427	6136098	Arhgap12	Rho GTPase activating protein 12 [Source:MGI Symbol;Acc:MGI:1922665]	15	protein_coding	ensembl_havana	-0.529983	6.02261	16.1537	0.00222066	0.0974178	NA
ENSMUSG00000044937	10	1	86705811	86776844	Ttc41	tetratricopeptide repeat domain 41 [Source:MGI Symbol;Acc:MGI:2387653]	6	protein_coding	ensembl_havana	-0.529888	2.69858	2.81787	0.122733	0.632515	NA
ENSMUSG00000051855	6	1	30723547	30748465	Mest	mesoderm specific transcript [Source:MGI Symbol;Acc:MGI:96968]	11	protein_coding	ensembl_havana	-0.52979	6.77792	7.67803	0.0189565	0.295956	NA
ENSMUSG00000057036	3	1	24333068	24333511	Gm7536	predicted gene 7536 [Source:MGI Symbol;Acc:MGI:3645137]	1	processed_pseudogene	havana	0.529613	6.97893	1.2923	0.281395	0.804311	NA
ENSMUSG00000037104	17	1	87107679	87137839	Socs5	suppressor of cytokine signaling 5 [Source:MGI Symbol;Acc:MGI:2385459]	3	protein_coding	ensembl_havana	-0.529542	6.40916	18.5702	0.00137982	0.0786494	NA
ENSMUSG00000060938	11	1	68901583	68906989	Rpl26	ribosomal protein L26 [Source:MGI Symbol;Acc:MGI:106022]	6	protein_coding	ensembl_havana	0.52943	8.03087	1.56425	0.238724	0.767598	NA
ENSMUSG00000055150	7	1	6363280	6382605	Zfp78	zinc finger protein 78 [Source:MGI Symbol;Acc:MGI:107783]	7	protein_coding	ensembl_havana	-0.529416	3.85172	2.97754	0.113858	0.614943	NA
ENSMUSG00000116953	17	1	14978468	14991572	9030025P20Rik	RIKEN cDNA 9030025P20 gene [Source:MGI Symbol;Acc:MGI:3583895]	4	protein_coding	ensembl_havana	0.529393	4.35596	6.62336	0.0267805	0.346795	NA
ENSMUSG00000045917	4	1	63558781	63586357	Tmem268	transmembrane protein 268 [Source:MGI Symbol;Acc:MGI:1913920]	5	protein_coding	ensembl_havana	0.529262	4.13081	12.4342	0.00510029	0.158096	NA
ENSMUSG00000024663	19	1	10001669	10038380	Rab3il1	RAB3A interacting protein (rabin3)-like 1 [Source:MGI Symbol;Acc:MGI:1922010]	9	protein_coding	ensembl_havana	-0.529137	2.92366	4.53255	0.0578776	0.476363	NA
ENSMUSG00000032883	1	1	78657825	78707743	Acsl3	acyl-CoA synthetase long-chain family member 3 [Source:MGI Symbol;Acc:MGI:1921455]	7	protein_coding	ensembl_havana	0.529129	7.07699	2.12589	0.174653	0.709908	NA
ENSMUSG00000036478	10	1	96617006	96622809	Btg1	BTG anti-proliferation factor 1 [Source:MGI Symbol;Acc:MGI:88215]	2	protein_coding	ensembl_havana	-0.528868	7.49897	3.41689	0.0932593	0.572491	NA
ENSMUSG00000022246	15	-1	10568969	10714624	Rai14	retinoic acid induced 14 [Source:MGI Symbol;Acc:MGI:1922896]	7	protein_coding	ensembl_havana	-0.528656	6.37775	3.18925	0.103569	0.59433	NA
ENSMUSG00000025571	11	1	117654289	117763439	Tnrc6c	trinucleotide repeat containing 6C [Source:MGI Symbol;Acc:MGI:2443265]	6	protein_coding	ensembl_havana	0.528498	7.07977	1.54188	0.241886	0.76943	NA
ENSMUSG00000024776	19	1	34192229	34240333	Stambpl1	STAM binding protein like 1 [Source:MGI Symbol;Acc:MGI:1923880]	6	protein_coding	ensembl_havana	-0.528473	3.01533	2.63111	0.13446	0.650762	NA
ENSMUSG00000023052	15	-1	102523839	102524942	Npff	neuropeptide FF-amide peptide precursor [Source:MGI Symbol;Acc:MGI:1891708]	2	protein_coding	ensembl_havana	0.528385	2.19779	1.59165	0.234615	0.763305	NA
ENSMUSG00000028364	4	-1	63959785	64047015	Tnc	tenascin C [Source:MGI Symbol;Acc:MGI:101922]	4	protein_coding	ensembl_havana	-0.528371	6.67111	4.20304	0.066523	0.502105	NA
ENSMUSG00000022610	15	-1	89130584	89140703	Mapk12	mitogen-activated protein kinase 12 [Source:MGI Symbol;Acc:MGI:1353438]	7	protein_coding	ensembl_havana	0.528296	3.99873	1.39738	0.263749	0.788362	NA
ENSMUSG00000114367	13	-1	106530998	106531817	Gm48216	predicted gene, 48216 [Source:MGI Symbol;Acc:MGI:6097613]	1	processed_pseudogene	havana	-0.52809	3.11613	1.88607	0.198512	0.735797	NA
ENSMUSG00000022211	14	1	55490651	55508272	Carmil3	capping protein regulator and myosin 1 linker 3 [Source:MGI Symbol;Acc:MGI:2448573]	12	protein_coding	ensembl_havana	0.528036	5.52259	0.918034	0.359954	0.857181	NA
ENSMUSG00000022425	15	-1	54838901	54952892	Enpp2	ectonucleotide pyrophosphatase/phosphodiesterase 2 [Source:MGI Symbol;Acc:MGI:1321390]	9	protein_coding	ensembl_havana	-0.527654	4.718	0.408625	0.536633	0.93374	NA
ENSMUSG00000061838	6	-1	95473009	95718800	Suclg2	succinate-Coenzyme A ligase, GDP-forming, beta subunit [Source:MGI Symbol;Acc:MGI:1306824]	5	protein_coding	ensembl_havana	0.527592	4.06408	9.95923	0.00967229	0.219054	NA
ENSMUSG00000033107	18	1	20944625	20983862	Rnf125	ring finger protein 125 [Source:MGI Symbol;Acc:MGI:1914914]	2	protein_coding	ensembl_havana	-0.527457	4.22962	0.73418	0.411035	0.885406	NA
ENSMUSG00000046909	11	-1	80136678	80142175	Tefm	transcription elongation factor, mitochondrial [Source:MGI Symbol;Acc:MGI:1915800]	3	protein_coding	ensembl_havana	-0.527455	3.01875	6.02048	0.0330179	0.378712	NA
ENSMUSG00000053046	7	1	141949751	142004247	Brsk2	BR serine/threonine kinase 2 [Source:MGI Symbol;Acc:MGI:1923020]	17	protein_coding	ensembl_havana	0.527222	6.8327	1.08419	0.3216	0.834744	NA
ENSMUSG00000061603	12	1	52699383	53155599	Akap6	A kinase (PRKA) anchor protein 6 [Source:MGI Symbol;Acc:MGI:3050566]	2	protein_coding	ensembl_havana	-0.526857	7.0705	2.22637	0.16567	0.696974	NA
ENSMUSG00000032116	9	-1	36729344	36767679	Stt3a	STT3, subunit of the oligosaccharyltransferase complex, homolog A (S. cerevisiae) [Source:MGI Symbol;Acc:MGI:105124]	9	protein_coding	ensembl_havana	0.526796	6.98991	6.72034	0.0259155	0.343934	NA
ENSMUSG00000063531	5	1	14025276	14256689	Sema3e	sema domain, immunoglobulin domain (Ig), short basic domain, secreted, (semaphorin) 3E [Source:MGI Symbol;Acc:MGI:1340034]	3	protein_coding	ensembl_havana	-0.526736	4.80373	1.96384	0.190525	0.728673	NA
ENSMUSG00000036800	15	-1	71431609	71727838	Fam135b	family with sequence similarity 135, member B [Source:MGI Symbol;Acc:MGI:1917613]	4	protein_coding	ensembl_havana	0.526707	6.76443	0.322562	0.582248	0.95051	NA
ENSMUSG00000028843	4	-1	134127406	134128789	Sh3bgrl3	SH3 domain binding glutamic acid-rich protein-like 3 [Source:MGI Symbol;Acc:MGI:1920973]	3	protein_coding	ensembl_havana	0.526676	5.08306	6.2595	0.0303539	0.363514	NA
ENSMUSG00000027353	2	1	132816141	132844197	Mcm8	minichromosome maintenance 8 homologous recombination repair factor [Source:MGI Symbol;Acc:MGI:1913884]	3	protein_coding	ensembl_havana	-0.526439	4.00936	8.21087	0.0160632	0.274231	NA
ENSMUSG00000023051	15	1	102518192	102523676	Tarbp2	TARBP2, RISC loading complex RNA binding subunit [Source:MGI Symbol;Acc:MGI:103027]	14	protein_coding	ensembl_havana	0.526303	4.96336	11.8992	0.00581777	0.170041	NA
ENSMUSG00000054312	3	-1	95862634	95871519	Mrps21	mitochondrial ribosomal protein S21 [Source:MGI Symbol;Acc:MGI:1913542]	4	protein_coding	ensembl_havana	0.526236	4.03184	2.34814	0.155351	0.685551	NA
ENSMUSG00000025290	14	1	24487125	24496959	Rps24	ribosomal protein S24 [Source:MGI Symbol;Acc:MGI:98147]	12	protein_coding	ensembl_havana	0.526071	8.65847	1.7191	0.218303	0.751885	NA
ENSMUSG00000039672	16	1	92292389	92298129	Kcne2	potassium voltage-gated channel, Isk-related subfamily, gene 2 [Source:MGI Symbol;Acc:MGI:1891123]	2	protein_coding	ensembl_havana	0.525997	4.21155	0.521683	0.486209	0.915736	NA
ENSMUSG00000025473	7	-1	139978932	139992562	Adam8	a disintegrin and metallopeptidase domain 8 [Source:MGI Symbol;Acc:MGI:107825]	8	protein_coding	ensembl_havana	-0.525865	3.69562	1.18114	0.301917	0.821673	NA
ENSMUSG00000051502	5	1	137294629	137295665	Ufsp1	UFM1-specific peptidase 1 [Source:MGI Symbol;Acc:MGI:1917490]	2	protein_coding	ensembl_havana	-0.52557	3.04409	2.99889	0.11259	0.612309	NA
ENSMUSG00000078789	11	-1	75177643	75191241	Dph1	diphthamide biosynthesis 1 [Source:MGI Symbol;Acc:MGI:2151233]	5	protein_coding	ensembl_havana	0.524911	5.0016	4.21397	0.0660619	0.501368	NA
ENSMUSG00000053574	11	1	72215138	72218444	4930563E22Rik	RIKEN cDNA 4930563E22 gene [Source:MGI Symbol;Acc:MGI:1922554]	2	protein_coding	ensembl_havana	-0.524734	2.28702	2.5955	0.136831	0.654251	NA
ENSMUSG00000056220	1	-1	149829618	149961290	Pla2g4a	phospholipase A2, group IVA (cytosolic, calcium-dependent) [Source:MGI Symbol;Acc:MGI:1195256]	6	protein_coding	ensembl_havana	0.524719	3.1707	1.59113	0.234869	0.76343	NA
ENSMUSG00000026421	1	1	135720061	135752232	Csrp1	cysteine and glycine-rich protein 1 [Source:MGI Symbol;Acc:MGI:88549]	2	protein_coding	ensembl_havana	-0.52465	6.41373	1.46496	0.253202	0.77804	NA
ENSMUSG00000037563	7	1	28350652	28353155	Rps16	ribosomal protein S16 [Source:MGI Symbol;Acc:MGI:98118]	3	protein_coding	ensembl_havana	0.524375	6.68574	0.866163	0.373331	0.863313	NA
ENSMUSG00000062933	9	1	96895658	96896147	Gm10123	predicted pseudogene 10123 [Source:MGI Symbol;Acc:MGI:3704342]	1	processed_pseudogene	havana	0.523968	7.20377	5.85195	0.0351072	0.389387	NA
ENSMUSG00000027221	2	1	92599707	92615250	Chst1	carbohydrate sulfotransferase 1 [Source:MGI Symbol;Acc:MGI:1924219]	1	protein_coding	ensembl_havana	0.523906	5.56681	0.399348	0.541206	0.933787	NA
ENSMUSG00000038473	1	-1	170302668	170589861	Nos1ap	nitric oxide synthase 1 (neuronal) adaptor protein [Source:MGI Symbol;Acc:MGI:1917979]	9	protein_coding	ensembl_havana	-0.523758	2.99674	1.61176	0.231993	0.762104	NA
ENSMUSG00000035125	6	1	81923669	81959915	Gcfc2	GC-rich sequence DNA binding factor 2 [Source:MGI Symbol;Acc:MGI:2141656]	8	protein_coding	ensembl_havana	0.523712	4.92822	2.28036	0.16109	0.69484	NA
ENSMUSG00000072940	6	1	86334031	86334240	Gm10443	predicted pseudogene 10443 [Source:MGI Symbol;Acc:MGI:3704272]	1	processed_pseudogene	havana	0.523365	4.63119	0.789145	0.394642	0.875345	NA
ENSMUSG00000033703	8	-1	110882456	110902488	Fcsk	fucose kinase [Source:MGI Symbol;Acc:MGI:1916071]	4	protein_coding	ensembl_havana	0.523169	4.03626	8.83412	0.0133254	0.248745	NA
ENSMUSG00000020230	10	-1	76207222	76237865	Prmt2	protein arginine N-methyltransferase 2 [Source:MGI Symbol;Acc:MGI:1316652]	9	protein_coding	ensembl_havana	0.523152	5.07444	5.54162	0.0392632	0.411801	NA
ENSMUSG00000044067	12	-1	31706867	31713947	Gpr22	G protein-coupled receptor 22 [Source:MGI Symbol;Acc:MGI:1920260]	4	protein_coding	ensembl_havana	-0.522991	3.45309	0.42673	0.527918	0.932004	NA
ENSMUSG00000040490	17	1	48932379	49097588	Lrfn2	leucine rich repeat and fibronectin type III domain containing 2 [Source:MGI Symbol;Acc:MGI:1917780]	1	protein_coding	ensembl_havana	0.522923	3.56376	1.13614	0.310831	0.827777	NA
ENSMUSG00000007777	11	-1	51685386	51688874	0610009B22Rik	RIKEN cDNA 0610009B22 gene [Source:MGI Symbol;Acc:MGI:1913300]	2	protein_coding	ensembl_havana	-0.522891	4.53934	2.77857	0.125408	0.636605	NA
ENSMUSG00000060012	14	1	64647265	64809617	Kif13b	kinesin family member 13B [Source:MGI Symbol;Acc:MGI:1098265]	6	protein_coding	ensembl_havana	0.522528	5.4794	14.8855	0.00290484	0.114445	NA
ENSMUSG00000035382	9	1	45906497	45929726	Pcsk7	proprotein convertase subtilisin/kexin type 7 [Source:MGI Symbol;Acc:MGI:107421]	9	protein_coding	ensembl_havana	0.522496	5.51522	6.98954	0.0236857	0.328205	NA
ENSMUSG00000102644	5	1	91962389	91972066	Thap6	THAP domain containing 6 [Source:MGI Symbol;Acc:MGI:1922436]	4	transcribed_unitary_pseudogene	havana	-0.522487	3.3937	5.90474	0.0344096	0.386292	NA
ENSMUSG00000029456	5	-1	121621026	121660514	Acad10	acyl-Coenzyme A dehydrogenase family, member 10 [Source:MGI Symbol;Acc:MGI:1919235]	6	protein_coding	ensembl_havana	-0.52243	3.4634	7.38841	0.0207924	0.306483	NA
ENSMUSG00000059070	7	1	45715457	45720836	Rpl18	ribosomal protein L18 [Source:MGI Symbol;Acc:MGI:98003]	11	protein_coding	ensembl_havana	0.522328	7.70888	1.3036	0.279419	0.802648	NA
ENSMUSG00000028909	4	-1	131768457	131838288	Ptpru	protein tyrosine phosphatase, receptor type, U [Source:MGI Symbol;Acc:MGI:1321151]	8	protein_coding	ensembl_havana	-0.522125	5.55583	5.76323	0.0362776	0.395796	NA
ENSMUSG00000032231	9	1	69453620	69491795	Anxa2	annexin A2 [Source:MGI Symbol;Acc:MGI:88246]	6	protein_coding	ensembl_havana	-0.522033	6.51332	4.06647	0.0704287	0.512834	NA
ENSMUSG00000022186	15	1	4026383	4155344	Oxct1	3-oxoacid CoA transferase 1 [Source:MGI Symbol;Acc:MGI:1914291]	5	protein_coding	ensembl_havana	-0.521932	6.88581	13.2787	0.00417147	0.138828	NA
ENSMUSG00000038429	6	-1	124815019	124829484	Usp5	ubiquitin specific peptidase 5 (isopeptidase T) [Source:MGI Symbol;Acc:MGI:1347343]	9	protein_coding	ensembl_havana	0.521869	6.6556	7.56678	0.0196376	0.299646	NA
ENSMUSG00000022096	14	1	70552212	70573548	Hr	lysine demethylase and nuclear receptor corepressor [Source:MGI Symbol;Acc:MGI:96223]	5	protein_coding	ensembl_havana	0.521711	5.35107	1.37109	0.268017	0.793134	NA
ENSMUSG00000032737	7	-1	101822632	101838229	Inppl1	inositol polyphosphate phosphatase-like 1 [Source:MGI Symbol;Acc:MGI:1333787]	9	protein_coding	ensembl_havana	0.52171	4.85705	2.44653	0.147982	0.670879	NA
ENSMUSG00000022982	16	1	90220754	90226329	Sod1	superoxide dismutase 1, soluble [Source:MGI Symbol;Acc:MGI:98351]	2	protein_coding	ensembl_havana	0.521606	7.07342	2.19337	0.168553	0.701151	NA
ENSMUSG00000021733	14	1	14702279	14799940	Slc4a7	solute carrier family 4, sodium bicarbonate cotransporter, member 7 [Source:MGI Symbol;Acc:MGI:2443878]	25	protein_coding	ensembl_havana	-0.521292	7.45774	6.63154	0.0267062	0.346795	NA
ENSMUSG00000022416	15	1	80287238	80398279	Cacna1i	calcium channel, voltage-dependent, alpha 1I subunit [Source:MGI Symbol;Acc:MGI:2178051]	6	protein_coding	ensembl_havana	0.521198	6.46248	0.608487	0.452921	0.90469	NA
ENSMUSG00000040705	7	-1	19417466	19421417	A930016O22Rik	RIKEN cDNA A930016O22 gene [Source:MGI Symbol;Acc:MGI:3605623]	2	antisense	ensembl_havana	-0.521125	2.37748	4.17925	0.0668594	0.502461	NA
ENSMUSG00000019813	10	-1	41718840	41809871	Cep57l1	centrosomal protein 57-like 1 [Source:MGI Symbol;Acc:MGI:1915511]	12	protein_coding	ensembl_havana	-0.520853	3.38041	7.86383	0.0178813	0.286267	NA
ENSMUSG00000105549	5	1	11460424	11464271	Gm43540	predicted gene 43540 [Source:MGI Symbol;Acc:MGI:5663677]	1	processed_pseudogene	havana	-0.520756	2.42395	3.71892	0.0812969	0.537758	NA
ENSMUSG00000030268	6	-1	144993835	145076184	Bcat1	branched chain aminotransferase 1, cytosolic [Source:MGI Symbol;Acc:MGI:104861]	10	protein_coding	ensembl_havana	-0.520498	6.8472	2.33253	0.156819	0.688164	NA
ENSMUSG00000016933	2	1	160731300	160775760	Plcg1	phospholipase C, gamma 1 [Source:MGI Symbol;Acc:MGI:97615]	12	protein_coding	ensembl_havana	0.520366	6.31186	4.93641	0.0495189	0.450071	NA
ENSMUSG00000057766	18	-1	12252362	12305797	Ankrd29	ankyrin repeat domain 29 [Source:MGI Symbol;Acc:MGI:2687055]	7	protein_coding	ensembl_havana	-0.520353	3.62685	4.62861	0.0556961	0.467158	NA
ENSMUSG00000018752	11	-1	69682577	69696098	Tnfsfm13	tumor necrosis factor (ligand) superfamily, membrane-bound member 13 [Source:MGI Symbol;Acc:MGI:3845075]	3	protein_coding	ensembl_havana	-0.52016	5.3295	0.883578	0.368757	0.861325	NA
ENSMUSG00000026748	2	1	16356304	16755839	Plxdc2	plexin domain containing 2 [Source:MGI Symbol;Acc:MGI:1914698]	4	protein_coding	ensembl_havana	0.520146	3.7955	5.36655	0.0418997	0.421223	NA
ENSMUSG00000042462	7	-1	127256959	127260709	Dctpp1	dCTP pyrophosphatase 1 [Source:MGI Symbol;Acc:MGI:1913672]	1	protein_coding	ensembl_havana	0.520138	2.88843	1.94054	0.192607	0.733131	NA
ENSMUSG00000005774	3	1	94954075	94961561	Rfx5	regulatory factor X, 5 (influences HLA class II expression) [Source:MGI Symbol;Acc:MGI:1858421]	17	protein_coding	ensembl_havana	-0.519961	4.92279	4.74833	0.0531801	0.460879	NA
ENSMUSG00000025466	7	-1	140096770	140102441	Fuom	fucose mutarotase [Source:MGI Symbol;Acc:MGI:1916314]	14	protein_coding	ensembl_havana	-0.51988	4.30803	4.9694	0.0487267	0.447659	NA
ENSMUSG00000059554	10	-1	18213676	18234998	Ccdc28a	coiled-coil domain containing 28A [Source:MGI Symbol;Acc:MGI:2443508]	6	protein_coding	ensembl_havana	-0.519577	3.0296	2.2172	0.166051	0.697503	NA
ENSMUSG00000030787	7	-1	110850607	110863239	Lyve1	lymphatic vessel endothelial hyaluronan receptor 1 [Source:MGI Symbol;Acc:MGI:2136348]	2	protein_coding	ensembl_havana	-0.51942	4.34744	0.880117	0.369659	0.861776	NA
ENSMUSG00000031925	9	1	13297957	13709388	Maml2	mastermind like transcriptional coactivator 2 [Source:MGI Symbol;Acc:MGI:2389460]	3	protein_coding	ensembl_havana	-0.519235	5.01928	2.68561	0.131406	0.643453	NA
ENSMUSG00000034088	1	-1	93405940	93478815	Hdlbp	high density lipoprotein (HDL) binding protein [Source:MGI Symbol;Acc:MGI:99256]	11	protein_coding	ensembl_havana	0.519214	8.34718	11.5406	0.00636683	0.178612	NA
ENSMUSG00000043716	1	-1	16101295	16104662	Rpl7	ribosomal protein L7 [Source:MGI Symbol;Acc:MGI:98073]	6	protein_coding	ensembl_havana	0.518656	8.67939	1.86355	0.201306	0.737532	NA
ENSMUSG00000025508	7	1	141447370	141451585	Rplp2	ribosomal protein, large P2 [Source:MGI Symbol;Acc:MGI:1914436]	6	protein_coding	ensembl_havana	0.5185	6.9765	0.598821	0.456432	0.907094	NA
ENSMUSG00000067870	15	-1	90764279	90764656	Rpl31-ps8	ribosomal protein L31, pseudogene 8 [Source:MGI Symbol;Acc:MGI:3647726]	1	processed_pseudogene	havana	0.51838	6.77942	1.24154	0.290513	0.811212	NA
ENSMUSG00000027611	2	1	155751117	155755471	Procr	protein C receptor, endothelial [Source:MGI Symbol;Acc:MGI:104596]	4	protein_coding	ensembl_havana	0.518055	6.76597	0.271784	0.613168	0.956681	NA
ENSMUSG00000046182	7	-1	125878420	126082411	Gsg1l	GSG1-like [Source:MGI Symbol;Acc:MGI:2685483]	1	protein_coding	ensembl_havana	-0.518023	3.89301	0.598166	0.456672	0.907094	NA
ENSMUSG00000054901	17	1	80307407	80400081	Arhgef33	Rho guanine nucleotide exchange factor (GEF) 33 [Source:MGI Symbol;Acc:MGI:2685787]	12	protein_coding	ensembl_havana	-0.51786	2.03101	1.63713	0.228439	0.759301	NA
ENSMUSG00000062995	6	-1	8630527	8778488	Ica1	islet cell autoantigen 1 [Source:MGI Symbol;Acc:MGI:96391]	12	protein_coding	ensembl_havana	0.517485	5.2226	1.89667	0.197658	0.735797	NA
ENSMUSG00000067916	4	1	147132038	147180579	Zfp991	zinc finger protein 991 [Source:MGI Symbol;Acc:MGI:3701604]	2	protein_coding	ensembl_havana	-0.517412	3.13382	3.39004	0.094029	0.572491	NA
ENSMUSG00000002458	2	-1	181688419	181693977	Rgs19	regulator of G-protein signaling 19 [Source:MGI Symbol;Acc:MGI:1915153]	12	protein_coding	ensembl_havana	0.517319	2.97142	1.04374	0.330364	0.838527	NA
ENSMUSG00000073702	1	1	39367842	39371911	Rpl31	ribosomal protein L31 [Source:MGI Symbol;Acc:MGI:2149632]	6	protein_coding	ensembl_havana	0.517106	7.17806	1.89185	0.198184	0.735797	NA
ENSMUSG00000020248	10	-1	82748701	82764144	Nfyb	nuclear transcription factor-Y beta [Source:MGI Symbol;Acc:MGI:97317]	7	protein_coding	ensembl_havana	-0.516966	5.73044	14.1339	0.00342963	0.124218	NA
ENSMUSG00000038560	11	1	97013394	97024734	Sp6	trans-acting transcription factor 6 [Source:MGI Symbol;Acc:MGI:1932575]	2	protein_coding	ensembl_havana	-0.516882	3.45098	4.99397	0.0482667	0.446041	NA
ENSMUSG00000031934	9	-1	15002128	15045478	Panx1	pannexin 1 [Source:MGI Symbol;Acc:MGI:1860055]	4	protein_coding	ensembl_havana	-0.516769	3.58853	3.19608	0.10271	0.592955	NA
ENSMUSG00000028456	4	1	43058953	43264871	Unc13b	unc-13 homolog B [Source:MGI Symbol;Acc:MGI:1342278]	16	protein_coding	ensembl_havana	0.516745	8.1229	3.28382	0.0988738	0.582814	NA
ENSMUSG00000020173	11	-1	12236608	12464960	Cobl	cordon-bleu WH2 repeat [Source:MGI Symbol;Acc:MGI:105056]	10	protein_coding	ensembl_havana	-0.516704	4.17828	0.984093	0.343936	0.849231	NA
ENSMUSG00000042289	7	1	127800604	127803802	Hsd3b7	hydroxy-delta-5-steroid dehydrogenase, 3 beta- and steroid delta-isomerase 7 [Source:MGI Symbol;Acc:MGI:2141879]	13	protein_coding	ensembl_havana	0.516557	5.14555	2.97609	0.114235	0.615916	NA
ENSMUSG00000006281	14	-1	50824059	50870560	Tep1	telomerase associated protein 1 [Source:MGI Symbol;Acc:MGI:109573]	8	protein_coding	ensembl_havana	0.516363	5.27022	4.68337	0.0546192	0.464136	NA
ENSMUSG00000028552	4	1	109280268	109387817	Eps15	epidermal growth factor receptor pathway substrate 15 [Source:MGI Symbol;Acc:MGI:104583]	11	protein_coding	ensembl_havana	0.516286	6.4925	6.30051	0.0299739	0.362491	NA
ENSMUSG00000027552	3	1	14578641	14606309	E2f5	E2F transcription factor 5 [Source:MGI Symbol;Acc:MGI:105091]	2	protein_coding	ensembl_havana	-0.515427	4.54464	3.28252	0.0989134	0.582814	NA
ENSMUSG00000021760	13	-1	113042753	113046410	Gpx8	glutathione peroxidase 8 (putative) [Source:MGI Symbol;Acc:MGI:1916840]	2	protein_coding	ensembl_havana	-0.515295	3.64122	3.77977	0.0791813	0.535305	NA
ENSMUSG00000073490	1	-1	173723427	173741747	Ifi207	interferon activated gene 207 [Source:MGI Symbol;Acc:MGI:2138302]	2	protein_coding	ensembl_havana	-0.515054	2.92841	1.97368	0.189138	0.727763	NA
ENSMUSG00000031827	8	-1	119809222	119840544	Cotl1	coactosin-like 1 (Dictyostelium) [Source:MGI Symbol;Acc:MGI:1919292]	4	protein_coding	ensembl_havana	-0.515011	5.80571	2.72815	0.128731	0.639735	NA
ENSMUSG00000038255	11	-1	98325415	98329648	Neurod2	neurogenic differentiation 2 [Source:MGI Symbol;Acc:MGI:107755]	1	protein_coding	ensembl_havana	-0.514992	2.52476	0.606041	0.453805	0.904931	NA
ENSMUSG00000103276	9	1	98767930	98768321	Gm37917	predicted gene, 37917 [Source:MGI Symbol;Acc:MGI:5611145]	1	TEC	havana	-0.514953	3.33457	3.84325	0.0770464	0.531427	NA
ENSMUSG00000057322	11	1	114668524	114672331	Rpl38	ribosomal protein L38 [Source:MGI Symbol;Acc:MGI:1914921]	4	protein_coding	ensembl_havana	0.514707	6.81614	1.92812	0.194275	0.733704	NA
ENSMUSG00000041378	16	1	18776847	18778262	Cldn5	claudin 5 [Source:MGI Symbol;Acc:MGI:1276112]	1	protein_coding	ensembl_havana	-0.514493	6.96362	0.331541	0.577124	0.949289	NA
ENSMUSG00000034156	11	1	87760541	87785928	Tspoap1	TSPO associated protein 1 [Source:MGI Symbol;Acc:MGI:2450877]	10	protein_coding	ensembl_havana	0.51448	6.98948	2.17482	0.170201	0.702301	NA
ENSMUSG00000112557	10	-1	51986342	51989579	Gm47626	predicted gene, 47626 [Source:MGI Symbol;Acc:MGI:6096694]	1	processed_pseudogene	havana	-0.514335	4.01571	3.94195	0.0738662	0.523301	NA
ENSMUSG00000032733	9	-1	56917193	56928371	Snx33	sorting nexin 33 [Source:MGI Symbol;Acc:MGI:2443239]	1	protein_coding	ensembl_havana	-0.514276	3.76002	2.03568	0.183051	0.720959	NA
ENSMUSG00000042359	2	1	76406508	76600647	Osbpl6	oxysterol binding protein-like 6 [Source:MGI Symbol;Acc:MGI:2139014]	8	protein_coding	ensembl_havana	0.514185	6.93554	1.00314	0.339514	0.845454	NA
ENSMUSG00000027583	2	-1	181387762	181459426	Zbtb46	zinc finger and BTB domain containing 46 [Source:MGI Symbol;Acc:MGI:1919397]	5	protein_coding	ensembl_havana	-0.513945	4.28871	2.59987	0.136829	0.654251	NA
ENSMUSG00000026547	1	1	172500047	172507380	Tagln2	transgelin 2 [Source:MGI Symbol;Acc:MGI:1312985]	4	protein_coding	ensembl_havana	-0.513785	6.89563	1.80783	0.207646	0.742173	NA
ENSMUSG00000027655	2	1	158794807	158858214	Dhx35	DEAH (Asp-Glu-Ala-His) box polypeptide 35 [Source:MGI Symbol;Acc:MGI:1918965]	9	protein_coding	ensembl_havana	0.51365	5.58021	5.49421	0.0400364	0.413846	NA
ENSMUSG00000049957	11	1	120458115	120464358	Ccdc137	coiled-coil domain containing 137 [Source:MGI Symbol;Acc:MGI:1914541]	8	protein_coding	ensembl_havana	-0.513646	5.26237	8.36433	0.0153307	0.267234	NA
ENSMUSG00000019539	7	-1	45082913	45092221	Rcn3	reticulocalbin 3, EF-hand calcium binding domain [Source:MGI Symbol;Acc:MGI:1277122]	9	protein_coding	ensembl_havana	-0.513454	3.87325	5.43353	0.0408662	0.417775	NA
ENSMUSG00000033213	2	1	122636986	122641191	AA467197	expressed sequence AA467197 [Source:MGI Symbol;Acc:MGI:3034182]	4	protein_coding	ensembl_havana	0.513359	3.33318	1.59895	0.2338	0.763305	NA
ENSMUSG00000003934	11	-1	69554092	69560205	Efnb3	ephrin B3 [Source:MGI Symbol;Acc:MGI:109196]	1	protein_coding	ensembl_havana	-0.513111	3.88143	1.8418	0.203642	0.740131	NA
ENSMUSG00000061306	11	-1	120103960	120151346	Slc38a10	solute carrier family 38, member 10 [Source:MGI Symbol;Acc:MGI:1919305]	16	protein_coding	ensembl_havana	0.51311	6.45314	7.92788	0.0175278	0.285728	NA
ENSMUSG00000048497	11	1	62648664	62666354	Mmgt2	membrane magnesium transporter 2 [Source:MGI Symbol;Acc:MGI:2448491]	7	protein_coding	ensembl_havana	-0.512875	3.94236	8.26402	0.0158048	0.271359	NA
ENSMUSG00000037971	9	-1	50762828	50775520	1110032A03Rik	RIKEN cDNA 1110032A03 gene [Source:MGI Symbol;Acc:MGI:1915971]	9	protein_coding	ensembl_havana	-0.512797	4.31937	4.50811	0.058449	0.477611	NA
ENSMUSG00000026209	1	-1	75307896	75317990	Dnpep	aspartyl aminopeptidase [Source:MGI Symbol;Acc:MGI:1278328]	14	protein_coding	ensembl_havana	0.512546	5.7097	17.416	0.00172247	0.0858165	NA
ENSMUSG00000001131	X	1	20870166	20874735	Timp1	tissue inhibitor of metalloproteinase 1 [Source:MGI Symbol;Acc:MGI:98752]	2	protein_coding	ensembl_havana	-0.512231	4.1972	1.13004	0.312069	0.828446	NA
ENSMUSG00000109817	8	-1	37088936	37090309	Gm10683	predicted gene 10683 [Source:MGI Symbol;Acc:MGI:3641650]	1	TEC	havana	-0.512062	3.73024	0.836487	0.381328	0.86944	NA
ENSMUSG00000020834	11	1	78032280	78037866	Dhrs13	dehydrogenase/reductase (SDR family) member 13 [Source:MGI Symbol;Acc:MGI:1917701]	4	protein_coding	ensembl_havana	-0.511895	3.48844	5.99239	0.0333492	0.380739	NA
ENSMUSG00000098789	2	1	120027483	120032594	Jmjd7	jumonji domain containing 7 [Source:MGI Symbol;Acc:MGI:3845785]	5	protein_coding	ensembl_havana	0.511858	3.26043	2.90642	0.117634	0.62346	NA
ENSMUSG00000020520	11	1	57645442	57787514	Galnt10	polypeptide N-acetylgalactosaminyltransferase 10 [Source:MGI Symbol;Acc:MGI:1890480]	2	protein_coding	ensembl_havana	-0.51159	6.08542	4.69607	0.0544012	0.464136	NA
ENSMUSG00000055003	6	-1	119315133	119330766	Lrtm2	leucine-rich repeats and transmembrane domains 2 [Source:MGI Symbol;Acc:MGI:2141485]	4	protein_coding	ensembl_havana	0.511443	5.11868	0.717955	0.416081	0.888137	NA
ENSMUSG00000041460	6	1	119236526	119352407	Cacna2d4	calcium channel, voltage-dependent, alpha 2/delta subunit 4 [Source:MGI Symbol;Acc:MGI:2442632]	11	protein_coding	ensembl_havana	0.51127	8.38205	1.88254	0.199204	0.736784	NA
ENSMUSG00000003033	8	1	72240018	72257385	Ap1m1	adaptor-related protein complex AP-1, mu subunit 1 [Source:MGI Symbol;Acc:MGI:102776]	8	protein_coding	ensembl_havana	0.510808	6.2011	17.5894	0.001665	0.0845228	NA
ENSMUSG00000025145	11	1	120713925	120721128	Lrrc45	leucine rich repeat containing 45 [Source:MGI Symbol;Acc:MGI:2387183]	5	protein_coding	ensembl_havana	0.510588	4.20896	3.35106	0.0957979	0.574696	NA
ENSMUSG00000107614	6	-1	98507726	98697674	Gm44196	predicted gene, 44196 [Source:MGI Symbol;Acc:MGI:5690588]	3	lincRNA	havana	-0.510401	2.80703	2.88355	0.118924	0.624388	NA
ENSMUSG00000019975	10	1	91082940	91102607	Ikbip	IKBKB interacting protein [Source:MGI Symbol;Acc:MGI:1914704]	6	protein_coding	ensembl_havana	-0.5102	4.74569	4.52548	0.0580684	0.476383	NA
ENSMUSG00000017404	11	1	98026710	98030492	Rpl19	ribosomal protein L19 [Source:MGI Symbol;Acc:MGI:98020]	3	protein_coding	ensembl_havana	0.510188	8.50627	1.53112	0.243427	0.77142	NA
ENSMUSG00000033054	9	1	53537047	53574342	Npat	nuclear protein in the AT region [Source:MGI Symbol;Acc:MGI:107605]	2	protein_coding	ensembl_havana	0.509834	5.60121	5.10085	0.0464339	0.44008	NA
ENSMUSG00000020882	11	-1	98001508	98023034	Cacnb1	calcium channel, voltage-dependent, beta 1 subunit [Source:MGI Symbol;Acc:MGI:102522]	7	protein_coding	ensembl_havana	-0.509619	4.7013	1.11785	0.314562	0.83035	NA
ENSMUSG00000107215	6	-1	3336772	3339354	Gm43197	predicted gene 43197 [Source:MGI Symbol;Acc:MGI:5663334]	1	TEC	havana	0.508841	3.75889	3.53626	0.0880831	0.556956	NA
ENSMUSG00000113924	13	-1	16385919	16389759	Gm48493	predicted gene, 48493 [Source:MGI Symbol;Acc:MGI:6098018]	1	processed_pseudogene	havana	-0.5082	5.60644	2.73698	0.12818	0.639269	NA
ENSMUSG00000039262	2	1	32151082	32234537	Prrc2b	proline-rich coiled-coil 2B [Source:MGI Symbol;Acc:MGI:1923304]	10	protein_coding	ensembl_havana	0.508193	9.06731	1.8644	0.201142	0.737532	NA
ENSMUSG00000024962	19	-1	6982473	6987651	Vegfb	vascular endothelial growth factor B [Source:MGI Symbol;Acc:MGI:106199]	3	protein_coding	ensembl_havana	0.508099	4.11313	2.81832	0.122887	0.632515	NA
ENSMUSG00000000976	11	1	83753696	83783754	Heatr6	HEAT repeat containing 6 [Source:MGI Symbol;Acc:MGI:1919790]	5	protein_coding	ensembl_havana	0.508042	5.57096	5.37515	0.0418462	0.421223	NA
ENSMUSG00000075703	5	1	30232581	30272427	Selenoi	selenoprotein I [Source:MGI Symbol;Acc:MGI:107898]	8	protein_coding	ensembl_havana	0.507869	5.41135	2.91065	0.117937	0.62346	NA
ENSMUSG00000049517	13	1	90922958	90924950	Rps23	ribosomal protein S23 [Source:MGI Symbol;Acc:MGI:1913725]	3	protein_coding	ensembl_havana	0.507796	6.53684	1.12733	0.312621	0.828557	NA
ENSMUSG00000025983	1	1	54250683	54368727	Ccdc150	coiled-coil domain containing 150 [Source:MGI Symbol;Acc:MGI:1925266]	5	protein_coding	ensembl_havana	-0.507711	2.27175	1.15754	0.306429	0.823665	NA
ENSMUSG00000030523	7	1	64153835	64269775	Trpm1	transient receptor potential cation channel, subfamily M, member 1 [Source:MGI Symbol;Acc:MGI:1330305]	23	protein_coding	ensembl_havana	0.507709	9.20459	0.436464	0.523343	0.93077	NA
ENSMUSG00000069744	11	1	97703399	97713500	Psmb3	proteasome (prosome, macropain) subunit, beta type 3 [Source:MGI Symbol;Acc:MGI:1347014]	3	protein_coding	ensembl_havana	0.507468	5.9978	2.87746	0.119812	0.624813	NA
ENSMUSG00000047909	2	1	11777876	11790329	Ankrd16	ankyrin repeat domain 16 [Source:MGI Symbol;Acc:MGI:2444796]	12	protein_coding	ensembl_havana	0.507392	5.59423	14.799	0.00296011	0.115536	NA
ENSMUSG00000039860	5	1	135806890	135874772	Srrm3	serine/arginine repetitive matrix 3 [Source:MGI Symbol;Acc:MGI:1920309]	6	protein_coding	ensembl_havana	0.507176	6.33822	1.2686	0.285602	0.807429	NA
ENSMUSG00000020397	11	1	46436925	46442721	Med7	mediator complex subunit 7 [Source:MGI Symbol;Acc:MGI:1913463]	9	protein_coding	ensembl_havana	-0.507171	5.00897	6.5921	0.0270667	0.346795	NA
ENSMUSG00000031143	X	-1	7593809	7605517	Ccdc22	coiled-coil domain containing 22 [Source:MGI Symbol;Acc:MGI:1859608]	2	protein_coding	ensembl_havana	0.507152	4.17696	2.21783	0.166222	0.697753	NA
ENSMUSG00000032537	9	-1	101922128	102354693	Ephb1	Eph receptor B1 [Source:MGI Symbol;Acc:MGI:1096337]	6	protein_coding	ensembl_havana	-0.506899	3.09331	1.95981	0.190594	0.728673	NA
ENSMUSG00000062997	2	-1	39001580	39005624	Rpl35	ribosomal protein L35 [Source:MGI Symbol;Acc:MGI:1913739]	3	protein_coding	ensembl_havana	0.506888	6.64388	1.27462	0.284525	0.806911	NA
ENSMUSG00000046949	13	1	33964687	33988443	Nqo2	N-ribosyldihydronicotinamide quinone reductase 2 [Source:MGI Symbol;Acc:MGI:104513]	5	protein_coding	ensembl_havana	0.506749	3.99867	4.57186	0.0569724	0.472315	NA
ENSMUSG00000069892	11	-1	49015874	49051242	9930111J21Rik2	RIKEN cDNA 9930111J21 gene 2 [Source:MGI Symbol;Acc:MGI:3711310]	3	protein_coding	ensembl_havana	-0.506718	3.40099	0.923329	0.35863	0.856398	NA
ENSMUSG00000035878	9	1	54917283	54949924	Hykk	hydroxylysine kinase 1 [Source:MGI Symbol;Acc:MGI:2443139]	4	protein_coding	ensembl_havana	-0.506562	2.28799	2.90085	0.117946	0.62346	NA
ENSMUSG00000032383	9	1	66060222	66066623	Ppib	peptidylprolyl isomerase B [Source:MGI Symbol;Acc:MGI:97750]	2	protein_coding	ensembl_havana	0.506344	7.10405	11.513	0.0064116	0.179069	NA
ENSMUSG00000042579	3	-1	89767511	89773240	4632404H12Rik	RIKEN cDNA 4632404H12 gene [Source:MGI Symbol;Acc:MGI:1921284]	2	lincRNA	ensembl_havana	-0.506218	4.60068	6.43797	0.0285335	0.354007	NA
ENSMUSG00000025986	1	-1	46807544	46892852	Slc39a10	solute carrier family 39 (zinc transporter), member 10 [Source:MGI Symbol;Acc:MGI:1914515]	4	protein_coding	ensembl_havana	0.506184	6.01842	5.54546	0.039293	0.411801	NA
ENSMUSG00000046861	4	1	116995317	117005277	Hectd3	HECT domain E3 ubiquitin protein ligase 3 [Source:MGI Symbol;Acc:MGI:1923858]	3	protein_coding	ensembl_havana	0.506059	5.57917	5.25282	0.0438171	0.430894	NA
ENSMUSG00000034701	2	-1	79452521	79456751	Neurod1	neurogenic differentiation 1 [Source:MGI Symbol;Acc:MGI:1339708]	1	protein_coding	ensembl_havana	-0.506022	7.85586	4.94313	0.0492246	0.449604	NA
ENSMUSG00000032232	9	-1	71626509	71771602	Cgnl1	cingulin-like 1 [Source:MGI Symbol;Acc:MGI:1915428]	6	protein_coding	ensembl_havana	0.506018	7.26585	0.774868	0.3988	0.878762	NA
ENSMUSG00000000028	16	-1	18780447	18811987	Cdc45	cell division cycle 45 [Source:MGI Symbol;Acc:MGI:1338073]	4	protein_coding	ensembl_havana	0.505821	2.78016	2.16804	0.170323	0.702301	NA
ENSMUSG00000042249	5	-1	112910482	113015791	Grk3	G protein-coupled receptor kinase 3 [Source:MGI Symbol;Acc:MGI:87941]	6	protein_coding	ensembl_havana	-0.505478	5.56118	1.56105	0.239174	0.768398	NA
ENSMUSG00000027347	2	-1	117279993	117343001	Rasgrp1	RAS guanyl releasing protein 1 [Source:MGI Symbol;Acc:MGI:1314635]	7	protein_coding	ensembl_havana	-0.50546	4.22855	0.755901	0.404431	0.881716	NA
ENSMUSG00000034800	2	-1	127574662	127587094	Zfp661	zinc finger protein 661 [Source:MGI Symbol;Acc:MGI:1919430]	4	protein_coding	ensembl_havana	0.505344	2.93453	6.6568	0.0264783	0.346795	NA
ENSMUSG00000022037	14	1	65968483	65981547	Clu	clusterin [Source:MGI Symbol;Acc:MGI:88423]	9	protein_coding	ensembl_havana	-0.505241	9.4802	3.36723	0.0950008	0.572922	NA
ENSMUSG00000055681	8	1	70302518	70312993	Cope	coatomer protein complex, subunit epsilon [Source:MGI Symbol;Acc:MGI:1891702]	8	protein_coding	ensembl_havana	0.505084	6.13123	6.25959	0.03037	0.363514	NA
ENSMUSG00000032702	19	1	25236975	25434496	Kank1	KN motif and ankyrin repeat domains 1 [Source:MGI Symbol;Acc:MGI:2147707]	4	protein_coding	ensembl_havana	-0.504872	5.8372	9.11539	0.0122755	0.241061	NA
ENSMUSG00000063760	10	-1	31493193	31609184	Rnf217	ring finger protein 217 [Source:MGI Symbol;Acc:MGI:3610311]	1	protein_coding	ensembl_havana	-0.504823	4.08283	2.73834	0.127736	0.638985	NA
ENSMUSG00000073640	18	1	6332632	6333042	Rpl27-ps3	ribosomal protein L27, pseudogene 3 [Source:MGI Symbol;Acc:MGI:3646174]	1	processed_pseudogene	havana	0.504143	5.12992	1.90114	0.197173	0.735797	NA
ENSMUSG00000081604	11	-1	94037218	94037628	Gm11518	predicted gene 11518 [Source:MGI Symbol;Acc:MGI:3650306]	1	processed_pseudogene	havana	0.504143	5.12992	1.90114	0.197173	0.735797	NA
ENSMUSG00000020589	12	1	12262139	12380965	Fam49a	family with sequence similarity 49, member A [Source:MGI Symbol;Acc:MGI:1261783]	5	protein_coding	ensembl_havana	-0.504121	4.67652	1.57541	0.237169	0.765743	NA
ENSMUSG00000002393	8	-1	71374123	71381960	Nr2f6	nuclear receptor subfamily 2, group F, member 6 [Source:MGI Symbol;Acc:MGI:1352453]	8	protein_coding	ensembl_havana	-0.504105	2.76904	3.7008	0.0819405	0.539808	NA
ENSMUSG00000071456	12	-1	3403878	3427011	1110002L01Rik	RIKEN cDNA 1110002L01 gene [Source:MGI Symbol;Acc:MGI:1915821]	4	antisense	ensembl_havana	-0.504065	5.12222	8.04296	0.0169136	0.281923	NA
ENSMUSG00000024906	19	-1	5482345	5488402	Mus81	MUS81 structure-specific endonuclease subunit [Source:MGI Symbol;Acc:MGI:1918961]	12	protein_coding	ensembl_havana	-0.503876	4.26543	5.56732	0.0388934	0.410326	NA
ENSMUSG00000023192	9	-1	106643095	106656082	Grm2	glutamate receptor, metabotropic 2 [Source:MGI Symbol;Acc:MGI:1351339]	4	protein_coding	ensembl_havana	-0.503484	2.51289	0.36961	0.556392	0.941352	NA
ENSMUSG00000002797	6	-1	54982580	54992950	Ggct	gamma-glutamyl cyclotransferase [Source:MGI Symbol;Acc:MGI:95700]	6	protein_coding	ensembl_havana	-0.503397	3.23217	3.51386	0.0889631	0.559604	NA
ENSMUSG00000028789	4	-1	128930233	128962442	Azin2	antizyme inhibitor 2 [Source:MGI Symbol;Acc:MGI:2442093]	7	protein_coding	ensembl_havana	-0.5032	4.01719	2.34866	0.155216	0.685324	NA
ENSMUSG00000022678	16	1	14163275	14192928	Nde1	nudE neurodevelopment protein 1 [Source:MGI Symbol;Acc:MGI:1914453]	8	protein_coding	ensembl_havana	0.503194	4.31994	1.67022	0.224486	0.756156	NA
ENSMUSG00000030554	7	-1	67730160	67759742	Synm	synemin, intermediate filament protein [Source:MGI Symbol;Acc:MGI:2661187]	5	protein_coding	ensembl_havana	-0.503105	5.78058	2.66341	0.132859	0.647089	NA
ENSMUSG00000031828	8	1	119862266	119876995	Klhl36	kelch-like 36 [Source:MGI Symbol;Acc:MGI:2385305]	3	protein_coding	ensembl_havana	-0.502727	5.1917	1.99601	0.187228	0.726741	NA
ENSMUSG00000022325	15	1	34495304	34530648	Pop1	processing of precursor 1, ribonuclease P/MRP family, (S. cerevisiae) [Source:MGI Symbol;Acc:MGI:1914974]	6	protein_coding	ensembl_havana	0.502689	3.9076	2.92816	0.11652	0.621223	NA
ENSMUSG00000024816	19	-1	5849702	5875274	Frmd8	FERM domain containing 8 [Source:MGI Symbol;Acc:MGI:1914707]	4	protein_coding	ensembl_havana	0.502629	3.94701	5.22731	0.0441517	0.431129	NA
ENSMUSG00000117042	17	-1	13482553	13668891	2700054A10Rik	RIKEN cDNA 2700054A10 gene [Source:MGI Symbol;Acc:MGI:1919828]	3	lincRNA	havana	-0.502531	2.50906	3.80782	0.078229	0.532315	NA
ENSMUSG00000003380	7	-1	24969752	24972754	Rabac1	Rab acceptor 1 (prenylated) [Source:MGI Symbol;Acc:MGI:1201692]	6	protein_coding	ensembl_havana	0.502457	5.32758	4.01289	0.0718645	0.516997	NA
ENSMUSG00000029752	6	-1	7675169	7693254	Asns	asparagine synthetase [Source:MGI Symbol;Acc:MGI:1350929]	7	protein_coding	ensembl_havana	0.502423	7.49706	1.50038	0.247903	0.775042	NA
ENSMUSG00000070047	8	1	44935447	45052257	Fat1	FAT atypical cadherin 1 [Source:MGI Symbol;Acc:MGI:109168]	6	protein_coding	ensembl_havana	-0.502258	5.94592	3.07837	0.109007	0.603622	NA
ENSMUSG00000099034	15	1	75642129	75653643	2810039B14Rik	RIKEN cDNA 2810039B14 gene [Source:MGI Symbol;Acc:MGI:1919915]	6	transcribed_unitary_pseudogene	havana	-0.50218	2.60563	2.91317	0.117255	0.62346	NA
ENSMUSG00000025255	3	1	5218526	5415857	Zfhx4	zinc finger homeodomain 4 [Source:MGI Symbol;Acc:MGI:2137668]	5	protein_coding	ensembl_havana	0.502157	6.6763	0.346449	0.56882	0.945852	NA
ENSMUSG00000009927	9	1	44407139	44410427	Rps25	ribosomal protein S25 [Source:MGI Symbol;Acc:MGI:1922867]	7	protein_coding	ensembl_havana	0.502058	7.82122	1.73136	0.216787	0.750897	NA
ENSMUSG00000034311	X	1	100625737	100727214	Kif4	kinesin family member 4 [Source:MGI Symbol;Acc:MGI:108389]	3	protein_coding	ensembl_havana	0.501981	3.14393	0.916	0.360465	0.857181	NA
ENSMUSG00000015659	17	-1	6042196	6079741	Serac1	serine active site containing 1 [Source:MGI Symbol;Acc:MGI:2447813]	5	protein_coding	ensembl_havana	0.501849	4.93426	1.8119	0.207174	0.742173	NA
ENSMUSG00000030609	7	1	78895854	78911209	Aen	apoptosis enhancing nuclease [Source:MGI Symbol;Acc:MGI:1915298]	9	protein_coding	ensembl_havana	-0.501749	6.82558	4.26921	0.0646211	0.496126	NA
ENSMUSG00000008683	7	-1	118104372	118116188	Rps15a	ribosomal protein S15A [Source:MGI Symbol;Acc:MGI:2389091]	7	protein_coding	ensembl_havana	0.501632	8.10554	1.51598	0.245617	0.774742	NA
ENSMUSG00000073427	10	1	82354255	82422882	Gm4924	predicted gene 4924 [Source:MGI Symbol;Acc:MGI:3643133]	5	protein_coding	ensembl_havana	-0.501603	4.09343	4.12329	0.0684351	0.50713	NA
ENSMUSG00000053158	7	-1	80377756	80387946	Fes	feline sarcoma oncogene [Source:MGI Symbol;Acc:MGI:95514]	10	protein_coding	ensembl_havana	0.501431	3.36408	3.39897	0.0936516	0.572491	NA
ENSMUSG00000024238	18	1	5591860	5775467	Zeb1	zinc finger E-box binding homeobox 1 [Source:MGI Symbol;Acc:MGI:1344313]	12	protein_coding	ensembl_havana	-0.501358	6.90656	4.28202	0.064267	0.495473	NA
ENSMUSG00000030541	7	-1	80094846	80115392	Idh2	isocitrate dehydrogenase 2 (NADP+), mitochondrial [Source:MGI Symbol;Acc:MGI:96414]	7	protein_coding	ensembl_havana	0.501285	4.65394	2.2781	0.161206	0.69484	NA
ENSMUSG00000094870	13	-1	119765187	119790889	Zfp131	zinc finger protein 131 [Source:MGI Symbol;Acc:MGI:1919715]	9	protein_coding	ensembl_havana	-0.501135	6.0564	6.99272	0.0236608	0.328205	NA
ENSMUSG00000025927	1	1	19208914	19238576	Tfap2b	transcription factor AP-2 beta [Source:MGI Symbol;Acc:MGI:104672]	5	protein_coding	ensembl_havana	-0.500874	6.36007	0.456932	0.513961	0.926322	NA
ENSMUSG00000032554	9	-1	103204001	103230444	Trf	transferrin [Source:MGI Symbol;Acc:MGI:98821]	9	protein_coding	ensembl_havana	0.500795	6.20206	0.595264	0.457736	0.908089	NA
ENSMUSG00000054256	5	1	115429599	115455698	Msi1	musashi RNA-binding protein 1 [Source:MGI Symbol;Acc:MGI:107376]	9	protein_coding	ensembl_havana	-0.500721	7.77627	1.68072	0.223138	0.755522	NA
ENSMUSG00000026872	2	-1	44983632	45117395	Zeb2	zinc finger E-box binding homeobox 2 [Source:MGI Symbol;Acc:MGI:1344407]	30	protein_coding	ensembl_havana	-0.500286	6.82298	5.85283	0.0350917	0.389387	NA
ENSMUSG00000026678	1	1	169655501	169695813	Rgs5	regulator of G-protein signaling 5 [Source:MGI Symbol;Acc:MGI:1098434]	2	protein_coding	ensembl_havana	-0.50025	6.21241	3.06045	0.10992	0.605643	NA
ENSMUSG00000061232	17	-1	33996017	34000347	H2-K1	histocompatibility 2, K1, K region [Source:MGI Symbol;Acc:MGI:95904]	16	protein_coding	ensembl_havana	-0.500043	8.40463	0.871091	0.372028	0.863313	NA
ENSMUSG00000032125	9	1	37401897	37415115	Robo4	roundabout guidance receptor 4 [Source:MGI Symbol;Acc:MGI:1921394]	7	protein_coding	ensembl_havana	0.499979	5.43347	0.616066	0.450199	0.90438	NA
ENSMUSG00000032127	9	-1	44347749	44361670	Vps11	VPS11, CORVET/HOPS core subunit [Source:MGI Symbol;Acc:MGI:1918982]	6	protein_coding	ensembl_havana	0.499808	6.544	28.4185	0.000283243	0.0323339	NA
ENSMUSG00000057672	8	-1	83666536	83699179	Pkn1	protein kinase N1 [Source:MGI Symbol;Acc:MGI:108022]	9	protein_coding	ensembl_havana	0.499684	6.11121	11.0013	0.00731425	0.193121	NA
ENSMUSG00000068245	14	-1	59347407	59365470	Phf11d	PHD finger protein 11D [Source:MGI Symbol;Acc:MGI:1277133]	4	protein_coding	ensembl_havana	-0.499542	3.13797	1.24329	0.290192	0.811195	NA
ENSMUSG00000026347	1	-1	127486546	127679548	Tmem163	transmembrane protein 163 [Source:MGI Symbol;Acc:MGI:1919410]	5	protein_coding	ensembl_havana	0.49941	2.68743	0.296099	0.597927	0.954616	NA
ENSMUSG00000030894	7	-1	105744811	105752235	Tpp1	tripeptidyl peptidase I [Source:MGI Symbol;Acc:MGI:1336194]	10	protein_coding	ensembl_havana	0.499217	7.08031	10.5471	0.00824595	0.204659	NA
ENSMUSG00000021239	12	1	84569762	84595457	Vsx2	visual system homeobox 2 [Source:MGI Symbol;Acc:MGI:88401]	2	protein_coding	ensembl_havana	0.499215	7.93544	0.455377	0.514663	0.926322	NA
ENSMUSG00000055148	8	1	72319033	72321656	Klf2	Kruppel-like factor 2 (lung) [Source:MGI Symbol;Acc:MGI:1342772]	1	protein_coding	ensembl_havana	-0.498742	3.14401	0.708001	0.419226	0.890156	NA
ENSMUSG00000042846	10	-1	63928472	64090277	Lrrtm3	leucine rich repeat transmembrane neuronal 3 [Source:MGI Symbol;Acc:MGI:2389177]	4	protein_coding	ensembl_havana	-0.498608	2.21075	0.631739	0.444657	0.901105	NA
ENSMUSG00000041236	13	1	18717286	18866811	Vps41	VPS41 HOPS complex subunit [Source:MGI Symbol;Acc:MGI:1929215]	5	protein_coding	ensembl_havana	0.498281	6.76291	2.27616	0.161441	0.694997	NA
ENSMUSG00000036427	7	-1	34201330	34230336	Gpi1	glucose-6-phosphate isomerase 1 [Source:MGI Symbol;Acc:MGI:95797]	11	protein_coding	ensembl_havana	0.498052	8.88807	7.22538	0.0219203	0.315727	NA
ENSMUSG00000027115	2	1	109280738	109341747	Kif18a	kinesin family member 18A [Source:MGI Symbol;Acc:MGI:2446977]	6	protein_coding	ensembl_havana	-0.498018	3.4767	3.56729	0.0868819	0.553999	NA
ENSMUSG00000042644	17	1	27057304	27122223	Itpr3	inositol 1,4,5-triphosphate receptor 3 [Source:MGI Symbol;Acc:MGI:96624]	2	protein_coding	ensembl_havana	0.497779	3.7167	1.86876	0.200517	0.737532	NA
ENSMUSG00000031425	X	1	136822671	136839733	Plp1	proteolipid protein (myelin) 1 [Source:MGI Symbol;Acc:MGI:97623]	4	protein_coding	ensembl_havana	-0.497726	4.13192	4.10856	0.0688575	0.508169	NA
ENSMUSG00000073968	7	-1	102677582	102687327	Trim68	tripartite motif-containing 68 [Source:MGI Symbol;Acc:MGI:2142077]	5	protein_coding	ensembl_havana	0.497714	3.33179	1.56647	0.238238	0.76695	NA
ENSMUSG00000118506	3	1	90062796	90068347	1700094D03Rik	RIKEN cDNA 1700094D03 gene [Source:MGI Symbol;Acc:MGI:1920795]	2	protein_coding	ensembl_havana	-0.497676	3.12388	4.95048	0.0490847	0.449604	NA
ENSMUSG00000044641	2	1	168081004	168101203	Pard6b	par-6 family cell polarity regulator beta [Source:MGI Symbol;Acc:MGI:2135605]	1	protein_coding	ensembl_havana	-0.497666	4.9243	5.16251	0.04525	0.435605	NA
ENSMUSG00000095930	13	-1	119710094	119755882	Nim1k	NIM1 serine/threonine protein kinase [Source:MGI Symbol;Acc:MGI:2442399]	2	protein_coding	ensembl_havana	-0.497602	5.831	2.4031	0.151271	0.676666	NA
ENSMUSG00000048915	17	-1	62604184	62881317	Efna5	ephrin A5 [Source:MGI Symbol;Acc:MGI:107444]	2	protein_coding	ensembl_havana	-0.49758	3.54629	1.01141	0.337621	0.843079	NA
ENSMUSG00000035478	10	-1	80392539	80399550	Mbd3	methyl-CpG binding domain protein 3 [Source:MGI Symbol;Acc:MGI:1333812]	6	protein_coding	ensembl_havana	0.497511	5.54895	2.72018	0.12923	0.640424	NA
ENSMUSG00000041841	15	1	5116645	5119140	Rpl37	ribosomal protein L37 [Source:MGI Symbol;Acc:MGI:1914531]	6	protein_coding	ensembl_havana	0.49736	6.72401	1.08551	0.32132	0.834197	NA
ENSMUSG00000097419	6	1	145047559	145050430	Gm26666	predicted gene, 26666 [Source:MGI Symbol;Acc:MGI:5477160]	1	antisense	havana	-0.497278	2.45671	1.8005	0.208079	0.742173	NA
ENSMUSG00000024063	17	1	72918305	72941947	Lbh	limb-bud and heart [Source:MGI Symbol;Acc:MGI:1925139]	2	protein_coding	ensembl_havana	-0.497152	6.34224	10.5304	0.00828274	0.204659	NA
ENSMUSG00000029614	5	1	121204481	121209241	Rpl6	ribosomal protein L6 [Source:MGI Symbol;Acc:MGI:108057]	8	protein_coding	ensembl_havana	0.497057	8.51064	2.05642	0.181166	0.718944	NA
ENSMUSG00000051401	18	1	40256962	40531630	Kctd16	potassium channel tetramerisation domain containing 16 [Source:MGI Symbol;Acc:MGI:1914659]	10	protein_coding	ensembl_havana	0.497042	2.61388	0.674397	0.430131	0.894275	NA
ENSMUSG00000118515	4	1	114122039	114123368	AL627257.1	endogenous retrovirus group W member 1, envelope (ERVW-1) pseudogene	1	processed_pseudogene	havana	-0.496757	5.04173	1.35305	0.271	0.795964	NA
ENSMUSG00000002379	17	1	56717767	56722141	Ndufa11	NADH:ubiquinone oxidoreductase subunit A11 [Source:MGI Symbol;Acc:MGI:1917125]	4	protein_coding	ensembl_havana	0.496063	5.04152	5.84506	0.0351549	0.389387	NA
ENSMUSG00000049401	2	1	180589245	180595836	Ogfr	opioid growth factor receptor [Source:MGI Symbol;Acc:MGI:1919325]	2	protein_coding	ensembl_havana	-0.495841	6.46408	7.44354	0.0204269	0.305419	NA
ENSMUSG00000022940	16	-1	94358763	94371842	Pigp	phosphatidylinositol glycan anchor biosynthesis, class P [Source:MGI Symbol;Acc:MGI:1860433]	8	protein_coding	ensembl_havana	-0.495672	4.03085	9.64499	0.010556	0.226782	NA
ENSMUSG00000002885	8	-1	83723251	83741326	Adgre5	adhesion G protein-coupled receptor E5 [Source:MGI Symbol;Acc:MGI:1347095]	8	protein_coding	ensembl_havana	0.495503	4.31396	3.02642	0.111288	0.608118	NA
ENSMUSG00000061787	7	-1	81342732	81345254	Rps17	ribosomal protein S17 [Source:MGI Symbol;Acc:MGI:1309526]	6	protein_coding	ensembl_havana	0.495269	7.48809	1.19743	0.29878	0.819664	NA
ENSMUSG00000021379	13	1	48261228	48266026	Id4	inhibitor of DNA binding 4 [Source:MGI Symbol;Acc:MGI:99414]	1	protein_coding	ensembl_havana	-0.495252	4.97913	1.15935	0.306187	0.823665	NA
ENSMUSG00000020611	11	1	109362831	109401369	Gna13	guanine nucleotide binding protein, alpha 13 [Source:MGI Symbol;Acc:MGI:95768]	2	protein_coding	ensembl_havana	-0.495183	7.38026	1.60167	0.233561	0.763305	NA
ENSMUSG00000089809	5	-1	99217426	99729065	Rasgef1b	RasGEF domain family, member 1B [Source:MGI Symbol;Acc:MGI:2443755]	10	protein_coding	ensembl_havana	-0.494894	6.29436	2.1924	0.168638	0.701151	NA
ENSMUSG00000033610	19	-1	34806940	34879455	Pank1	pantothenate kinase 1 [Source:MGI Symbol;Acc:MGI:1922985]	4	protein_coding	ensembl_havana	0.494401	2.77904	1.38705	0.265211	0.790039	NA
ENSMUSG00000041453	5	1	146832890	146837032	Rpl21	ribosomal protein L21 [Source:MGI Symbol;Acc:MGI:1278340]	6	protein_coding	ensembl_havana	0.494228	7.974	1.39887	0.26351	0.788362	NA
ENSMUSG00000038058	6	-1	54923949	54972612	Nod1	nucleotide-binding oligomerization domain containing 1 [Source:MGI Symbol;Acc:MGI:1341839]	6	protein_coding	ensembl_havana	0.494188	2.98695	0.785118	0.395808	0.876567	NA
ENSMUSG00000032251	9	1	82829540	82847687	Irak1bp1	interleukin-1 receptor-associated kinase 1 binding protein 1 [Source:MGI Symbol;Acc:MGI:1929475]	2	protein_coding	ensembl_havana	-0.494018	4.15735	8.98289	0.0127572	0.245532	NA
ENSMUSG00000033029	15	-1	79129349	79141253	1700088E04Rik	RIKEN cDNA 1700088E04 gene [Source:MGI Symbol;Acc:MGI:1920774]	13	protein_coding	ensembl_havana	-0.493914	2.45299	1.70226	0.220021	0.752853	NA
ENSMUSG00000026213	1	1	75521529	75537335	Stk11ip	serine/threonine kinase 11 interacting protein [Source:MGI Symbol;Acc:MGI:1918978]	9	protein_coding	ensembl_havana	0.49364	6.04424	4.91259	0.0499361	0.451193	NA
ENSMUSG00000073678	1	-1	54472994	54557684	Pgap1	post-GPI attachment to proteins 1 [Source:MGI Symbol;Acc:MGI:2443342]	4	protein_coding	ensembl_havana	0.493638	4.64238	1.20385	0.297556	0.818313	NA
ENSMUSG00000068735	2	1	93187548	93201759	Trp53i11	transformation related protein 53 inducible protein 11 [Source:MGI Symbol;Acc:MGI:2670995]	8	protein_coding	ensembl_havana	-0.493635	6.70598	1.40444	0.262619	0.78779	NA
ENSMUSG00000041161	4	-1	138895379	138913945	Otud3	OTU domain containing 3 [Source:MGI Symbol;Acc:MGI:1920412]	1	protein_coding	ensembl_havana	0.493579	3.81395	7.62898	0.0192532	0.297324	NA
ENSMUSG00000024580	18	-1	61712424	61726325	Grpel2	GrpE-like 2, mitochondrial [Source:MGI Symbol;Acc:MGI:1334416]	3	protein_coding	ensembl_havana	-0.493099	5.74101	8.69424	0.0138876	0.251796	NA
ENSMUSG00000026575	1	1	164304121	164437725	Nme7	NME/NM23 family member 7 [Source:MGI Symbol;Acc:MGI:2449121]	10	protein_coding	ensembl_havana	0.493005	3.31344	3.85674	0.0766019	0.528974	NA
ENSMUSG00000026116	1	-1	36792191	36943666	Tmem131	transmembrane protein 131 [Source:MGI Symbol;Acc:MGI:1927110]	8	protein_coding	ensembl_havana	0.492854	6.72583	13.4995	0.00396295	0.136083	NA
ENSMUSG00000026028	1	-1	58900449	58973430	Trak2	trafficking protein, kinesin binding 2 [Source:MGI Symbol;Acc:MGI:1918077]	6	protein_coding	ensembl_havana	0.492787	7.61628	13.0452	0.00440641	0.144218	NA
ENSMUSG00000041870	5	1	114774677	114806200	Ankrd13a	ankyrin repeat domain 13a [Source:MGI Symbol;Acc:MGI:1915670]	6	protein_coding	ensembl_havana	0.492297	6.6569	11.3024	0.00676594	0.18366	NA
ENSMUSG00000052942	19	-1	28258851	28680077	Glis3	GLIS family zinc finger 3 [Source:MGI Symbol;Acc:MGI:2444289]	10	protein_coding	ensembl_havana	-0.491761	4.57313	3.52893	0.088476	0.558216	NA
ENSMUSG00000031447	8	1	13159161	13175338	Lamp1	lysosomal-associated membrane protein 1 [Source:MGI Symbol;Acc:MGI:96745]	2	protein_coding	ensembl_havana	0.491756	8.22169	3.25262	0.100251	0.587017	NA
ENSMUSG00000054519	11	-1	59461197	59472474	Zfp867	zinc finger protein 867 [Source:MGI Symbol;Acc:MGI:2681848]	1	protein_coding	ensembl_havana	-0.491703	3.96779	6.38429	0.0290667	0.357079	NA
ENSMUSG00000037461	1	1	191575636	191623688	Ints7	integrator complex subunit 7 [Source:MGI Symbol;Acc:MGI:1924315]	6	protein_coding	ensembl_havana	0.49162	5.55245	9.38256	0.0113691	0.233095	NA
ENSMUSG00000045493	2	-1	180774381	180776900	Bhlhe23	basic helix-loop-helix family, member e23 [Source:MGI Symbol;Acc:MGI:2153710]	1	protein_coding	ensembl_havana	0.491528	4.4755	0.432911	0.525004	0.93114	NA
ENSMUSG00000030560	7	1	88278085	88310888	Ctsc	cathepsin C [Source:MGI Symbol;Acc:MGI:109553]	5	protein_coding	ensembl_havana	-0.491213	5.27974	1.8986	0.197449	0.735797	NA
ENSMUSG00000010067	9	1	107551555	107562267	Rassf1	Ras association (RalGDS/AF-6) domain family member 1 [Source:MGI Symbol;Acc:MGI:1928386]	10	protein_coding	ensembl_havana	-0.491125	6.192	1.96515	0.190389	0.728673	NA
ENSMUSG00000053420	10	-1	94293665	94298703	Gm4792	predicted gene 4792 [Source:MGI Symbol;Acc:MGI:3648918]	1	protein_coding	ensembl_havana	-0.491083	5.76551	0.611213	0.451939	0.90438	NA
ENSMUSG00000029283	5	1	106964322	106984432	Cdc7	cell division cycle 7 (S. cerevisiae) [Source:MGI Symbol;Acc:MGI:1309511]	8	protein_coding	ensembl_havana	0.490954	4.75179	7.76085	0.0184679	0.290745	NA
ENSMUSG00000040289	3	-1	8663359	8667256	Hey1	hairy/enhancer-of-split related with YRPW motif 1 [Source:MGI Symbol;Acc:MGI:1341800]	4	protein_coding	ensembl_havana	-0.490637	3.47372	5.53232	0.0393981	0.411943	NA
ENSMUSG00000112149	10	1	52523022	52526859	Gm47611	predicted gene, 47611 [Source:MGI Symbol;Acc:MGI:6096671]	1	processed_pseudogene	havana	-0.490161	2.59981	3.98508	0.0725276	0.519093	NA
ENSMUSG00000024142	17	-1	24473551	24479078	Mlst8	MTOR associated protein, LST8 homolog (S. cerevisiae) [Source:MGI Symbol;Acc:MGI:1929514]	10	protein_coding	ensembl_havana	0.490137	5.89796	4.38334	0.0616532	0.486636	NA
ENSMUSG00000027288	2	-1	120506820	120563843	Zfp106	zinc finger protein 106 [Source:MGI Symbol;Acc:MGI:1270153]	11	protein_coding	ensembl_havana	0.490058	8.35414	2.78799	0.124725	0.636605	NA
ENSMUSG00000086769	5	-1	24366192	24383614	Gm15587	predicted gene 15587 [Source:MGI Symbol;Acc:MGI:3783035]	2	antisense	havana	-0.490004	4.09872	0.930493	0.356849	0.855339	NA
ENSMUSG00000020282	11	-1	32209585	32222300	Rhbdf1	rhomboid 5 homolog 1 [Source:MGI Symbol;Acc:MGI:104328]	9	protein_coding	ensembl_havana	-0.489706	5.19561	2.56968	0.139099	0.659215	NA
ENSMUSG00000019952	10	1	99107036	99198074	Poc1b	POC1 centriolar protein B [Source:MGI Symbol;Acc:MGI:1918511]	8	protein_coding	ensembl_havana	-0.489565	5.16036	0.985249	0.343665	0.848895	NA
ENSMUSG00000114882	13	-1	47152357	47155008	Gm48581	predicted gene, 48581 [Source:MGI Symbol;Acc:MGI:6098148]	1	TEC	havana	-0.489428	2.89843	0.470086	0.508094	0.92504	NA
ENSMUSG00000039917	5	1	135632618	135646448	Rhbdd2	rhomboid domain containing 2 [Source:MGI Symbol;Acc:MGI:1915612]	7	protein_coding	ensembl_havana	-0.489269	6.18305	4.79385	0.0523074	0.457644	NA
ENSMUSG00000063316	11	1	101442298	101445529	Rpl27	ribosomal protein L27 [Source:MGI Symbol;Acc:MGI:98036]	5	protein_coding	ensembl_havana	0.489196	6.19112	1.54805	0.241008	0.76943	NA
ENSMUSG00000026311	1	1	91540544	91559589	Asb1	ankyrin repeat and SOCS box-containing 1 [Source:MGI Symbol;Acc:MGI:1929735]	7	protein_coding	ensembl_havana	-0.489024	5.11691	5.88943	0.0345989	0.386743	NA
ENSMUSG00000020818	11	1	116852440	116875635	Mfsd11	major facilitator superfamily domain containing 11 [Source:MGI Symbol;Acc:MGI:1917150]	12	protein_coding	ensembl_havana	0.488969	4.53738	7.42806	0.0205287	0.305751	NA
ENSMUSG00000021647	13	-1	99898489	99901091	Cartpt	CART prepropeptide [Source:MGI Symbol;Acc:MGI:1351330]	2	protein_coding	ensembl_havana	-0.488896	4.00719	0.727515	0.413096	0.886143	NA
ENSMUSG00000000552	15	-1	103313895	103340093	Zfp385a	zinc finger protein 385A [Source:MGI Symbol;Acc:MGI:1352495]	3	protein_coding	ensembl_havana	0.488799	8.07749	8.6969	0.0138766	0.251796	NA
ENSMUSG00000039747	5	-1	136147459	136170713	Orai2	ORAI calcium release-activated calcium modulator 2 [Source:MGI Symbol;Acc:MGI:2443195]	4	protein_coding	ensembl_havana	-0.488687	5.85109	1.55298	0.24031	0.769285	NA
ENSMUSG00000030095	6	1	91473703	91488463	Tmem43	transmembrane protein 43 [Source:MGI Symbol;Acc:MGI:1921372]	5	protein_coding	ensembl_havana	0.488299	5.52023	3.04582	0.11056	0.605716	NA
ENSMUSG00000043290	7	-1	5034439	5038446	Zfp784	zinc finger protein 784 [Source:MGI Symbol;Acc:MGI:3606042]	1	protein_coding	ensembl_havana	-0.488062	3.80159	5.22337	0.0442175	0.431129	NA
ENSMUSG00000042216	5	-1	113243220	113310786	Sgsm1	small G protein signaling modulator 1 [Source:MGI Symbol;Acc:MGI:107320]	10	protein_coding	ensembl_havana	-0.48768	5.38642	2.71822	0.12932	0.640424	NA
ENSMUSG00000024998	19	1	38481109	38785030	Plce1	phospholipase C, epsilon 1 [Source:MGI Symbol;Acc:MGI:1921305]	7	protein_coding	ensembl_havana	-0.487512	4.36131	3.15827	0.104639	0.595158	NA
ENSMUSG00000022313	15	1	51877429	51884614	Utp23	UTP23 small subunit processome component [Source:MGI Symbol;Acc:MGI:1925831]	4	protein_coding	ensembl_havana	0.487426	3.29011	1.78359	0.210169	0.743661	NA
ENSMUSG00000052676	X	-1	134971372	135009209	Zmat1	zinc finger, matrin type 1 [Source:MGI Symbol;Acc:MGI:2442284]	4	protein_coding	ensembl_havana	-0.487192	5.46427	2.66297	0.132888	0.647089	NA
ENSMUSG00000026333	1	1	97770172	97793709	Gin1	gypsy retrotransposon integrase 1 [Source:MGI Symbol;Acc:MGI:2182036]	7	protein_coding	ensembl_havana	-0.487059	3.40113	3.5923	0.0859286	0.550995	NA
ENSMUSG00000056919	9	-1	87189577	87255536	Cep162	centrosomal protein 162 [Source:MGI Symbol;Acc:MGI:1925343]	4	protein_coding	ensembl_havana	0.486992	4.89122	6.06981	0.0324455	0.375138	NA
ENSMUSG00000109695	19	1	5512528	5550368	Gm31166	predicted gene, 31166 [Source:MGI Symbol;Acc:MGI:5590325]	3	transcribed_processed_pseudogene	havana	-0.486803	2.78575	1.07173	0.324249	0.835245	NA
ENSMUSG00000074449	8	-1	20337664	20363210	Gm15319	predicted gene 15319 [Source:MGI Symbol;Acc:MGI:3796981]	1	protein_coding	ensembl_havana	-0.486324	2.9403	0.43645	0.52335	0.93077	NA
ENSMUSG00000040896	3	1	105452330	105674002	Kcnd3	potassium voltage-gated channel, Shal-related family, member 3 [Source:MGI Symbol;Acc:MGI:1928743]	5	protein_coding	ensembl_havana	-0.486222	6.95084	0.517243	0.488026	0.917229	NA
ENSMUSG00000011148	12	1	112620045	112641360	Adssl1	adenylosuccinate synthetase like 1 [Source:MGI Symbol;Acc:MGI:87947]	4	protein_coding	ensembl_havana	-0.486187	4.57734	6.64444	0.0265895	0.346795	NA
ENSMUSG00000004929	10	1	81070035	81082559	Thop1	thimet oligopeptidase 1 [Source:MGI Symbol;Acc:MGI:1354165]	5	protein_coding	ensembl_havana	0.486166	4.7214	9.40868	0.0112849	0.232125	NA
ENSMUSG00000063268	15	-1	76231174	76243441	Parp10	poly (ADP-ribose) polymerase family, member 10 [Source:MGI Symbol;Acc:MGI:3712326]	6	protein_coding	ensembl_havana	-0.486098	4.96867	1.73863	0.215895	0.749962	NA
ENSMUSG00000040478	4	-1	21677480	21685963	Prdm13	PR domain containing 13 [Source:MGI Symbol;Acc:MGI:2448528]	6	protein_coding	ensembl_havana	0.485897	2.18904	0.576066	0.464883	0.909786	NA
ENSMUSG00000018930	11	1	83662584	83664683	Ccl4	chemokine (C-C motif) ligand 4 [Source:MGI Symbol;Acc:MGI:98261]	1	protein_coding	ensembl_havana	-0.485702	4.6136	0.213884	0.653361	0.962422	NA
ENSMUSG00000023055	15	-1	102706777	102722178	Calcoco1	calcium binding and coiled coil domain 1 [Source:MGI Symbol;Acc:MGI:1914738]	9	protein_coding	ensembl_havana	0.48547	5.28492	3.35303	0.0958881	0.574821	NA
ENSMUSG00000064120	17	1	49428362	49455435	Mocs1	molybdenum cofactor synthesis 1 [Source:MGI Symbol;Acc:MGI:1928904]	7	protein_coding	ensembl_havana	-0.485218	4.17833	1.22905	0.292821	0.813867	NA
ENSMUSG00000063364	2	-1	150310935	150362765	3300002I08Rik	RIKEN cDNA 3300002I08 gene [Source:MGI Symbol;Acc:MGI:1916527]	4	protein_coding	ensembl_havana	-0.485207	2.24427	2.2703	0.161395	0.694997	NA
ENSMUSG00000030203	6	-1	134715468	134792625	Dusp16	dual specificity phosphatase 16 [Source:MGI Symbol;Acc:MGI:1917936]	7	protein_coding	ensembl_havana	-0.485168	5.82813	6.57694	0.0272068	0.348203	NA
ENSMUSG00000030802	7	1	127904082	127910221	Bckdk	branched chain ketoacid dehydrogenase kinase [Source:MGI Symbol;Acc:MGI:1276121]	7	protein_coding	ensembl_havana	0.484946	4.30166	7.17857	0.0222577	0.317612	NA
ENSMUSG00000045275	16	-1	96158407	96192271	Lca5l	Leber congenital amaurosis 5-like [Source:MGI Symbol;Acc:MGI:3041157]	6	protein_coding	ensembl_havana	-0.484731	2.35014	1.07679	0.323065	0.834873	NA
ENSMUSG00000038732	13	1	30136489	30246717	Mboat1	membrane bound O-acyltransferase domain containing 1 [Source:MGI Symbol;Acc:MGI:2387184]	5	protein_coding	ensembl_havana	0.484663	4.145	0.93063	0.356815	0.855339	NA
ENSMUSG00000038214	10	1	43478831	43515396	Bend3	BEN domain containing 3 [Source:MGI Symbol;Acc:MGI:2677212]	4	protein_coding	ensembl_havana	-0.484593	4.19462	6.5267	0.0276776	0.351366	NA
ENSMUSG00000028443	4	1	41465151	41480926	Nudt2	nudix (nucleoside diphosphate linked moiety X)-type motif 2 [Source:MGI Symbol;Acc:MGI:1913651]	1	protein_coding	ensembl_havana	0.48459	3.55257	8.79013	0.0134992	0.248745	NA
ENSMUSG00000051177	2	1	134786067	135475258	Plcb1	phospholipase C, beta 1 [Source:MGI Symbol;Acc:MGI:97613]	8	protein_coding	ensembl_havana	0.483928	4.16671	1.89012	0.198239	0.735797	NA
ENSMUSG00000052581	6	1	80018877	80810143	Lrrtm4	leucine rich repeat transmembrane neuronal 4 [Source:MGI Symbol;Acc:MGI:2389180]	8	protein_coding	ensembl_havana	0.483891	3.61981	0.338104	0.573437	0.948659	NA
ENSMUSG00000045689	18	1	37307455	37311172	Pcdhb4	protocadherin beta 4 [Source:MGI Symbol;Acc:MGI:2136738]	1	protein_coding	ensembl_havana	0.48363	3.22461	0.738091	0.409833	0.884578	NA
ENSMUSG00000016206	17	1	37270220	37274484	H2-M3	histocompatibility 2, M region locus 3 [Source:MGI Symbol;Acc:MGI:95915]	1	protein_coding	ensembl_havana	0.483395	2.6725	1.02765	0.333942	0.841081	NA
ENSMUSG00000041638	5	1	115565254	115622654	Gcn1	GCN1 activator of EIF2AK4 [Source:MGI Symbol;Acc:MGI:2444248]	10	protein_coding	ensembl_havana	0.483332	6.93472	11.0105	0.00729678	0.193065	NA
ENSMUSG00000043336	16	1	57353093	57573126	Filip1l	filamin A interacting protein 1-like [Source:MGI Symbol;Acc:MGI:1925999]	3	protein_coding	ensembl_havana	-0.483234	4.82363	2.19211	0.168637	0.701151	NA
ENSMUSG00000035696	4	-1	44126210	44233789	Rnf38	ring finger protein 38 [Source:MGI Symbol;Acc:MGI:1920719]	17	protein_coding	ensembl_havana	0.48314	6.44149	3.17161	0.104327	0.595158	NA
ENSMUSG00000001918	7	1	16781340	16798274	Slc1a5	solute carrier family 1 (neutral amino acid transporter), member 5 [Source:MGI Symbol;Acc:MGI:105305]	8	protein_coding	ensembl_havana	0.483086	5.16796	0.645419	0.439912	0.899831	NA
ENSMUSG00000020163	10	-1	80402997	80406830	Uqcr11	ubiquinol-cytochrome c reductase, complex III subunit XI [Source:MGI Symbol;Acc:MGI:1913844]	3	protein_coding	ensembl_havana	0.483049	4.61359	4.08777	0.069459	0.509458	NA
ENSMUSG00000021048	12	1	76255298	76319803	Mthfd1	methylenetetrahydrofolate dehydrogenase (NADP+ dependent), methenyltetrahydrofolate cyclohydrolase, formyltetrahydrofolate synthase [Source:MGI Symbol;Acc:MGI:1342005]	7	protein_coding	ensembl_havana	0.482782	5.59097	6.46879	0.0282326	0.353618	NA
ENSMUSG00000034265	17	1	5492557	5753811	Zdhhc14	zinc finger, DHHC domain containing 14 [Source:MGI Symbol;Acc:MGI:2653229]	1	protein_coding	ensembl_havana	-0.482642	3.42999	3.73329	0.0807909	0.536947	NA
ENSMUSG00000059291	4	-1	136028265	136053428	Rpl11	ribosomal protein L11 [Source:MGI Symbol;Acc:MGI:1914275]	10	protein_coding	ensembl_havana	0.482636	7.87925	1.79313	0.209364	0.742461	NA
ENSMUSG00000035284	9	1	67840396	67995638	Vps13c	vacuolar protein sorting 13C [Source:MGI Symbol;Acc:MGI:2444207]	5	protein_coding	ensembl_havana	0.48262	6.54352	1.18402	0.301358	0.821673	NA
ENSMUSG00000039385	15	-1	13028701	13173675	Cdh6	cadherin 6 [Source:MGI Symbol;Acc:MGI:107435]	2	protein_coding	ensembl_havana	-0.482564	4.43958	1.92813	0.194214	0.733704	NA
ENSMUSG00000000037	X	1	161082525	161258213	Scml2	Scm polycomb group protein like 2 [Source:MGI Symbol;Acc:MGI:1340042]	9	protein_coding	ensembl_havana	0.482417	3.42039	0.558438	0.471616	0.913442	NA
ENSMUSG00000024327	17	-1	34028269	34031682	Slc39a7	solute carrier family 39 (zinc transporter), member 7 [Source:MGI Symbol;Acc:MGI:95909]	6	protein_coding	ensembl_havana	0.482394	6.902	10.1199	0.00925494	0.213418	NA
ENSMUSG00000043487	12	1	84100654	84111349	Acot6	acyl-CoA thioesterase 6 [Source:MGI Symbol;Acc:MGI:1921287]	2	protein_coding	ensembl_havana	-0.482317	2.42637	3.56855	0.0868336	0.553999	NA
ENSMUSG00000051550	7	-1	4983483	4996158	Zfp579	zinc finger protein 579 [Source:MGI Symbol;Acc:MGI:1915740]	6	protein_coding	ensembl_havana	0.482283	3.43873	4.82597	0.0515219	0.457294	NA
ENSMUSG00000033871	18	-1	61298136	61400431	Ppargc1b	peroxisome proliferative activated receptor, gamma, coactivator 1 beta [Source:MGI Symbol;Acc:MGI:2444934]	3	protein_coding	ensembl_havana	0.482233	5.20091	4.43727	0.0602148	0.481718	NA
ENSMUSG00000020917	11	-1	100476353	100528000	Acly	ATP citrate lyase [Source:MGI Symbol;Acc:MGI:103251]	7	protein_coding	ensembl_havana	0.482127	7.97264	5.04321	0.0473606	0.441332	NA
ENSMUSG00000036036	17	1	37001163	37010635	Zfp57	zinc finger protein 57 [Source:MGI Symbol;Acc:MGI:99204]	13	protein_coding	ensembl_havana	0.481936	4.29	1.57129	0.237741	0.76653	NA
ENSMUSG00000024847	19	-1	4114446	4125858	Aip	aryl-hydrocarbon receptor-interacting protein [Source:MGI Symbol;Acc:MGI:109622]	6	protein_coding	ensembl_havana	0.481745	5.62233	3.08113	0.108729	0.603575	NA
ENSMUSG00000019960	10	1	99263231	99267489	Dusp6	dual specificity phosphatase 6 [Source:MGI Symbol;Acc:MGI:1914853]	4	protein_coding	ensembl_havana	-0.48172	5.29191	5.49028	0.0400149	0.413846	NA
ENSMUSG00000035847	X	-1	70343069	70365084	Ids	iduronate 2-sulfatase [Source:MGI Symbol;Acc:MGI:96417]	2	protein_coding	ensembl_havana	0.481676	6.73581	1.36845	0.268451	0.793525	NA
ENSMUSG00000036095	12	1	37817726	38634239	Dgkb	diacylglycerol kinase, beta [Source:MGI Symbol;Acc:MGI:2442474]	8	protein_coding	ensembl_havana	-0.481215	3.3006	2.42361	0.149166	0.673013	NA
ENSMUSG00000028550	4	1	99193934	99259787	Atg4c	autophagy related 4C, cysteine peptidase [Source:MGI Symbol;Acc:MGI:2651854]	3	protein_coding	ensembl_havana	0.481157	4.80698	2.01122	0.185696	0.725853	NA
ENSMUSG00000029505	5	-1	110664373	110770717	Ep400	E1A binding protein p400 [Source:MGI Symbol;Acc:MGI:1276124]	11	protein_coding	ensembl_havana	0.481054	7.81839	8.41288	0.0151074	0.264442	NA
ENSMUSG00000002297	5	-1	8396973	8422716	Dbf4	DBF4 zinc finger [Source:MGI Symbol;Acc:MGI:1351328]	9	protein_coding	ensembl_havana	0.480758	3.525	0.736839	0.410217	0.884628	NA
ENSMUSG00000048490	16	-1	76287400	76373827	Nrip1	nuclear receptor interacting protein 1 [Source:MGI Symbol;Acc:MGI:1315213]	8	protein_coding	ensembl_havana	-0.480629	7.19706	7.9015	0.0176723	0.285977	NA
[truncated: 10,569 more rows]
