# Supplementary material for: Lactate and histone H3K18 lactylation are associated with metabolic control of gene expression in the retina
Source: PLoS Genet. 2026 Apr 8;22(4):e1012100. doi: 10.1371/journal.pgen.1012100 (PMC13095125; doi:10.1371/journal.pgen.1012100)
Supplement: S14-S15 Tables — Results from differential expression analysis of genes from retinal explants supplemented with 2-DG versus control (S14 Table). Results fit a quasi-likelihood (QL) negative binomial generalized log-linear model (GLM) from the normalized count data. Log2 fold-change results are indicated in logFC column. False discovery rate (FDR) indicates the Benjamini-Hochberg false discovery rate of the GLM QL fit. Results from functional gene enrichment (FGE) analysis of Gene Ontology Biological Process for the differential expression analysis (S15 Table). GeneRatio indicates the number of genes identified in the pathway divided by the total number of differentially bound genes interrogated. BgRatio represents the number of genes in the ontology term divided by the total number of genes in the dataset. The ‘p.adjust’ column indicates the Benjamini-Hochberg false discovery rate. (ZIP) [file pgen.1012100.s016.zip › S14-S15 Table/S15_Table.xlsx]

## Sheet: RNA_GO_220310_BP_2DG_leaf
Cluster	ID	Description	GeneRatio	BgRatio	pvalue	p.adjust	qvalue	geneID	Count	Ratio
Down	GO:0051250	negative regulation of lymphocyte activation	8/113	90/11657	2.43299e-06	0.000890473	0.000721116	Fas/Fgl2/Cd24a/Id2/Sdc4/Sox11/Axl/Smad7	8	0.0707965
Down	GO:0035457	cellular response to interferon-alpha	4/113	12/11657	3.90319e-06	0.00121193	0.000981437	Ifit3/Ifi204/Ifit2/Axl	4	0.0353982
Down	GO:0008285	negative regulation of cell population proliferation	15/113	468/11657	4.40086e-05	0.0045473	0.00368245	Myod1/Thbs1/Fas/Sox9/Cd24a/H2ac6/Ifit3b/Ifit3/S1pr2/Ngfr/Sdc4/Sox11/Cdk6/Cav1/Smad7	15	0.132743
Down	GO:0055001	muscle cell development	8/113	135/11657	4.84655e-05	0.0045473	0.00368245	Myod1/Myo18b/Flnc/Pgm5/Adra1a/Nfatc2/Met/Bves	8	0.0707965
Down	GO:0051607	defense response to virus	9/113	187/11657	8.25363e-05	0.00640782	0.00518912	Fgl2/Trim30a/Ifit3b/Ifit3/Ifi204/Ddx60/Ifit2/Map3k14/Oas1b	9	0.079646
Down	GO:0032651	regulation of interleukin-1 beta production	5/113	48/11657	9.61895e-05	0.00717428	0.00580981	Sphk1/S1pr3/Ifi204/Egr1/Errfi1	5	0.0442478
Down	GO:1903037	regulation of leukocyte cell-cell adhesion	9/113	199/11657	0.000132746	0.00875501	0.0070899	Egr3/Tnfsf9/Fgl2/Cd24a/Cd83/Sdc4/Hsph1/Cav1/Smad7	9	0.079646
Down	GO:0035914	skeletal muscle cell differentiation	5/113	54/11657	0.000169637	0.01011	0.00818723	Myod1/Egr2/Sox11/Egr1/Hivep3	5	0.0442478
Down	GO:0010951	negative regulation of endopeptidase activity	6/113	90/11657	0.000233346	0.0127213	0.0103018	Thbs1/Cryab/Timp3/Mdm2/Ifi204/Serpina3n	6	0.0530973
Down	GO:0030509	BMP signaling pathway	6/113	91/11657	0.000247868	0.01296	0.0104951	Fam83g/Sox11/Nbl1/Egr1/Cav1/Smad7	6	0.0530973
Down	GO:0030857	negative regulation of epithelial cell differentiation	4/113	33/11657	0.000275775	0.0138536	0.0112188	Sox9/S1pr3/Ccnd1/Cav1	4	0.0353982
Down	GO:0032720	negative regulation of tumor necrosis factor production	4/113	35/11657	0.00034765	0.015905	0.0128801	Cd24a/Trim30a/Errfi1/Axl	4	0.0353982
Down	GO:0014014	negative regulation of gliogenesis	4/113	36/11657	0.000388203	0.0167119	0.0135335	Fas/Id2/Sox11/Mbd1	4	0.0353982
Down	GO:0031638	zymogen activation	4/113	37/11657	0.000432027	0.0178525	0.0144571	Thbs1/Ifi204/S100a10/Plat	4	0.0353982
Down	GO:0090288	negative regulation of cellular response to growth factor stimulus	5/113	67/11657	0.000468781	0.0187659	0.0151968	Thbs1/Ngfr/Nbl1/Cav1/Smad7	5	0.0442478
Down	GO:0070482	response to oxygen levels	8/113	192/11657	0.000548043	0.0209565	0.0169708	Myod1/Fas/Cd24a/Cryab/Crhr1/Egr1/Plat/Cav1	8	0.0707965
Down	GO:0031032	actomyosin structure organization	7/113	148/11657	0.000580009	0.0218527	0.0176966	Myo18b/Flnc/Pgm5/Sdc4/Pdlim4/Met/S100a10	7	0.0619469
Down	GO:0010799	regulation of peptidyl-threonine phosphorylation	4/113	41/11657	0.00064301	0.0234874	0.0190204	Sphk1/S1pr2/Met/Smad7	4	0.0353982
Down	GO:0045580	regulation of T cell differentiation	6/113	110/11657	0.00068644	0.0240912	0.0195093	Fas/Egr3/Tnfsf9/Fgl2/Cd83/Smad7	6	0.0530973
Down	GO:0044057	regulation of system process	12/113	420/11657	0.000752605	0.0260564	0.0211008	Egr2/Sphk1/Nptx2/Adra1a/S1pr2/Ngfr/Crhr1/Mdm2/Errfi1/Cav1/Bves/Smad7	12	0.106195
Down	GO:0045664	regulation of neuron differentiation	7/113	160/11657	0.000920367	0.0306231	0.0247989	Sox9/Cd24a/Ngfr/Id2/Sox11/Nbl1/Cav1	7	0.0619469
Down	GO:0001934	positive regulation of protein phosphorylation	13/113	496/11657	0.00100518	0.0330162	0.0267369	Thbs1/Fas/Sox9/Cd24a/Sphk1/Adra1a/S1pr2/Tcim/Ccnd1/Sdc4/Egr1/Met/Cav1	13	0.115044
Down	GO:0070613	regulation of protein processing	4/113	47/11657	0.00108311	0.0342583	0.0277428	Thbs1/Mdm2/S100a10/Plat	4	0.0353982
Down	GO:0060284	regulation of cell development	12/113	448/11657	0.00131474	0.039167	0.0317179	Myod1/Fas/Egr2/Cd24a/S1pr3/S1pr2/Id2/Sox11/Met/S100a10/Mbd1/Smad7	12	0.106195
Down	GO:0050870	positive regulation of T cell activation	6/113	127/11657	0.00145082	0.0412999	0.0334451	Egr3/Tnfsf9/Cd24a/Cd83/Hsph1/Cav1	6	0.0530973
Down	GO:0051100	negative regulation of binding	6/113	128/11657	0.00151034	0.042522	0.0344348	Myod1/Id2/Ifi204/Sox11/Ifit2/Cav1	6	0.0530973
Down	GO:0048660	regulation of smooth muscle cell proliferation	6/113	129/11657	0.00157172	0.0426995	0.0345786	Thbs1/S1pr2/Id2/Mdm2/Egr1/Cav1	6	0.0530973
Down	GO:0006334	nucleosome assembly	4/113	52/11657	0.00158405	0.0426995	0.0345786	H1f3/Sox9/H1f4/H4c14	4	0.0353982
Down	GO:0043254	regulation of protein-containing complex assembly	10/113	337/11657	0.00158619	0.0426995	0.0345786	Fas/Sox9/Cd24a/Trim30a/Cryab/Plekhg2/Slain1/Met/Fblim1/Cav1	10	0.0884956
Down	GO:0022409	positive regulation of cell-cell adhesion	7/113	176/11657	0.00159998	0.0426995	0.0345786	Egr3/Tnfsf9/Cd24a/Cd83/Hsph1/Cav1/Smad7	7	0.0619469
Down	GO:0014909	smooth muscle cell migration	5/113	89/11657	0.00170228	0.0445995	0.0361172	S1pr2/Mdm2/Egr1/Plat/Cav1	5	0.0442478
Down	GO:0060627	regulation of vesicle-mediated transport	12/113	462/11657	0.00170599	0.0445995	0.0361172	Ptx3/Arc/Sphk1/Sdc1/Syt12/Adra1a/Crhr1/Sdc4/S100a10/Axl/Cav1/Bves	12	0.106195
Down	GO:0060411	cardiac septum morphogenesis	4/113	54/11657	0.00182318	0.0470487	0.0381006	Id2/Mdm2/Sox11/Smad7	4	0.0353982
Down	GO:0046634	regulation of alpha-beta T cell activation	4/113	55/11657	0.00195166	0.0478533	0.0387522	Cd24a/Cd83/Hsph1/Smad7	4	0.0353982
Down	GO:0055007	cardiac muscle cell differentiation	5/113	92/11657	0.00197109	0.0478533	0.0387522	Myod1/Myo18b/Adra1a/Met/Bves	5	0.0442478
Down	GO:0050679	positive regulation of epithelial cell proliferation	6/113	135/11657	0.0019808	0.0478533	0.0387522	Sox9/Egr3/Ccnd1/Sox11/Hyal1/Cav1	6	0.0530973
Up	GO:0034976	response to endoplasmic reticulum stress	2025-06-09	220/11657	3.38316e-09	7.40913e-07	4.91449e-07	Sdf2l1/Pdia4/Manf/Hsp90b1/Calr/Hyou1	6	0.666667
Up	GO:0006457	protein folding	2025-04-09	135/11657	2.07255e-06	0.000226945	0.000150533	Sdf2l1/Pdia4/Hsp90b1/Calr	4	0.444444
