# Supplementary material for: Lactate and histone H3K18 lactylation are associated with metabolic control of gene expression in the retina
Source: PLoS Genet. 2026 Apr 8;22(4):e1012100. doi: 10.1371/journal.pgen.1012100 (PMC13095125; doi:10.1371/journal.pgen.1012100)
Supplement: S16-S24 Tables — List of TFs and their associated transcription measured by RNA-seq for P4 promoters (S16 Table), P4 enhancer (S17 Table), P4 gene body (S18 Table), P10 promoter (S19 Table), P10 enhancer (S20 Table), P10 gene body (S21 Table), P28 promoter (S22 Table), P28 enhancer (S23 Table), P28 gene body (S24 Table). (ZIP) [file pgen.1012100.s017.zip]

Archive with 10 entries (9 files):
- S15-S24 Table/
- S15-S24 Table/S16_Table.xlsx
- S15-S24 Table/S17_Table.xlsx
- S15-S24 Table/S18_Table.xlsx
- S15-S24 Table/S19_Table.xlsx
- S15-S24 Table/S20_Table.xlsx
- S15-S24 Table/S21_Table.xlsx
- S15-S24 Table/S22_Table.xlsx
- S15-S24 Table/S23_Table.xlsx
- S15-S24 Table/S24_Table.xlsx
